# Supplementary material for: Ladder-type π-conjugated frameworks with multi-heteroatom modulation for narrowband violet-blue multiple-resonance emitters with a low CIEy of 0.03
Source: Chem Sci. 2026 Jan 26;17(11):5638–47. doi: 10.1039/d5sc09014h (PMC12834219; doi:10.1039/d5sc09014h)
Supplement: SC-017-D5SC09014H-s002 [file SC-017-D5SC09014H-s002.cif]

# Supplementary Information (SI) for Chemical Science.
# This journal is © The Royal Society of Chemistry 2026

####################################################################### 
# 
# This file contains crystal structure data downloaded from the 
# Cambridge Structural Database (CSD) hosted by the Cambridge 
# Crystallographic Data Centre (CCDC).
# 
# Full information about CCDC data access policies and citation 
# guidelines are available at http://www.ccdc.cam.ac.uk/access/V1 
# 
# Audit and citation data items may have been added by the CCDC. 
# Please retain this information to preserve the provenance of 
# this file and to allow appropriate attribution of the data. 
# 
#######################################################################

data_4t_0m
_database_code_depnum_ccdc_archive 'CCDC 2430120'
loop_
_audit_author_name
_audit_author_address
'Wu Jianong'
;Soochow University
China
;
_audit_update_record             
;
2025-03-10 deposited with the CCDC.	2026-01-20 downloaded from the CCDC.
;
_audit_creation_date             2024-12-09
_audit_creation_method           
;
Olex2 1.5-beta
(compiled 2024.02.16 svn.r378c4104 for OlexSys, GUI svn.r6928)
;
_shelx_SHELXL_version_number     2018/3
_chemical_name_common            ?
_chemical_name_systematic        ?
_chemical_formula_moiety         'C86 H77 B4 N3 O4'
_chemical_formula_sum            'C86 H77 B4 N3 O4'
_chemical_formula_weight         1259.74
_chemical_melting_point          ?
loop_
_atom_type_symbol
_atom_type_description
_atom_type_scat_dispersion_real
_atom_type_scat_dispersion_imag
_atom_type_scat_source
C C 0.0181 0.0091 'International Tables Vol C Tables 4.2.6.8 and 6.1.1.4'
H H 0.0000 0.0000 'International Tables Vol C Tables 4.2.6.8 and 6.1.1.4'
B B 0.0090 0.0039 'International Tables Vol C Tables 4.2.6.8 and 6.1.1.4'
N N 0.0311 0.0180 'International Tables Vol C Tables 4.2.6.8 and 6.1.1.4'
O O 0.0492 0.0322 'International Tables Vol C Tables 4.2.6.8 and 6.1.1.4'

_shelx_space_group_comment       
;
The symmetry employed for this shelxl refinement is uniquely defined
by the following loop, which should always be used as a source of
symmetry information in preference to the above space-group names.
They are only intended as comments.
;
_space_group_crystal_system      triclinic
_space_group_IT_number           2
_space_group_name_H-M_alt        'P -1'
_space_group_name_Hall           '-P 1'
loop_
_space_group_symop_operation_xyz
'x, y, z'
'-x, -y, -z'

_cell_length_a                   18.8242(8)
_cell_length_b                   20.1227(9)
_cell_length_c                   22.8761(10)
_cell_angle_alpha                92.677(2)
_cell_angle_beta                 108.915(2)
_cell_angle_gamma                93.710(2)
_cell_volume                     8159.2(6)
_cell_formula_units_Z            4
_cell_measurement_reflns_used    9972
_cell_measurement_temperature    170
_cell_measurement_theta_max      63.718
_cell_measurement_theta_min      2.490
_shelx_estimated_absorpt_T_max   0.977
_shelx_estimated_absorpt_T_min   0.932
_exptl_absorpt_coefficient_mu    0.475
_exptl_absorpt_correction_T_max  0.7524
_exptl_absorpt_correction_T_min  0.5330
_exptl_absorpt_correction_type   multi-scan
_exptl_absorpt_process_details   
;
SADABS-2016/2 (Bruker,2016/2) was used for absorption correction.
wR2(int) was 0.1180 before and 0.0709 after correction.
The Ratio of minimum to maximum transmission is 0.7084.
The \l/2 correction factor is Not present.
;
_exptl_absorpt_special_details   ?
_exptl_crystal_colour            yellow
_exptl_crystal_colour_primary    yellow
_exptl_crystal_density_diffrn    1.026
_exptl_crystal_density_meas      ?
_exptl_crystal_density_method    ?
_exptl_crystal_description       block
_exptl_crystal_F_000             2664
_exptl_crystal_size_max          0.15
_exptl_crystal_size_mid          0.06
_exptl_crystal_size_min          0.05
_exptl_transmission_factor_max   ?
_exptl_transmission_factor_min   ?
_diffrn_reflns_av_R_equivalents  0.0873
_diffrn_reflns_av_unetI/netI     0.1008
_diffrn_reflns_Laue_measured_fraction_full 0.981
_diffrn_reflns_Laue_measured_fraction_max 0.981
_diffrn_reflns_limit_h_max       21
_diffrn_reflns_limit_h_min       -21
_diffrn_reflns_limit_k_max       23
_diffrn_reflns_limit_k_min       -23
_diffrn_reflns_limit_l_max       26
_diffrn_reflns_limit_l_min       -26
_diffrn_reflns_number            56825
_diffrn_reflns_point_group_measured_fraction_full 0.981
_diffrn_reflns_point_group_measured_fraction_max 0.981
_diffrn_reflns_theta_full        64.047
_diffrn_reflns_theta_max         64.047
_diffrn_reflns_theta_min         2.047
_diffrn_ambient_temperature      170
_diffrn_detector_area_resol_mean ?
_diffrn_measured_fraction_theta_full 0.981
_diffrn_measured_fraction_theta_max 0.981
_diffrn_measurement_device_type  'D8 VENTURE'
_diffrn_measurement_method       '\f and \w scans'
_diffrn_radiation_type           CuK\a
_diffrn_radiation_wavelength     1.54178
_diffrn_source                   ?
_diffrn_source_current           1.2
_diffrn_source_power             0.06
_diffrn_source_voltage           50.0
_diffrn_standards_number         0
_reflns_Friedel_coverage         0.000
_reflns_Friedel_fraction_full    .
_reflns_Friedel_fraction_max     .
_reflns_number_gt                16715
_reflns_number_total             26618
_reflns_special_details          
;
 Reflections were merged by SHELXL according to the crystal
 class for the calculation of statistics and refinement.
 
 Structure factors included contributions from the .fab file.
 
 _reflns_Friedel_fraction is defined as the number of unique
 Friedel pairs measured divided by the number that would be
 possible theoretically, ignoring centric projections and
 systematic absences.
;
_reflns_threshold_expression     'I > 2\s(I)'
_computing_cell_refinement       'SAINT V8.40A (Bruker, 2019)'
_computing_data_collection       ?
_computing_data_reduction        'SAINT V8.40A (Bruker, 2019)'
_computing_molecular_graphics    'Olex2 1.5-beta (Dolomanov et al., 2009)'
_computing_publication_material  'Olex2 1.5-beta (Dolomanov et al., 2009)'
_computing_structure_refinement  'SHELXL 2018/3 (Sheldrick, 2015)'
_computing_structure_solution    'SHELXT 2014/5 (Sheldrick, 2014)'
_refine_diff_density_max         0.371
_refine_diff_density_min         -0.482
_refine_diff_density_rms         0.075
_refine_ls_extinction_coef       .
_refine_ls_extinction_method     none
_refine_ls_goodness_of_fit_ref   1.041
_refine_ls_hydrogen_treatment    constr
_refine_ls_matrix_type           full
_refine_ls_number_parameters     1810
_refine_ls_number_reflns         26618
_refine_ls_number_restraints     66
_refine_ls_R_factor_all          0.1333
_refine_ls_R_factor_gt           0.0962
_refine_ls_restrained_S_all      1.042
_refine_ls_shift/su_max          0.021
_refine_ls_shift/su_mean         0.000
_refine_ls_structure_factor_coef Fsqd
_refine_ls_weighting_details     
'w=1/[\s^2^(Fo^2^)+(0.1712P)^2^+5.7353P] where P=(Fo^2^+2Fc^2^)/3'
_refine_ls_weighting_scheme      calc
_refine_ls_wR_factor_gt          0.2763
_refine_ls_wR_factor_ref         0.3066
_refine_special_details          ?
_olex2_refinement_description    
;
1. Fixed Uiso
 At 1.2 times of:
  All C(H) groups
 At 1.5 times of:
  All C(H,H,H) groups
2. Rigid bond restraints
 C98, C99, C97, C96, C94, C95
 with sigma for 1-2 distances of 0.005 and sigma for 1-3 distances of 0.005
3. Uiso/Uaniso restraints and constraints
C98 \\sim C99 \\sim C97 \\sim C96 \\sim C94 \\sim C95: within 2A with sigma of
0.005 and sigma for terminal atoms of 0.01 within 2A
Uanis(C98) \\sim Ueq, Uanis(C99) \\sim Ueq, Uanis(C96) \\sim Ueq, Uanis(C94)
\\sim Ueq, Uanis(C95) \\sim Ueq: with sigma of 0.005 and sigma for terminal
atoms of 0.01
4. Others
 Sof(C99)=Sof(H99A)=Sof(H99B)=Sof(H99C)=Sof(C96)=Sof(H96A)=Sof(H96B)=Sof(H96C)=
 Sof(C95)=Sof(H95A)=Sof(H95B)=Sof(H95C)=1-FVAR(1)
 Sof(C94)=Sof(H94A)=Sof(H94B)=Sof(H94C)=Sof(C97)=Sof(H97A)=Sof(H97B)=Sof(H97C)=
 Sof(C98)=Sof(H98A)=Sof(H98B)=Sof(H98C)=FVAR(1)
5.a Aromatic/amide H refined with riding coordinates:
 C69(H69), C21(H21), C16(H16), C32(H32), C60(H60), C81(H81), C22(H22),
 C19(H19), C88(H88), C126(H126), C54(H54), C152(H152), C78(H78), C63(H63),
 C79(H79), C72(H72), C114(H114), C117(H117), C120(H120), C59(H59), C143(H143),
 C57(H57), C119(H119), C71(H71), C42(H42), C118(H118), C135(H135), C102(H102),
 C123(H123), C147(H147), C125(H125), C46(H46), C168(H168), C132(H132),
 C158(H158), C5(H5), C2(H2), C66(H66), C58(H58), C6(H6), C124(H124), C34(H34),
 C171(H171), C105(H105), C139(H139), C38(H38), C161(H161), C145(H145), C64(H64),
  C65(H65), C104(H104), C170(H170), C44(H44), C91(H91), C137(H137), C160(H160),
 C90(H90), C36(H36)
5.b Idealised Me refined as rotating group:
 C107(H10A,H10B,H10C), C84(H84A,H84B,H84C), C24(H24A,H24B,H24C), C173(H17A,
 H17B,H17C), C86(H86A,H86B,H86C), C74(H74A,H74B,H74C), C149(H14A,H14B,H14C),
 C26(H26A,H26B,H26C), C76(H76A,H76B,H76C), C109(H10D,H10E,H10F), C75(H75A,H75B,
 H75C), C85(H85A,H85B,H85C), C8(H8A,H8B,H8C), C48(H48A,H48B,H48C), C141(H14D,
 H14E,H14F), C148(H14G,H14H,H14I), C175(H17D,H17E,H17F), C25(H25A,H25B,H25C),
 C108(H10G,H10H,H10I), C140(H14J,H14K,H14L), C174(H17G,H17H,H17I), C47(H47A,
 H47B,H47C), C10(H10J,H10K,H10L), C39(H39A,H39B,H39C), C9(H9A,H9B,H9C),
 C40(H40A,H40B,H40C), C163(H16A,H16B,H16C), C165(H16D,H16E,H16F), C164(H16G,
 H16H,H16I), C94(H94A,H94B,H94C), C97(H97A,H97B,H97C), C99(H99A,H99B,H99C),
 C96(H96A,H96B,H96C), C95(H95A,H95B,H95C), C98(H98A,H98B,H98C)
;
_atom_sites_solution_hydrogens   geom
_atom_sites_solution_primary     dual
_atom_sites_solution_secondary   ?
loop_
_atom_site_label
_atom_site_type_symbol
_atom_site_fract_x
_atom_site_fract_y
_atom_site_fract_z
_atom_site_U_iso_or_equiv
_atom_site_adp_type
_atom_site_occupancy
_atom_site_site_symmetry_order
_atom_site_calc_flag
_atom_site_refinement_flags_posn
_atom_site_refinement_flags_adp
_atom_site_refinement_flags_occupancy
_atom_site_disorder_assembly
_atom_site_disorder_group
O3 O 1.03209(16) 0.66693(14) 0.91225(12) 0.0398(6) Uani 1 1 d . . . . .
O4 O 0.91525(15) 0.57251(14) 1.05018(11) 0.0361(6) Uani 1 1 d . . . . .
O2 O 1.04750(15) 0.88601(14) 1.46993(12) 0.0383(6) Uani 1 1 d . . . . .
O1 O 1.21885(15) 1.07157(14) 1.46887(12) 0.0377(6) Uani 1 1 d . . . . .
O7 O 1.43149(15) 1.50499(14) 1.34671(12) 0.0405(6) Uani 1 1 d . . . . .
O6 O 1.33992(16) 1.08509(14) 1.02181(12) 0.0400(6) Uani 1 1 d . . . . .
O5 O 1.52130(17) 0.92727(15) 1.10012(13) 0.0467(7) Uani 1 1 d . . . . .
O8 O 1.65864(17) 1.48979(15) 1.51622(13) 0.0474(7) Uani 1 1 d . . . . .
N2 N 0.96389(18) 0.71763(17) 1.26436(14) 0.0367(7) Uani 1 1 d . . . . .
N1 N 1.14531(18) 0.90899(17) 1.30104(14) 0.0358(7) Uani 1 1 d . . . . .
N4 N 1.06956(18) 0.77958(17) 1.10622(14) 0.0362(7) Uani 1 1 d . . . . .
N6 N 1.36039(18) 1.29972(17) 1.17236(14) 0.0371(7) Uani 1 1 d . . . . .
N5 N 1.51662(19) 1.11534(17) 1.22736(15) 0.0392(8) Uani 1 1 d . . . . .
N7 N 1.57507(19) 1.31486(18) 1.36146(15) 0.0421(8) Uani 1 1 d . . . . .
C14 C 1.0967(2) 0.8894(2) 1.38753(16) 0.0324(8) Uani 1 1 d . . . . .
C31 C 1.0645(2) 0.7892(2) 1.16548(16) 0.0330(8) Uani 1 1 d . . . . .
C53 C 1.0160(2) 0.6677(2) 0.96658(17) 0.0360(8) Uani 1 1 d . . . . .
C50 C 0.9831(2) 0.6772(2) 1.07902(16) 0.0329(8) Uani 1 1 d . . . . .
C27 C 1.1027(2) 0.85427(19) 1.26346(16) 0.0328(8) Uani 1 1 d . . . . .
C62 C 1.0213(2) 0.7596(2) 1.37396(18) 0.0366(8) Uani 1 1 d . . . . .
C121 C 1.3076(2) 1.1921(2) 1.11278(17) 0.0358(8) Uani 1 1 d . . . . .
C28 C 1.0575(2) 0.8112(2) 1.28684(17) 0.0340(8) Uani 1 1 d . . . . .
C49 C 1.0329(2) 0.7260(2) 1.06437(17) 0.0352(8) Uani 1 1 d . . . . .
C12 C 1.1307(2) 0.9807(2) 1.47277(16) 0.0328(8) Uani 1 1 d . . . . .
C55 C 0.8964(2) 0.6667(2) 1.15863(18) 0.0347(8) Uani 1 1 d . . . . .
C82 C 1.0170(2) 0.6094(2) 0.87280(16) 0.0353(8) Uani 1 1 d . . . . .
C15 C 1.1415(2) 0.9282(2) 1.35977(16) 0.0332(8) Uani 1 1 d . . . . .
C155 C 1.4956(2) 1.4740(2) 1.37547(18) 0.0370(8) Uani 1 1 d . . . . .
C56 C 0.8979(2) 0.6847(2) 1.21949(17) 0.0357(8) Uani 1 1 d . . . . .
C51 C 0.9567(2) 0.6225(2) 1.03480(17) 0.0337(8) Uani 1 1 d . . . . .
C30 C 1.0152(2) 0.74577(19) 1.18407(17) 0.0321(8) Uani 1 1 d . . . . .
C110 C 1.4193(2) 1.1009(2) 1.12507(17) 0.0345(8) Uani 1 1 d . . . . .
C52 C 0.9710(2) 0.6149(2) 0.97862(17) 0.0346(8) Uani 1 1 d . . . . .
C3 C 1.2051(2) 1.1087(2) 1.51631(17) 0.0368(8) Uani 1 1 d . . . . .
C61 C 0.9785(2) 0.7093(2) 1.32871(18) 0.0392(9) Uani 1 1 d . . . . .
C17 C 1.0694(2) 0.9695(2) 1.55685(16) 0.0338(8) Uani 1 1 d . . . . .
C18 C 1.0409(2) 0.9069(2) 1.52634(17) 0.0353(8) Uani 1 1 d . . . . .
C11 C 1.1771(2) 1.0120(2) 1.44336(18) 0.0355(8) Uani 1 1 d . . . . .
C29 C 1.0137(2) 0.75883(19) 1.24484(17) 0.0319(8) Uani 1 1 d . . . . .
C69 C 0.8353(2) 0.4757(2) 1.03291(18) 0.0387(9) Uani 1 1 d . . . . .
H69 H 0.830970 0.486516 1.072424 0.046 Uiso 1 1 calc R U . . .
C130 C 1.4347(2) 1.2051(2) 1.19915(18) 0.0366(9) Uani 1 1 d . . . . .
C21 C 1.0153(2) 0.9360(2) 1.63548(17) 0.0400(9) Uani 1 1 d . . . . .
H21 H 1.005800 0.947112 1.672912 0.048 Uiso 1 1 calc R U . . .
C16 C 1.1845(2) 0.9871(2) 1.38906(17) 0.0362(8) Uani 1 1 d . . . . .
H16 H 1.217976 1.009440 1.371613 0.043 Uiso 1 1 calc R U . . .
C32 C 1.1066(2) 0.8433(2) 1.20418(17) 0.0354(8) Uani 1 1 d . . . . .
H32 H 1.138147 0.872693 1.190065 0.043 Uiso 1 1 calc R U . . .
C60 C 0.8271(2) 0.6373(2) 1.11757(19) 0.0407(9) Uani 1 1 d . . . . .
H60 H 0.823726 0.624156 1.076262 0.049 Uiso 1 1 calc R U . . .
C81 C 1.0497(2) 0.6147(2) 0.82605(18) 0.0397(9) Uani 1 1 d . . . . .
H81 H 1.075657 0.655628 0.822600 0.048 Uiso 1 1 calc R U . . .
C87 C 1.3109(2) 1.0529(2) 0.96394(18) 0.0379(9) Uani 1 1 d . . . . .
C77 C 0.9745(2) 0.5525(2) 0.87922(17) 0.0387(9) Uani 1 1 d . . . . .
C13 C 1.0933(2) 0.9191(2) 1.44337(17) 0.0336(8) Uani 1 1 d . . . . .
C33 C 1.1823(2) 0.9555(2) 1.27199(18) 0.0421(9) Uani 1 1 d . . . . .
C68 C 0.8810(2) 0.5172(2) 1.01026(17) 0.0369(9) Uani 1 1 d . . . . .
C131 C 1.4981(2) 1.1793(2) 1.24106(18) 0.0405(9) Uani 1 1 d . . . . .
C22 C 1.0524(2) 0.9825(2) 1.61170(17) 0.0394(9) Uani 1 1 d . . . . .
H22 H 1.067289 1.025352 1.633043 0.047 Uiso 1 1 calc R U . . .
C41 C 1.1198(2) 0.8263(2) 1.08906(18) 0.0411(9) Uani 1 1 d . . . . .
C150 C 1.5451(2) 1.5035(2) 1.43230(18) 0.0386(9) Uani 1 1 d . . . . .
C19 C 1.0028(2) 0.8589(2) 1.54999(18) 0.0382(9) Uani 1 1 d . . . . .
H19 H 0.984949 0.816894 1.527570 0.046 Uiso 1 1 calc R U . . .
C153 C 1.5649(2) 1.3793(2) 1.38153(18) 0.0386(9) Uani 1 1 d . . . . .
C116 C 1.2987(2) 1.2580(2) 1.13168(17) 0.0383(9) Uani 1 1 d . . . . .
C129 C 1.4218(2) 1.2713(2) 1.21427(18) 0.0380(9) Uani 1 1 d . . . . .
C133 C 1.5277(2) 1.2787(2) 1.30806(18) 0.0406(9) Uani 1 1 d . . . . .
C88 C 1.2483(2) 1.0827(2) 0.92564(19) 0.0433(10) Uani 1 1 d . . . . .
H88 H 1.231260 1.120928 0.941231 0.052 Uiso 1 1 calc R U . . .
C126 C 1.4038(2) 1.4825(2) 1.2140(2) 0.0431(9) Uani 1 1 d . . . . .
H126 H 1.431272 1.512859 1.248124 0.052 Uiso 1 1 calc R U . . .
C101 C 1.4985(2) 0.8866(2) 1.04645(19) 0.0403(9) Uani 1 1 d . . . . .
C54 C 1.0470(2) 0.7220(2) 1.00747(18) 0.0380(9) Uani 1 1 d . . . . .
H54 H 1.077460 0.756345 0.997651 0.046 Uiso 1 1 calc R U . . .
C70 C 0.7960(2) 0.4185(2) 0.99803(18) 0.0407(9) Uani 1 1 d . . . . .
C111 C 1.3970(2) 1.0622(2) 1.06875(18) 0.0368(9) Uani 1 1 d . . . . .
C151 C 1.6064(2) 1.4669(2) 1.46123(18) 0.0406(9) Uani 1 1 d . . . . .
C67 C 0.8921(2) 0.5032(2) 0.95300(17) 0.0371(9) Uani 1 1 d . . . . .
C4 C 1.1567(2) 1.0851(2) 1.54754(18) 0.0384(9) Uani 1 1 d . . . . .
C134 C 1.5835(2) 1.0929(2) 1.27129(18) 0.0422(10) Uani 1 1 d . . . . .
C80 C 1.0443(3) 0.5609(2) 0.78519(19) 0.0454(10) Uani 1 1 d . . . . .
C154 C 1.5038(2) 1.4143(2) 1.34564(19) 0.0392(9) Uani 1 1 d . . . . .
C152 C 1.6159(2) 1.4056(2) 1.43770(19) 0.0444(10) Uani 1 1 d . . . . .
H152 H 1.656870 1.381407 1.459509 0.053 Uiso 1 1 calc R U . . .
C112 C 1.4276(2) 1.0038(2) 1.05625(18) 0.0369(9) Uani 1 1 d . . . . .
C115 C 1.4837(2) 1.0791(2) 1.17106(18) 0.0377(9) Uani 1 1 d . . . . .
C78 C 0.9690(3) 0.4988(2) 0.83667(19) 0.0429(9) Uani 1 1 d . . . . .
H78 H 0.940900 0.458618 0.838899 0.052 Uiso 1 1 calc R U . . .
C63 C 1.0369(3) 0.7428(2) 1.43601(19) 0.0455(10) Uani 1 1 d . . . . .
H63 H 1.067267 0.774342 1.467991 0.055 Uiso 1 1 calc R U . . .
C79 C 1.0028(3) 0.5020(2) 0.79144(19) 0.0460(10) Uani 1 1 d . . . . .
H79 H 0.998054 0.463835 0.763954 0.055 Uiso 1 1 calc R U . . .
C113 C 1.4875(2) 0.9844(2) 1.10612(19) 0.0386(9) Uani 1 1 d . . . . .
C166 C 1.5946(2) 1.5905(2) 1.5250(2) 0.0442(10) Uani 1 1 d . . . . .
C20 C 0.9911(2) 0.8721(2) 1.60548(19) 0.0414(9) Uani 1 1 d . . . . .
C167 C 1.6532(2) 1.5488(2) 1.54741(19) 0.0420(9) Uani 1 1 d . . . . .
C128 C 1.4671(2) 1.3106(2) 1.26720(18) 0.0387(9) Uani 1 1 d . . . . .
C72 C 0.8525(2) 0.4444(2) 0.91933(19) 0.0423(9) Uani 1 1 d . . . . .
H72 H 0.857926 0.432456 0.880418 0.051 Uiso 1 1 calc R U . . .
C114 C 1.5156(2) 1.0201(2) 1.16168(18) 0.0404(9) Uani 1 1 d . . . . .
H114 H 1.556412 1.005417 1.193823 0.048 Uiso 1 1 calc R U . . .
C117 C 1.2270(2) 1.2825(2) 1.11372(19) 0.0449(10) Uani 1 1 d . . . . .
H117 H 1.221041 1.325817 1.128852 0.054 Uiso 1 1 calc R U . . .
C120 C 1.2423(2) 1.1542(2) 1.07432(18) 0.0405(9) Uani 1 1 d . . . . .
H120 H 1.246270 1.109193 1.061959 0.049 Uiso 1 1 calc R U . . .
C142 C 1.6418(2) 1.2828(2) 1.39696(18) 0.0414(9) Uani 1 1 d . . . . .
C59 C 0.7644(2) 0.6272(2) 1.1352(2) 0.0444(10) Uani 1 1 d . . . . .
H59 H 0.718995 0.606269 1.106430 0.053 Uiso 1 1 calc R U . . .
C127 C 1.4044(2) 1.4137(2) 1.22197(19) 0.0387(9) Uani 1 1 d . . . . .
C143 C 1.6379(3) 1.2390(2) 1.44036(19) 0.0455(10) Uani 1 1 d . . . . .
H143 H 1.592716 1.232083 1.450121 0.055 Uiso 1 1 calc R U . . .
C57 C 0.8325(2) 0.6768(2) 1.2362(2) 0.0448(10) Uani 1 1 d . . . . .
H57 H 0.833790 0.692102 1.276468 0.054 Uiso 1 1 calc R U . . .
C157 C 1.4139(2) 1.5638(2) 1.37017(19) 0.0409(9) Uani 1 1 d . . . . .
C156 C 1.4603(2) 1.5991(2) 1.42546(19) 0.0425(9) Uani 1 1 d . . . . .
C119 C 1.1727(2) 1.1796(2) 1.05378(19) 0.0452(10) Uani 1 1 d . . . . .
H119 H 1.130524 1.153341 1.025932 0.054 Uiso 1 1 calc R U . . .
C71 C 0.8063(2) 0.4036(2) 0.94058(19) 0.0426(9) Uani 1 1 d . . . . .
H71 H 0.780714 0.364386 0.916055 0.051 Uiso 1 1 calc R U . . .
C42 C 1.1944(3) 0.8126(2) 1.1023(2) 0.0458(10) Uani 1 1 d . . . . .
H42 H 1.211387 0.773258 1.121781 0.055 Uiso 1 1 calc R U . . .
C100 C 1.4408(2) 0.9000(2) 0.99220(19) 0.0407(9) Uani 1 1 d . . . . .
C122 C 1.3624(2) 1.3710(2) 1.16983(18) 0.0395(9) Uani 1 1 d . . . . .
C118 C 1.1652(2) 1.2440(2) 1.0743(2) 0.0475(11) Uani 1 1 d . . . . .
H118 H 1.117332 1.261558 1.061136 0.057 Uiso 1 1 calc R U . . .
C135 C 1.6535(2) 1.1107(2) 1.2678(2) 0.0468(11) Uani 1 1 d . . . . .
H135 H 1.657489 1.136023 1.234792 0.056 Uiso 1 1 calc R U . . .
C102 C 1.5388(3) 0.8302(2) 1.0509(2) 0.0469(10) Uani 1 1 d . . . . .
H102 H 1.577661 0.824052 1.088395 0.056 Uiso 1 1 calc R U . . .
C123 C 1.3251(3) 1.3962(2) 1.1132(2) 0.0466(10) Uani 1 1 d . . . . .
H123 H 1.299468 1.366441 1.078171 0.056 Uiso 1 1 calc R U . . .
C1 C 1.2328(3) 1.2168(2) 1.5721(2) 0.0468(10) Uani 1 1 d . . . . .
C147 C 1.7068(3) 1.2955(3) 1.3829(2) 0.0491(11) Uani 1 1 d . . . . .
H147 H 1.708392 1.326736 1.353348 0.059 Uiso 1 1 calc R U . . .
C125 C 1.3648(3) 1.5078(2) 1.1584(2) 0.0515(11) Uani 1 1 d . . . . .
H125 H 1.365084 1.554721 1.155092 0.062 Uiso 1 1 calc R U . . .
C89 C 1.2119(3) 1.0570(2) 0.8661(2) 0.0518(12) Uani 1 1 d . . . . .
C46 C 1.0943(3) 0.8824(2) 1.06121(19) 0.0456(10) Uani 1 1 d . . . . .
H46 H 1.043045 0.891003 1.052655 0.055 Uiso 1 1 calc R U . . .
C168 C 1.7118(3) 1.5623(2) 1.60263(19) 0.0455(10) Uani 1 1 d . . . . .
H168 H 1.749823 1.532143 1.614953 0.055 Uiso 1 1 calc R U . . .
C136 C 1.7191(3) 1.0924(3) 1.3114(2) 0.0580(13) Uani 1 1 d . . . . .
C23 C 0.9576(3) 0.8190(2) 1.6361(2) 0.0491(11) Uani 1 1 d . . . . .
C92 C 1.3372(2) 0.9958(2) 0.9447(2) 0.0428(10) Uani 1 1 d . . . . .
C132 C 1.5428(2) 1.2148(2) 1.29481(19) 0.0422(10) Uani 1 1 d . . . . .
H132 H 1.583872 1.195241 1.322630 0.051 Uiso 1 1 calc R U . . .
C158 C 1.3448(3) 1.5842(2) 1.3339(2) 0.0517(11) Uani 1 1 d . . . . .
H158 H 1.316235 1.558940 1.296566 0.062 Uiso 1 1 calc R U . . .
C146 C 1.7710(3) 1.2622(3) 1.4122(2) 0.0547(12) Uani 1 1 d . . . . .
C5 C 1.1476(3) 1.1317(2) 1.5915(2) 0.0482(10) Uani 1 1 d . . . . .
H5 H 1.115392 1.118866 1.614278 0.058 Uiso 1 1 calc R U . . .
C103 C 1.5231(3) 0.7836(3) 1.0021(2) 0.0503(11) Uani 1 1 d . . . . .
C106 C 1.5680(3) 0.7216(2) 1.0090(2) 0.0526(11) Uani 1 1 d . . . . .
C2 C 1.2432(2) 1.1718(2) 1.52846(19) 0.0438(10) Uani 1 1 d . . . . .
H2 H 1.276614 1.184306 1.506657 0.053 Uiso 1 1 calc R U . . .
C66 C 0.9547(3) 0.6491(2) 1.3457(2) 0.0493(11) Uani 1 1 d . . . . .
H66 H 0.927271 0.615702 1.314310 0.059 Uiso 1 1 calc R U . . .
C58 C 0.7668(3) 0.6472(3) 1.1947(2) 0.0514(11) Uani 1 1 d . . . . .
H58 H 0.723181 0.640359 1.206625 0.062 Uiso 1 1 calc R U . . .
C6 C 1.1832(3) 1.1955(2) 1.6032(2) 0.0502(11) Uani 1 1 d . . . . .
H6 H 1.173885 1.225454 1.632785 0.060 Uiso 1 1 calc R U . . .
C73 C 0.7427(3) 0.3725(2) 1.0187(2) 0.0487(10) Uani 1 1 d . . . . .
C124 C 1.3253(3) 1.4646(2) 1.1079(2) 0.0516(11) Uani 1 1 d . . . . .
H124 H 1.298425 1.481619 1.069637 0.062 Uiso 1 1 calc R U . . .
C34 C 1.2532(3) 0.9456(3) 1.2700(2) 0.0509(11) Uani 1 1 d . . . . .
H34 H 1.279439 0.909790 1.290027 0.061 Uiso 1 1 calc R U . . .
C43 C 1.2446(3) 0.8570(3) 1.0867(2) 0.0550(12) Uani 1 1 d . . . . .
C171 C 1.6001(3) 1.6477(3) 1.5646(2) 0.0524(11) Uani 1 1 d . . . . .
H171 H 1.561741 1.677663 1.552770 0.063 Uiso 1 1 calc R U . . .
C169 C 1.7156(3) 1.6197(2) 1.6404(2) 0.0471(10) Uani 1 1 d . . . . .
C105 C 1.4269(3) 0.8518(2) 0.9436(2) 0.0509(11) Uani 1 1 d . . . . .
H105 H 1.388637 0.857952 0.905701 0.061 Uiso 1 1 calc R U . . .
C172 C 1.7799(3) 1.6330(3) 1.7021(2) 0.0524(11) Uani 1 1 d . . . . .
C139 C 1.5763(3) 1.0543(2) 1.3179(2) 0.0510(11) Uani 1 1 d . . . . .
H139 H 1.527823 1.041583 1.320211 0.061 Uiso 1 1 calc R U . . .
C144 C 1.6999(3) 1.2047(3) 1.4700(2) 0.0522(11) Uani 1 1 d . . . . .
C107 C 1.6518(3) 0.7444(3) 1.0236(3) 0.0571(12) Uani 1 1 d . . . . .
H10A H 1.657926 0.771273 0.990657 0.086 Uiso 1 1 calc R U . . .
H10B H 1.680601 0.705138 1.026115 0.086 Uiso 1 1 calc R U . . .
H10C H 1.670180 0.771172 1.063223 0.086 Uiso 1 1 calc R U . . .
C38 C 1.1447(3) 1.0088(2) 1.2438(2) 0.0503(11) Uani 1 1 d . . . . .
H38 H 1.095709 1.014710 1.245431 0.060 Uiso 1 1 calc R U . . .
C161 C 1.4313(3) 1.6571(3) 1.4416(2) 0.0574(12) Uani 1 1 d . . . . .
H161 H 1.460474 1.683786 1.477842 0.069 Uiso 1 1 calc R U . . .
C145 C 1.7652(3) 1.2171(3) 1.4543(2) 0.0537(12) Uani 1 1 d . . . . .
H145 H 1.807648 1.193287 1.473545 0.064 Uiso 1 1 calc R U . . .
C138 C 1.6413(3) 1.0341(3) 1.3619(2) 0.0639(14) Uani 1 1 d . . . . .
C7 C 1.2739(3) 1.2876(2) 1.5829(2) 0.0558(12) Uani 1 1 d . . . . .
C64 C 1.0111(3) 0.6844(2) 1.4528(2) 0.0539(12) Uani 1 1 d . . . . .
H64 H 1.021344 0.676892 1.495285 0.065 Uiso 1 1 calc R U . . .
C35 C 1.2861(3) 0.9893(3) 1.2380(3) 0.0653(15) Uani 1 1 d . . . . .
C65 C 0.9697(3) 0.6361(3) 1.4073(2) 0.0573(12) Uani 1 1 d . . . . .
H65 H 0.951973 0.594792 1.418105 0.069 Uiso 1 1 calc R U . . .
C104 C 1.4659(3) 0.7949(3) 0.9475(2) 0.0571(13) Uani 1 1 d . . . . .
H104 H 1.453704 0.763511 0.912661 0.069 Uiso 1 1 calc R U . . .
C83 C 1.0841(3) 0.5617(3) 0.7368(2) 0.0518(11) Uani 1 1 d . . . . .
C45 C 1.1434(3) 0.9274(2) 1.0452(2) 0.0561(12) Uani 1 1 d . . . . .
C170 C 1.6581(3) 1.6624(2) 1.6194(2) 0.0514(11) Uani 1 1 d . . . . .
H170 H 1.659289 1.702381 1.643524 0.062 Uiso 1 1 calc R U . . .
C44 C 1.2173(3) 0.9137(3) 1.0586(2) 0.0607(13) Uani 1 1 d . . . . .
H44 H 1.250935 0.944427 1.048214 0.073 Uiso 1 1 calc R U . . .
C159 C 1.3175(3) 1.6414(3) 1.3523(3) 0.0604(13) Uani 1 1 d . . . . .
C84 C 1.1457(3) 0.5114(3) 0.7540(2) 0.0565(12) Uani 1 1 d . . . . .
H84A H 1.122231 0.466809 0.755211 0.085 Uiso 1 1 calc R U . . .
H84B H 1.182567 0.525474 0.794692 0.085 Uiso 1 1 calc R U . . .
H84C H 1.171242 0.510162 0.722813 0.085 Uiso 1 1 calc R U . . .
B7 B 1.3859(2) 1.1642(2) 1.14158(19) 0.0343(9) Uani 1 1 d . . . . .
C24 C 0.8859(3) 0.8409(3) 1.6474(3) 0.0639(14) Uani 1 1 d . . . . .
H24A H 0.896621 0.885357 1.669204 0.096 Uiso 1 1 calc R U . . .
H24B H 0.869618 0.808981 1.672527 0.096 Uiso 1 1 calc R U . . .
H24C H 0.845777 0.842284 1.607524 0.096 Uiso 1 1 calc R U . . .
C91 C 1.3014(3) 0.9725(3) 0.8831(2) 0.0636(15) Uani 1 1 d . . . . .
H91 H 1.319239 0.934849 0.867259 0.076 Uiso 1 1 calc R U . . .
B1 B 1.1175(2) 1.0139(2) 1.52872(18) 0.0353(10) Uani 1 1 d . . . . .
B2 B 1.0569(2) 0.8217(2) 1.35240(19) 0.0337(9) Uani 1 1 d . . . . .
C37 C 1.1767(4) 1.0533(3) 1.2138(2) 0.0638(14) Uani 1 1 d . . . . .
C93 C 1.1418(3) 1.0878(3) 0.8252(2) 0.0623(14) Uani 1 1 d . . . . .
B3 B 0.9647(3) 0.6917(2) 1.1396(2) 0.0358(9) Uani 1 1 d . . . . .
C137 C 1.7099(3) 1.0539(3) 1.3577(2) 0.0653(15) Uani 1 1 d . . . . .
H137 H 1.753686 1.040825 1.387877 0.078 Uiso 1 1 calc R U . . .
C160 C 1.3627(3) 1.6771(3) 1.4074(3) 0.0649(14) Uani 1 1 d . . . . .
H160 H 1.345348 1.716090 1.421376 0.078 Uiso 1 1 calc R U . . .
C173 C 1.7757(3) 1.5793(3) 1.7463(2) 0.0550(12) Uani 1 1 d . . . . .
H17A H 1.725328 1.575814 1.750395 0.082 Uiso 1 1 calc R U . . .
H17B H 1.813465 1.591473 1.787071 0.082 Uiso 1 1 calc R U . . .
H17C H 1.785524 1.536326 1.729908 0.082 Uiso 1 1 calc R U . . .
B4 B 0.9438(3) 0.5535(2) 0.9344(2) 0.0376(10) Uani 1 1 d . . . . .
C86 C 1.0270(3) 0.5406(3) 0.6724(2) 0.0682(15) Uani 1 1 d . . . . .
H86A H 1.053145 0.538987 0.641689 0.102 Uiso 1 1 calc R U . . .
H86B H 0.988883 0.572931 0.661294 0.102 Uiso 1 1 calc R U . . .
H86C H 1.002396 0.496282 0.673042 0.102 Uiso 1 1 calc R U . . .
C74 C 0.6649(3) 0.3659(3) 0.9703(3) 0.0652(14) Uani 1 1 d . . . . .
H74A H 0.668215 0.348491 0.930633 0.098 Uiso 1 1 calc R U . . .
H74B H 0.644851 0.409852 0.965529 0.098 Uiso 1 1 calc R U . . .
H74C H 0.631347 0.335257 0.983433 0.098 Uiso 1 1 calc R U . . .
C149 C 1.6983(4) 1.1550(3) 1.5154(3) 0.0710(15) Uani 1 1 d . . . . .
H14A H 1.716862 1.113571 1.504104 0.107 Uiso 1 1 calc R U . . .
H14B H 1.646456 1.145910 1.515279 0.107 Uiso 1 1 calc R U . . .
H14C H 1.730450 1.172641 1.556856 0.107 Uiso 1 1 calc R U . . .
C26 C 1.0148(3) 0.8084(4) 1.6996(3) 0.0747(17) Uani 1 1 d . . . . .
H26A H 1.062293 0.797068 1.694378 0.112 Uiso 1 1 calc R U . . .
H26B H 0.994870 0.771967 1.718355 0.112 Uiso 1 1 calc R U . . .
H26C H 1.023634 0.849519 1.726592 0.112 Uiso 1 1 calc R U . . .
C76 C 0.7726(3) 0.3021(3) 1.0264(3) 0.0593(12) Uani 1 1 d . . . . .
H76A H 0.736983 0.271763 1.037621 0.089 Uiso 1 1 calc R U . . .
H76B H 0.821738 0.305182 1.059131 0.089 Uiso 1 1 calc R U . . .
H76C H 0.777792 0.285028 0.987315 0.089 Uiso 1 1 calc R U . . .
C90 C 1.2413(3) 1.0017(3) 0.8441(2) 0.0729(18) Uani 1 1 d . . . . .
H90 H 1.219406 0.984524 0.802205 0.087 Uiso 1 1 calc R U . . .
B5 B 1.5333(3) 1.5687(3) 1.4627(2) 0.0422(11) Uani 1 1 d . . . . .
C109 C 1.5582(3) 0.6841(3) 1.0634(3) 0.0637(14) Uani 1 1 d . . . . .
H10D H 1.578281 0.713080 1.101724 0.096 Uiso 1 1 calc R U . . .
H10E H 1.585451 0.643790 1.067647 0.096 Uiso 1 1 calc R U . . .
H10F H 1.504510 0.671575 1.055440 0.096 Uiso 1 1 calc R U . . .
C75 C 0.7370(4) 0.3965(3) 1.0812(3) 0.0692(15) Uani 1 1 d . . . . .
H75A H 0.714528 0.439285 1.077558 0.104 Uiso 1 1 calc R U . . .
H75B H 0.787532 0.402029 1.112184 0.104 Uiso 1 1 calc R U . . .
H75C H 0.705451 0.363444 1.093991 0.104 Uiso 1 1 calc R U . . .
C85 C 1.1227(4) 0.6294(3) 0.7346(3) 0.0674(15) Uani 1 1 d . . . . .
H85A H 1.156508 0.644807 0.776188 0.101 Uiso 1 1 calc R U . . .
H85B H 1.084728 0.661261 0.719952 0.101 Uiso 1 1 calc R U . . .
H85C H 1.151999 0.625880 0.706275 0.101 Uiso 1 1 calc R U . . .
C36 C 1.2470(4) 1.0421(3) 1.2114(3) 0.0730(16) Uani 1 1 d . . . . .
H36 H 1.269835 1.072041 1.190426 0.088 Uiso 1 1 calc R U . . .
C8 C 1.2628(5) 1.3259(3) 1.6380(3) 0.088(2) Uani 1 1 d . . . . .
H8A H 1.289859 1.305839 1.676288 0.132 Uiso 1 1 calc R U . . .
H8B H 1.208939 1.323895 1.632963 0.132 Uiso 1 1 calc R U . . .
H8C H 1.282374 1.372616 1.640165 0.132 Uiso 1 1 calc R U . . .
C48 C 1.3257(3) 0.8420(4) 1.0988(3) 0.0770(17) Uani 1 1 d . . . . .
H48A H 1.333050 0.828697 1.059518 0.116 Uiso 1 1 calc R U . . .
H48B H 1.337375 0.805527 1.126476 0.116 Uiso 1 1 calc R U . . .
H48C H 1.359232 0.881883 1.118240 0.116 Uiso 1 1 calc R U . . .
C141 C 1.7950(3) 1.1132(4) 1.3082(3) 0.0781(18) Uani 1 1 d . . . . .
H14D H 1.815304 1.074875 1.292986 0.117 Uiso 1 1 calc R U . . .
H14E H 1.828708 1.129337 1.349587 0.117 Uiso 1 1 calc R U . . .
H14F H 1.790878 1.148906 1.279922 0.117 Uiso 1 1 calc R U . . .
B8 B 1.4011(3) 0.9641(3) 0.9942(2) 0.0408(10) Uani 1 1 d . . . . .
B6 B 1.4554(3) 1.3823(3) 1.2806(2) 0.0387(10) Uani 1 1 d . . . . .
C148 C 1.8408(3) 1.2753(3) 1.3958(3) 0.0716(16) Uani 1 1 d . . . . .
H14G H 1.829562 1.265047 1.351291 0.107 Uiso 1 1 calc R U . . .
H14H H 1.879315 1.247111 1.418984 0.107 Uiso 1 1 calc R U . . .
H14I H 1.859442 1.322392 1.406473 0.107 Uiso 1 1 calc R U . . .
C175 C 1.7783(4) 1.7003(3) 1.7340(3) 0.0720(16) Uani 1 1 d . . . . .
H17D H 1.776093 1.735195 1.705095 0.108 Uiso 1 1 calc R U . . .
H17E H 1.823987 1.709345 1.770146 0.108 Uiso 1 1 calc R U . . .
H17F H 1.733871 1.700021 1.747434 0.108 Uiso 1 1 calc R U . . .
C25 C 0.9386(5) 0.7528(3) 1.5969(3) 0.090(2) Uani 1 1 d . . . . .
H25A H 0.900821 0.758655 1.556761 0.135 Uiso 1 1 calc R U . . .
H25B H 0.918500 0.719140 1.618319 0.135 Uiso 1 1 calc R U . . .
H25C H 0.984288 0.738150 1.590423 0.135 Uiso 1 1 calc R U . . .
C108 C 1.5423(4) 0.6752(3) 0.9504(3) 0.081(2) Uani 1 1 d . . . . .
H10G H 1.488209 0.662270 0.939343 0.122 Uiso 1 1 calc R U . . .
H10H H 1.570102 0.635165 0.957589 0.122 Uiso 1 1 calc R U . . .
H10I H 1.551983 0.698130 0.916585 0.122 Uiso 1 1 calc R U . . .
C140 C 1.6333(4) 0.9915(4) 1.4123(3) 0.090(2) Uani 1 1 d . . . . .
H14J H 1.583142 0.994638 1.415964 0.135 Uiso 1 1 calc R U . . .
H14K H 1.671832 1.007350 1.451677 0.135 Uiso 1 1 calc R U . . .
H14L H 1.639597 0.944991 1.401861 0.135 Uiso 1 1 calc R U . . .
C174 C 1.8548(3) 1.6308(4) 1.6903(3) 0.087(2) Uani 1 1 d . . . . .
H17G H 1.858226 1.586148 1.672817 0.130 Uiso 1 1 calc R U . . .
H17H H 1.896281 1.640748 1.729426 0.130 Uiso 1 1 calc R U . . .
H17I H 1.858221 1.663927 1.661070 0.130 Uiso 1 1 calc R U . . .
C162 C 1.2399(4) 1.6641(3) 1.3160(3) 0.087(2) Uani 1 1 d . . . . .
C47 C 1.1153(5) 0.9904(3) 1.0150(4) 0.086(2) Uani 1 1 d . . . . .
H47A H 1.104625 1.020794 1.045268 0.130 Uiso 1 1 calc R U . . .
H47B H 1.069148 0.978919 0.979779 0.130 Uiso 1 1 calc R U . . .
H47C H 1.153939 1.012147 1.000507 0.130 Uiso 1 1 calc R U . . .
C10 C 1.3574(4) 1.2824(3) 1.5970(4) 0.088(2) Uani 1 1 d . . . . .
H10J H 1.383122 1.327290 1.602059 0.132 Uiso 1 1 calc R U . . .
H10K H 1.365906 1.256700 1.562825 0.132 Uiso 1 1 calc R U . . .
H10L H 1.377269 1.259932 1.635356 0.132 Uiso 1 1 calc R U . . .
C39 C 1.1375(5) 1.1133(3) 1.1856(3) 0.091(2) Uani 1 1 d . . . . .
H39A H 1.091963 1.098163 1.150853 0.137 Uiso 1 1 calc R U . . .
H39B H 1.171564 1.141372 1.170642 0.137 Uiso 1 1 calc R U . . .
H39C H 1.123607 1.139190 1.216994 0.137 Uiso 1 1 calc R U . . .
C9 C 1.2440(5) 1.3254(3) 1.5249(3) 0.087(2) Uani 1 1 d . . . . .
H9A H 1.189803 1.328797 1.515567 0.131 Uiso 1 1 calc R U . . .
H9B H 1.252917 1.301441 1.490014 0.131 Uiso 1 1 calc R U . . .
H9C H 1.270064 1.370300 1.531934 0.131 Uiso 1 1 calc R U . . .
C40 C 1.3638(4) 0.9788(5) 1.2349(4) 0.099(2) Uani 1 1 d . . . . .
H40A H 1.388595 0.948923 1.266470 0.148 Uiso 1 1 calc R U . . .
H40B H 1.393813 1.021876 1.242358 0.148 Uiso 1 1 calc R U . . .
H40C H 1.359127 0.958849 1.193766 0.148 Uiso 1 1 calc R U . . .
C163 C 1.2062(5) 1.6270(4) 1.2516(4) 0.121(4) Uani 1 1 d . . . . .
H16A H 1.192538 1.580095 1.256034 0.182 Uiso 1 1 calc R U . . .
H16B H 1.243399 1.629440 1.229956 0.182 Uiso 1 1 calc R U . . .
H16C H 1.161070 1.647690 1.227607 0.182 Uiso 1 1 calc R U . . .
C165 C 1.2469(6) 1.7375(4) 1.3055(5) 0.141(5) Uani 1 1 d . . . . .
H16D H 1.197688 1.750936 1.280545 0.211 Uiso 1 1 calc R U . . .
H16E H 1.283278 1.745596 1.283665 0.211 Uiso 1 1 calc R U . . .
H16F H 1.264256 1.763702 1.345529 0.211 Uiso 1 1 calc R U . . .
C164 C 1.1890(5) 1.6568(7) 1.3545(7) 0.158(5) Uani 1 1 d . . . . .
H16G H 1.170687 1.609773 1.352549 0.237 Uiso 1 1 calc R U . . .
H16H H 1.146099 1.683597 1.338537 0.237 Uiso 1 1 calc R U . . .
H16I H 1.217073 1.672287 1.397623 0.237 Uiso 1 1 calc R U . . .
C94 C 1.1009(9) 1.0500(8) 0.7687(7) 0.091(3) Uani 0.544(9) 1 d . U P A 1
H94A H 1.080569 1.007124 0.777792 0.136 Uiso 0.544(9) 1 calc R U P A 1
H94B H 1.134698 1.042034 0.744717 0.136 Uiso 0.544(9) 1 calc R U P A 1
H94C H 1.059428 1.074808 0.744592 0.136 Uiso 0.544(9) 1 calc R U P A 1
C97 C 1.1607(8) 1.1594(7) 0.8222(7) 0.090(3) Uani 0.544(9) 1 d . U P A 1
H97A H 1.114851 1.180450 0.800513 0.135 Uiso 0.544(9) 1 calc R U P A 1
H97B H 1.196844 1.164877 0.799716 0.135 Uiso 0.544(9) 1 calc R U P A 1
H97C H 1.183075 1.180506 0.864254 0.135 Uiso 0.544(9) 1 calc R U P A 1
C99 C 1.1204(10) 1.1412(9) 0.8530(7) 0.084(3) Uani 0.456(9) 1 d . U P A 2
H99A H 1.144768 1.182626 0.844815 0.126 Uiso 0.456(9) 1 calc R U P A 2
H99B H 1.135653 1.136979 0.897805 0.126 Uiso 0.456(9) 1 calc R U P A 2
H99C H 1.065570 1.142227 0.836270 0.126 Uiso 0.456(9) 1 calc R U P A 2
C96 C 1.1480(11) 1.1018(10) 0.7645(9) 0.101(4) Uani 0.456(9) 1 d . U P A 2
H96A H 1.117113 1.138267 0.747831 0.152 Uiso 0.456(9) 1 calc R U P A 2
H96B H 1.130202 1.061684 0.736089 0.152 Uiso 0.456(9) 1 calc R U P A 2
H96C H 1.200718 1.114662 0.769142 0.152 Uiso 0.456(9) 1 calc R U P A 2
C95 C 1.0801(10) 1.0296(9) 0.7973(9) 0.089(4) Uani 0.456(9) 1 d . U P A 2
H95A H 1.064257 1.010850 0.830288 0.134 Uiso 0.456(9) 1 calc R U P A 2
H95B H 1.100300 0.994853 0.777257 0.134 Uiso 0.456(9) 1 calc R U P A 2
H95C H 1.036668 1.046317 0.766520 0.134 Uiso 0.456(9) 1 calc R U P A 2
C98 C 1.0868(8) 1.0904(9) 0.8574(6) 0.088(3) Uani 0.544(9) 1 d . U P A 1
H98A H 1.110369 1.080552 0.900631 0.132 Uiso 0.544(9) 1 calc R U P A 1
H98B H 1.044252 1.057332 0.837250 0.132 Uiso 0.544(9) 1 calc R U P A 1
H98C H 1.068789 1.135105 0.855916 0.132 Uiso 0.544(9) 1 calc R U P A 1

loop_
_atom_site_aniso_label
_atom_site_aniso_U_11
_atom_site_aniso_U_22
_atom_site_aniso_U_33
_atom_site_aniso_U_23
_atom_site_aniso_U_13
_atom_site_aniso_U_12
O3 0.0485(16) 0.0461(16) 0.0276(13) -0.0019(11) 0.0178(11) -0.0002(13)
O4 0.0401(14) 0.0427(15) 0.0253(12) -0.0004(11) 0.0118(11) -0.0021(12)
O2 0.0378(14) 0.0482(16) 0.0289(13) 0.0014(11) 0.0119(11) -0.0012(12)
O1 0.0398(15) 0.0439(15) 0.0314(13) -0.0034(11) 0.0171(11) -0.0066(12)
O7 0.0368(14) 0.0467(16) 0.0355(14) 0.0002(12) 0.0074(11) 0.0097(12)
O6 0.0421(15) 0.0440(15) 0.0287(13) 0.0020(11) 0.0031(11) 0.0109(12)
O5 0.0447(16) 0.0505(17) 0.0401(15) -0.0006(13) 0.0050(12) 0.0188(14)
O8 0.0482(17) 0.0501(17) 0.0358(15) -0.0065(13) 0.0027(12) 0.0098(14)
N2 0.0378(17) 0.0436(19) 0.0286(16) 0.0010(14) 0.0116(13) 0.0007(14)
N1 0.0385(17) 0.0440(19) 0.0274(15) -0.0010(13) 0.0157(13) -0.0011(14)
N4 0.0380(17) 0.0442(19) 0.0291(16) -0.0014(14) 0.0160(13) -0.0013(14)
N6 0.0353(17) 0.0429(19) 0.0290(15) 0.0010(14) 0.0037(13) 0.0101(14)
N5 0.0376(18) 0.0436(19) 0.0308(16) 0.0019(14) 0.0020(13) 0.0126(15)
N7 0.0409(19) 0.049(2) 0.0294(16) -0.0011(14) 0.0007(14) 0.0146(16)
C14 0.0271(18) 0.044(2) 0.0246(17) 0.0014(15) 0.0065(14) 0.0032(16)
C31 0.037(2) 0.041(2) 0.0236(17) 0.0034(15) 0.0116(14) 0.0077(16)
C53 0.038(2) 0.045(2) 0.0271(18) 0.0028(16) 0.0123(15) 0.0082(17)
C50 0.0332(19) 0.041(2) 0.0253(17) 0.0025(15) 0.0104(14) 0.0041(16)
C27 0.0306(18) 0.040(2) 0.0263(17) -0.0004(15) 0.0076(14) 0.0032(16)
C62 0.038(2) 0.042(2) 0.0305(19) 0.0034(16) 0.0131(16) 0.0044(17)
C121 0.034(2) 0.046(2) 0.0281(18) 0.0078(16) 0.0096(15) 0.0086(17)
C28 0.0297(19) 0.042(2) 0.0295(18) 0.0018(16) 0.0082(15) 0.0060(16)
C49 0.037(2) 0.040(2) 0.0306(18) 0.0022(16) 0.0136(15) 0.0053(17)
C12 0.0298(18) 0.042(2) 0.0246(17) 0.0027(15) 0.0056(14) 0.0029(16)
C55 0.0308(19) 0.038(2) 0.0340(19) -0.0008(16) 0.0099(15) 0.0017(16)
C82 0.041(2) 0.042(2) 0.0242(17) 0.0026(15) 0.0127(15) 0.0046(17)
C15 0.0312(19) 0.044(2) 0.0252(17) 0.0010(15) 0.0097(14) 0.0062(16)
C155 0.0318(19) 0.041(2) 0.038(2) 0.0044(17) 0.0109(16) 0.0031(16)
C56 0.0329(19) 0.042(2) 0.0309(19) 0.0009(16) 0.0100(15) -0.0007(16)
C51 0.0302(18) 0.043(2) 0.0269(17) 0.0043(16) 0.0077(14) 0.0036(16)
C30 0.0312(18) 0.038(2) 0.0293(18) 0.0031(15) 0.0120(14) 0.0062(16)
C110 0.0309(19) 0.041(2) 0.0282(18) 0.0049(16) 0.0039(15) 0.0062(16)
C52 0.0330(19) 0.043(2) 0.0270(18) 0.0026(16) 0.0079(15) 0.0071(17)
C3 0.036(2) 0.043(2) 0.0293(18) -0.0013(16) 0.0090(15) 0.0023(17)
C61 0.043(2) 0.047(2) 0.0317(19) 0.0059(17) 0.0165(17) 0.0059(18)
C17 0.0305(19) 0.048(2) 0.0226(17) 0.0060(16) 0.0069(14) 0.0069(17)
C18 0.0330(19) 0.049(2) 0.0247(17) 0.0039(16) 0.0100(14) 0.0076(17)
C11 0.0312(19) 0.039(2) 0.0331(19) -0.0001(16) 0.0065(15) 0.0039(16)
C29 0.0310(18) 0.038(2) 0.0300(18) 0.0056(15) 0.0134(15) 0.0064(16)
C69 0.038(2) 0.047(2) 0.0323(19) 0.0058(17) 0.0130(16) 0.0017(18)
C130 0.034(2) 0.045(2) 0.0314(19) 0.0081(16) 0.0103(16) 0.0120(17)
C21 0.036(2) 0.058(3) 0.0265(18) 0.0027(17) 0.0110(15) 0.0058(19)
C16 0.0311(19) 0.046(2) 0.0303(18) 0.0031(16) 0.0096(15) 0.0007(17)
C32 0.035(2) 0.043(2) 0.0313(19) 0.0007(16) 0.0156(15) 0.0024(17)
C60 0.038(2) 0.049(2) 0.0323(19) -0.0002(17) 0.0079(16) 0.0047(18)
C81 0.041(2) 0.048(2) 0.0325(19) 0.0054(17) 0.0161(16) 0.0041(18)
C87 0.036(2) 0.044(2) 0.0291(19) 0.0042(16) 0.0040(15) 0.0053(17)
C77 0.037(2) 0.051(2) 0.0270(18) 0.0047(17) 0.0075(15) 0.0060(18)
C13 0.0278(18) 0.045(2) 0.0270(18) 0.0061(16) 0.0079(14) 0.0031(16)
C33 0.044(2) 0.049(2) 0.033(2) -0.0065(17) 0.0164(17) -0.0099(19)
C68 0.035(2) 0.046(2) 0.0279(18) 0.0033(16) 0.0083(15) 0.0035(17)
C131 0.038(2) 0.050(2) 0.0312(19) 0.0041(17) 0.0067(16) 0.0151(19)
C22 0.040(2) 0.050(2) 0.0269(18) 0.0033(17) 0.0081(15) 0.0089(18)
C41 0.046(2) 0.051(2) 0.0268(18) -0.0050(17) 0.0156(16) -0.0075(19)
C150 0.036(2) 0.045(2) 0.034(2) 0.0036(17) 0.0103(16) 0.0017(17)
C19 0.039(2) 0.045(2) 0.0320(19) 0.0046(16) 0.0127(16) 0.0036(17)
C153 0.039(2) 0.047(2) 0.0309(19) 0.0064(17) 0.0107(16) 0.0090(18)
C116 0.034(2) 0.052(2) 0.0249(17) 0.0032(16) 0.0030(15) 0.0077(18)
C129 0.0310(19) 0.051(2) 0.0315(19) 0.0048(17) 0.0072(15) 0.0124(18)
C133 0.037(2) 0.050(2) 0.0306(19) 0.0026(17) 0.0044(16) 0.0118(18)
C88 0.049(2) 0.042(2) 0.032(2) 0.0021(17) 0.0028(17) 0.0155(19)
C126 0.042(2) 0.049(2) 0.037(2) 0.0069(18) 0.0090(17) 0.0079(19)
C101 0.035(2) 0.047(2) 0.040(2) 0.0029(18) 0.0126(16) 0.0100(18)
C54 0.039(2) 0.047(2) 0.0304(19) 0.0043(17) 0.0144(16) 0.0012(18)
C70 0.038(2) 0.048(2) 0.033(2) 0.0031(17) 0.0079(16) 0.0025(18)
C111 0.0306(19) 0.044(2) 0.032(2) 0.0057(17) 0.0039(15) 0.0092(17)
C151 0.040(2) 0.049(2) 0.0289(19) -0.0002(17) 0.0060(16) 0.0026(18)
C67 0.038(2) 0.045(2) 0.0242(17) 0.0018(16) 0.0047(15) 0.0083(17)
C4 0.038(2) 0.044(2) 0.0305(18) -0.0001(16) 0.0081(16) 0.0057(17)
C134 0.039(2) 0.046(2) 0.032(2) 0.0002(17) -0.0019(16) 0.0139(18)
C80 0.057(3) 0.051(3) 0.032(2) 0.0031(18) 0.0189(19) 0.011(2)
C154 0.035(2) 0.047(2) 0.037(2) 0.0055(18) 0.0127(16) 0.0078(18)
C152 0.040(2) 0.057(3) 0.033(2) 0.0001(18) 0.0073(17) 0.012(2)
C112 0.033(2) 0.041(2) 0.034(2) 0.0018(16) 0.0072(16) 0.0031(17)
C115 0.032(2) 0.043(2) 0.033(2) 0.0028(16) 0.0038(16) 0.0067(17)
C78 0.048(2) 0.044(2) 0.036(2) 0.0020(17) 0.0131(17) 0.0016(19)
C63 0.059(3) 0.046(2) 0.032(2) 0.0041(17) 0.0136(18) 0.004(2)
C79 0.055(3) 0.051(3) 0.035(2) -0.0042(18) 0.0186(19) 0.005(2)
C113 0.0311(19) 0.045(2) 0.040(2) 0.0042(17) 0.0097(16) 0.0086(17)
C166 0.043(2) 0.051(3) 0.040(2) 0.0010(19) 0.0165(18) 0.0013(19)
C20 0.040(2) 0.050(2) 0.037(2) 0.0089(18) 0.0148(17) 0.0056(18)
C167 0.047(2) 0.045(2) 0.035(2) 0.0007(17) 0.0165(18) -0.0003(19)
C128 0.034(2) 0.051(2) 0.0307(19) 0.0036(17) 0.0087(16) 0.0097(18)
C72 0.047(2) 0.048(2) 0.0308(19) 0.0000(17) 0.0118(17) 0.0006(19)
C114 0.036(2) 0.048(2) 0.033(2) 0.0043(17) 0.0039(16) 0.0122(18)
C117 0.042(2) 0.051(3) 0.037(2) 0.0012(18) 0.0037(17) 0.016(2)
C120 0.037(2) 0.051(2) 0.0307(19) 0.0035(17) 0.0065(16) 0.0068(18)
C142 0.041(2) 0.047(2) 0.0274(18) 0.0008(17) -0.0014(16) 0.0112(18)
C59 0.030(2) 0.060(3) 0.041(2) -0.0012(19) 0.0102(16) 0.0021(19)
C127 0.035(2) 0.045(2) 0.037(2) 0.0055(17) 0.0120(16) 0.0104(17)
C143 0.044(2) 0.054(3) 0.034(2) 0.0009(19) 0.0064(17) 0.010(2)
C57 0.046(2) 0.054(3) 0.038(2) -0.0018(19) 0.0199(18) -0.003(2)
C157 0.042(2) 0.045(2) 0.040(2) 0.0025(18) 0.0172(17) 0.0077(18)
C156 0.043(2) 0.042(2) 0.039(2) -0.0019(17) 0.0094(18) 0.0019(18)
C119 0.035(2) 0.059(3) 0.037(2) 0.0002(19) 0.0049(17) 0.0107(19)
C71 0.046(2) 0.044(2) 0.037(2) -0.0001(17) 0.0145(18) -0.0066(18)
C42 0.047(2) 0.054(3) 0.037(2) -0.0061(19) 0.0173(18) -0.006(2)
C100 0.038(2) 0.045(2) 0.041(2) 0.0035(18) 0.0145(17) 0.0080(18)
C122 0.035(2) 0.051(2) 0.0326(19) 0.0062(17) 0.0090(16) 0.0149(18)
C118 0.034(2) 0.063(3) 0.042(2) 0.004(2) 0.0055(17) 0.015(2)
C135 0.041(2) 0.055(3) 0.038(2) -0.0028(19) 0.0037(17) 0.017(2)
C102 0.043(2) 0.049(3) 0.049(2) 0.002(2) 0.0143(19) 0.012(2)
C123 0.052(3) 0.050(3) 0.035(2) 0.0054(18) 0.0087(18) 0.013(2)
C1 0.048(2) 0.047(2) 0.044(2) -0.0041(19) 0.0163(19) -0.0061(19)
C147 0.043(2) 0.059(3) 0.039(2) 0.004(2) 0.0033(18) 0.009(2)
C125 0.058(3) 0.047(3) 0.045(2) 0.015(2) 0.009(2) 0.011(2)
C89 0.055(3) 0.050(3) 0.040(2) -0.0030(19) 0.000(2) 0.016(2)
C46 0.057(3) 0.046(2) 0.036(2) -0.0020(18) 0.0205(19) 0.001(2)
C168 0.046(2) 0.055(3) 0.032(2) 0.0010(18) 0.0090(17) 0.003(2)
C136 0.040(2) 0.077(3) 0.047(3) -0.009(2) 0.001(2) 0.020(2)
C23 0.060(3) 0.055(3) 0.039(2) 0.0113(19) 0.024(2) 0.008(2)
C92 0.040(2) 0.045(2) 0.038(2) -0.0012(18) 0.0062(17) 0.0077(18)
C132 0.036(2) 0.053(3) 0.032(2) 0.0047(18) 0.0016(16) 0.0139(19)
C158 0.046(2) 0.053(3) 0.050(3) -0.003(2) 0.006(2) 0.010(2)
C146 0.041(2) 0.066(3) 0.050(3) 0.002(2) 0.003(2) 0.012(2)
C5 0.047(2) 0.055(3) 0.046(2) -0.005(2) 0.024(2) -0.005(2)
C103 0.047(2) 0.058(3) 0.052(3) 0.005(2) 0.021(2) 0.017(2)
C106 0.048(3) 0.051(3) 0.059(3) -0.001(2) 0.017(2) 0.015(2)
C2 0.042(2) 0.051(3) 0.036(2) -0.0028(18) 0.0118(17) -0.0051(19)
C66 0.061(3) 0.046(2) 0.038(2) -0.0039(19) 0.015(2) -0.010(2)
C58 0.039(2) 0.063(3) 0.053(3) -0.003(2) 0.020(2) -0.004(2)
C6 0.060(3) 0.053(3) 0.039(2) -0.0077(19) 0.021(2) -0.006(2)
C73 0.046(2) 0.058(3) 0.041(2) 0.009(2) 0.0138(19) -0.004(2)
C124 0.058(3) 0.054(3) 0.036(2) 0.012(2) 0.0032(19) 0.014(2)
C34 0.050(3) 0.061(3) 0.042(2) -0.005(2) 0.020(2) -0.008(2)
C43 0.053(3) 0.071(3) 0.044(2) -0.008(2) 0.024(2) -0.009(2)
C171 0.054(3) 0.055(3) 0.045(2) -0.003(2) 0.014(2) 0.004(2)
C169 0.046(2) 0.055(3) 0.040(2) 0.0006(19) 0.0155(19) -0.008(2)
C105 0.050(3) 0.057(3) 0.045(2) -0.001(2) 0.0119(19) 0.018(2)
C172 0.053(3) 0.061(3) 0.037(2) -0.001(2) 0.0110(19) -0.010(2)
C139 0.046(2) 0.058(3) 0.042(2) 0.011(2) 0.0023(19) 0.011(2)
C144 0.053(3) 0.057(3) 0.039(2) 0.004(2) 0.0016(19) 0.013(2)
C107 0.053(3) 0.061(3) 0.070(3) 0.017(2) 0.033(2) 0.022(2)
C38 0.072(3) 0.048(3) 0.035(2) 0.0033(19) 0.023(2) 0.002(2)
C161 0.061(3) 0.051(3) 0.052(3) -0.001(2) 0.005(2) 0.014(2)
C145 0.048(3) 0.060(3) 0.049(3) 0.011(2) 0.005(2) 0.022(2)
C138 0.062(3) 0.069(3) 0.051(3) 0.015(2) 0.000(2) 0.023(3)
C7 0.067(3) 0.049(3) 0.056(3) -0.013(2) 0.031(2) -0.010(2)
C64 0.074(3) 0.054(3) 0.032(2) 0.0039(19) 0.015(2) -0.004(2)
C35 0.056(3) 0.085(4) 0.057(3) -0.015(3) 0.030(2) -0.026(3)
C65 0.080(4) 0.051(3) 0.041(2) 0.009(2) 0.021(2) -0.009(2)
C104 0.055(3) 0.059(3) 0.052(3) -0.010(2) 0.011(2) 0.018(2)
C83 0.064(3) 0.060(3) 0.036(2) 0.002(2) 0.022(2) 0.009(2)
C45 0.080(4) 0.044(3) 0.048(3) 0.004(2) 0.029(2) -0.012(2)
C170 0.057(3) 0.052(3) 0.045(2) -0.006(2) 0.019(2) 0.000(2)
C44 0.075(4) 0.063(3) 0.049(3) -0.006(2) 0.034(3) -0.019(3)
C159 0.061(3) 0.055(3) 0.059(3) -0.006(2) 0.009(2) 0.018(2)
C84 0.054(3) 0.068(3) 0.050(3) -0.004(2) 0.021(2) 0.009(2)
B7 0.033(2) 0.043(2) 0.027(2) 0.0069(18) 0.0075(16) 0.0081(19)
C24 0.055(3) 0.084(4) 0.065(3) 0.023(3) 0.035(3) 0.005(3)
C91 0.078(4) 0.054(3) 0.045(3) -0.012(2) -0.001(2) 0.027(3)
B1 0.029(2) 0.051(3) 0.0230(19) 0.0044(18) 0.0033(16) 0.0095(19)
B2 0.031(2) 0.044(2) 0.027(2) 0.0062(18) 0.0102(16) 0.0059(18)
C37 0.098(4) 0.055(3) 0.042(3) 0.004(2) 0.030(3) -0.003(3)
C93 0.066(3) 0.058(3) 0.045(3) 0.004(2) -0.010(2) 0.019(3)
B3 0.036(2) 0.039(2) 0.033(2) 0.0035(18) 0.0113(18) 0.0050(19)
C137 0.055(3) 0.079(4) 0.052(3) 0.010(3) -0.001(2) 0.026(3)
C160 0.075(4) 0.051(3) 0.060(3) -0.006(2) 0.008(3) 0.023(3)
C173 0.048(3) 0.068(3) 0.041(2) -0.001(2) 0.0051(19) 0.001(2)
B4 0.038(2) 0.044(3) 0.028(2) 0.0031(18) 0.0053(17) 0.008(2)
C86 0.077(4) 0.099(4) 0.036(2) 0.007(3) 0.025(2) 0.027(3)
C74 0.046(3) 0.082(4) 0.062(3) 0.014(3) 0.012(2) -0.008(3)
C149 0.073(4) 0.078(4) 0.060(3) 0.024(3) 0.013(3) 0.023(3)
C26 0.071(4) 0.100(5) 0.065(3) 0.053(3) 0.030(3) 0.024(3)
C76 0.067(3) 0.051(3) 0.060(3) 0.010(2) 0.023(2) -0.004(2)
C90 0.084(4) 0.067(3) 0.043(3) -0.015(2) -0.016(3) 0.034(3)
B5 0.042(3) 0.050(3) 0.038(2) 0.006(2) 0.017(2) 0.004(2)
C109 0.052(3) 0.056(3) 0.090(4) 0.018(3) 0.031(3) 0.013(2)
C75 0.071(4) 0.076(4) 0.067(3) 0.003(3) 0.038(3) -0.020(3)
C85 0.096(4) 0.064(3) 0.064(3) 0.013(3) 0.055(3) 0.014(3)
C36 0.092(4) 0.070(4) 0.061(3) 0.005(3) 0.037(3) -0.026(3)
C8 0.127(6) 0.059(3) 0.091(4) -0.031(3) 0.067(4) -0.034(4)
C48 0.054(3) 0.092(4) 0.090(4) -0.003(3) 0.035(3) -0.011(3)
C141 0.042(3) 0.110(5) 0.074(4) -0.001(3) 0.007(3) 0.021(3)
B8 0.037(2) 0.047(3) 0.038(2) 0.002(2) 0.0112(19) 0.006(2)
B6 0.035(2) 0.051(3) 0.032(2) 0.009(2) 0.0114(18) 0.010(2)
C148 0.055(3) 0.094(4) 0.068(3) 0.019(3) 0.018(3) 0.021(3)
C175 0.095(4) 0.061(3) 0.046(3) -0.006(2) 0.006(3) -0.005(3)
C25 0.139(6) 0.062(4) 0.094(5) -0.006(3) 0.081(5) -0.024(4)
C108 0.077(4) 0.072(4) 0.088(4) -0.020(3) 0.015(3) 0.038(3)
C140 0.088(4) 0.105(5) 0.074(4) 0.049(4) 0.013(3) 0.026(4)
C174 0.055(3) 0.144(6) 0.058(3) -0.012(4) 0.022(3) -0.027(4)
C162 0.071(4) 0.066(4) 0.097(5) -0.027(3) -0.012(3) 0.029(3)
C47 0.114(5) 0.056(3) 0.093(5) 0.029(3) 0.038(4) -0.003(3)
C10 0.073(4) 0.070(4) 0.117(6) -0.017(4) 0.034(4) -0.023(3)
C39 0.140(7) 0.074(4) 0.081(4) 0.026(3) 0.061(4) 0.018(4)
C9 0.118(6) 0.058(3) 0.081(4) -0.001(3) 0.032(4) -0.010(3)
C40 0.066(4) 0.140(7) 0.102(5) -0.011(5) 0.054(4) -0.028(4)
C163 0.098(5) 0.101(5) 0.111(6) -0.036(5) -0.044(5) 0.059(5)
C165 0.141(7) 0.084(5) 0.127(7) -0.023(5) -0.060(6) 0.062(5)
C164 0.070(5) 0.201(12) 0.201(12) -0.007(10) 0.035(6) 0.055(7)
C94 0.086(6) 0.090(6) 0.077(5) -0.004(5) -0.002(5) 0.027(5)
C97 0.080(6) 0.089(6) 0.092(6) 0.023(5) 0.012(5) 0.013(5)
C99 0.081(6) 0.092(6) 0.076(5) -0.006(5) 0.018(5) 0.031(5)
C96 0.096(6) 0.109(6) 0.093(6) 0.020(5) 0.018(5) 0.025(5)
C95 0.070(5) 0.097(6) 0.090(6) -0.002(5) 0.012(5) 0.017(5)
C98 0.078(5) 0.119(6) 0.080(5) 0.008(5) 0.043(4) 0.019(5)

_geom_special_details            
;
 All esds (except the esd in the dihedral angle between two l.s. planes)
 are estimated using the full covariance matrix.  The cell esds are taken
 into account individually in the estimation of esds in distances, angles
 and torsion angles; correlations between esds in cell parameters are only
 used when they are defined by crystal symmetry.  An approximate (isotropic)
 treatment of cell esds is used for estimating esds involving l.s. planes.
;
loop_
_geom_bond_atom_site_label_1
_geom_bond_atom_site_label_2
_geom_bond_distance
_geom_bond_site_symmetry_2
_geom_bond_publ_flag
O3 C53 1.371(5) . ?
O3 C82 1.389(5) . ?
O4 C51 1.361(5) . ?
O4 C68 1.385(5) . ?
O2 C18 1.385(5) . ?
O2 C13 1.364(5) . ?
O1 C3 1.390(5) . ?
O1 C11 1.383(5) . ?
O7 C155 1.378(5) . ?
O7 C157 1.380(5) . ?
O6 C87 1.369(5) . ?
O6 C111 1.371(4) . ?
O5 C101 1.371(5) . ?
O5 C113 1.372(5) . ?
O8 C151 1.359(5) . ?
O8 C167 1.383(5) . ?
N2 C56 1.428(5) . ?
N2 C61 1.427(5) . ?
N2 C29 1.404(5) . ?
N1 C27 1.395(5) . ?
N1 C15 1.406(5) . ?
N1 C33 1.440(6) . ?
N4 C31 1.395(5) . ?
N4 C49 1.391(5) . ?
N4 C41 1.447(6) . ?
N6 C116 1.421(5) . ?
N6 C129 1.415(5) . ?
N6 C122 1.437(6) . ?
N5 C131 1.402(5) . ?
N5 C134 1.447(5) . ?
N5 C115 1.383(5) . ?
N7 C153 1.401(6) . ?
N7 C133 1.394(5) . ?
N7 C142 1.465(5) . ?
C14 C15 1.426(6) . ?
C14 C13 1.408(5) . ?
C14 B2 1.561(6) . ?
C31 C30 1.411(6) . ?
C31 C32 1.393(6) . ?
C53 C52 1.408(6) . ?
C53 C54 1.371(6) . ?
C50 C49 1.440(6) . ?
C50 C51 1.408(6) . ?
C50 B3 1.554(6) . ?
C27 C28 1.415(6) . ?
C27 C32 1.391(5) . ?
C62 C61 1.414(6) . ?
C62 C63 1.415(6) . ?
C62 B2 1.556(6) . ?
C121 C116 1.413(6) . ?
C121 C120 1.407(6) . ?
C121 B7 1.560(5) . ?
C28 C29 1.412(6) . ?
C28 B2 1.509(6) . ?
C49 C54 1.410(5) . ?
C12 C11 1.400(6) . ?
C12 C13 1.409(6) . ?
C12 B1 1.514(6) . ?
C55 C56 1.413(6) . ?
C55 C60 1.409(6) . ?
C55 B3 1.546(6) . ?
C82 C81 1.401(6) . ?
C82 C77 1.395(6) . ?
C15 C16 1.400(6) . ?
C155 C150 1.408(6) . ?
C155 C154 1.396(6) . ?
C56 C57 1.405(6) . ?
C51 C52 1.400(5) . ?
C30 C29 1.412(5) . ?
C30 B3 1.503(6) . ?
C110 C111 1.398(6) . ?
C110 C115 1.433(5) . ?
C110 B7 1.541(6) . ?
C52 B4 1.509(6) . ?
C3 C4 1.402(6) . ?
C3 C2 1.388(6) . ?
C61 C66 1.381(6) . ?
C17 C18 1.397(6) . ?
C17 C22 1.410(5) . ?
C17 B1 1.535(6) . ?
C18 C19 1.395(6) . ?
C11 C16 1.369(6) . ?
C69 H69 0.9500 . ?
C69 C68 1.394(6) . ?
C69 C70 1.388(6) . ?
C130 C131 1.413(5) . ?
C130 C129 1.416(6) . ?
C130 B7 1.508(6) . ?
C21 H21 0.9500 . ?
C21 C22 1.366(6) . ?
C21 C20 1.404(7) . ?
C16 H16 0.9500 . ?
C32 H32 0.9500 . ?
C60 H60 0.9500 . ?
C60 C59 1.373(6) . ?
C81 H81 0.9500 . ?
C81 C80 1.374(6) . ?
C87 C88 1.409(5) . ?
C87 C92 1.389(6) . ?
C77 C78 1.395(6) . ?
C77 B4 1.550(6) . ?
C33 C34 1.377(7) . ?
C33 C38 1.390(7) . ?
C68 C67 1.411(6) . ?
C131 C132 1.379(6) . ?
C22 H22 0.9500 . ?
C41 C42 1.386(6) . ?
C41 C46 1.360(7) . ?
C150 C151 1.406(6) . ?
C150 B5 1.518(7) . ?
C19 H19 0.9500 . ?
C19 C20 1.374(6) . ?
C153 C154 1.428(5) . ?
C153 C152 1.387(6) . ?
C116 C117 1.407(6) . ?
C129 C128 1.404(6) . ?
C133 C128 1.432(5) . ?
C133 C132 1.374(6) . ?
C88 H88 0.9500 . ?
C88 C89 1.369(6) . ?
C126 H126 0.9500 . ?
C126 C127 1.404(6) . ?
C126 C125 1.386(6) . ?
C101 C100 1.410(6) . ?
C101 C102 1.395(6) . ?
C54 H54 0.9500 . ?
C70 C71 1.411(6) . ?
C70 C73 1.522(6) . ?
C111 C112 1.400(6) . ?
C151 C152 1.367(6) . ?
C67 C72 1.406(6) . ?
C67 B4 1.528(7) . ?
C4 C5 1.402(6) . ?
C4 B1 1.543(7) . ?
C134 C135 1.373(7) . ?
C134 C139 1.384(7) . ?
C80 C79 1.415(7) . ?
C80 C83 1.527(6) . ?
C154 B6 1.554(6) . ?
C152 H152 0.9500 . ?
C112 C113 1.411(5) . ?
C112 B8 1.510(6) . ?
C115 C114 1.402(6) . ?
C78 H78 0.9500 . ?
C78 C79 1.381(6) . ?
C63 H63 0.9500 . ?
C63 C64 1.361(7) . ?
C79 H79 0.9500 . ?
C113 C114 1.357(6) . ?
C166 C167 1.406(6) . ?
C166 C171 1.408(7) . ?
C166 B5 1.538(7) . ?
C20 C23 1.518(6) . ?
C167 C168 1.383(6) . ?
C128 B6 1.505(7) . ?
C72 H72 0.9500 . ?
C72 C71 1.374(6) . ?
C114 H114 0.9500 . ?
C117 H117 0.9500 . ?
C117 C118 1.380(7) . ?
C120 H120 0.9500 . ?
C120 C119 1.381(6) . ?
C142 C143 1.374(7) . ?
C142 C147 1.375(7) . ?
C59 H59 0.9500 . ?
C59 C58 1.387(7) . ?
C127 C122 1.411(6) . ?
C127 B6 1.564(6) . ?
C143 H143 0.9500 . ?
C143 C144 1.391(6) . ?
C57 H57 0.9500 . ?
C57 C58 1.369(7) . ?
C157 C156 1.410(6) . ?
C157 C158 1.397(6) . ?
C156 C161 1.403(7) . ?
C156 B5 1.545(6) . ?
C119 H119 0.9500 . ?
C119 C118 1.389(7) . ?
C71 H71 0.9500 . ?
C42 H42 0.9500 . ?
C42 C43 1.399(7) . ?
C100 C105 1.386(7) . ?
C100 B8 1.540(6) . ?
C122 C123 1.395(6) . ?
C118 H118 0.9500 . ?
C135 H135 0.9500 . ?
C135 C136 1.396(6) . ?
C102 H102 0.9500 . ?
C102 C103 1.365(7) . ?
C123 H123 0.9500 . ?
C123 C124 1.386(7) . ?
C1 C2 1.386(7) . ?
C1 C6 1.404(7) . ?
C1 C7 1.546(7) . ?
C147 H147 0.9500 . ?
C147 C146 1.407(6) . ?
C125 H125 0.9500 . ?
C125 C124 1.383(7) . ?
C89 C93 1.537(6) . ?
C89 C90 1.417(7) . ?
C46 H46 0.9500 . ?
C46 C45 1.396(7) . ?
C168 H168 0.9500 . ?
C168 C169 1.394(7) . ?
C136 C137 1.388(9) . ?
C136 C141 1.488(8) . ?
C23 C24 1.540(7) . ?
C23 C26 1.535(7) . ?
C23 C25 1.524(8) . ?
C92 C91 1.394(6) . ?
C92 B8 1.555(6) . ?
C132 H132 0.9500 . ?
C158 H158 0.9500 . ?
C158 C159 1.392(7) . ?
C146 C145 1.378(8) . ?
C146 C148 1.490(8) . ?
C5 H5 0.9500 . ?
C5 C6 1.382(7) . ?
C103 C106 1.536(6) . ?
C103 C104 1.400(7) . ?
C106 C107 1.536(7) . ?
C106 C109 1.540(8) . ?
C106 C108 1.519(8) . ?
C2 H2 0.9500 . ?
C66 H66 0.9500 . ?
C66 C65 1.385(7) . ?
C58 H58 0.9500 . ?
C6 H6 0.9500 . ?
C73 C74 1.516(7) . ?
C73 C76 1.554(7) . ?
C73 C75 1.526(8) . ?
C124 H124 0.9500 . ?
C34 H34 0.9500 . ?
C34 C35 1.406(8) . ?
C43 C44 1.381(8) . ?
C43 C48 1.514(8) . ?
C171 H171 0.9500 . ?
C171 C170 1.374(7) . ?
C169 C172 1.531(6) . ?
C169 C170 1.400(7) . ?
C105 H105 0.9500 . ?
C105 C104 1.391(7) . ?
C172 C173 1.530(7) . ?
C172 C175 1.515(8) . ?
C172 C174 1.523(8) . ?
C139 H139 0.9500 . ?
C139 C138 1.407(6) . ?
C144 C145 1.400(8) . ?
C144 C149 1.480(8) . ?
C107 H10A 0.9800 . ?
C107 H10B 0.9800 . ?
C107 H10C 0.9800 . ?
C38 H38 0.9500 . ?
C38 C37 1.375(7) . ?
C161 H161 0.9500 . ?
C161 C160 1.372(7) . ?
C145 H145 0.9500 . ?
C138 C137 1.362(9) . ?
C138 C140 1.506(9) . ?
C7 C8 1.526(8) . ?
C7 C10 1.510(9) . ?
C7 C9 1.522(9) . ?
C64 H64 0.9500 . ?
C64 C65 1.384(7) . ?
C35 C36 1.384(9) . ?
C35 C40 1.514(9) . ?
C65 H65 0.9500 . ?
C104 H104 0.9500 . ?
C83 C84 1.555(7) . ?
C83 C86 1.537(7) . ?
C83 C85 1.512(8) . ?
C45 C44 1.373(8) . ?
C45 C47 1.513(8) . ?
C170 H170 0.9500 . ?
C44 H44 0.9500 . ?
C159 C160 1.402(8) . ?
C159 C162 1.539(7) . ?
C84 H84A 0.9800 . ?
C84 H84B 0.9800 . ?
C84 H84C 0.9800 . ?
C24 H24A 0.9800 . ?
C24 H24B 0.9800 . ?
C24 H24C 0.9800 . ?
C91 H91 0.9500 . ?
C91 C90 1.379(7) . ?
C37 C36 1.376(9) . ?
C37 C39 1.516(9) . ?
C93 C94 1.425(15) . ?
C93 C97 1.472(15) . ?
C93 C99 1.371(16) . ?
C93 C96 1.47(2) . ?
C93 C95 1.550(19) . ?
C93 C98 1.453(14) . ?
C137 H137 0.9500 . ?
C160 H160 0.9500 . ?
C173 H17A 0.9800 . ?
C173 H17B 0.9800 . ?
C173 H17C 0.9800 . ?
C86 H86A 0.9800 . ?
C86 H86B 0.9800 . ?
C86 H86C 0.9800 . ?
C74 H74A 0.9800 . ?
C74 H74B 0.9800 . ?
C74 H74C 0.9800 . ?
C149 H14A 0.9800 . ?
C149 H14B 0.9800 . ?
C149 H14C 0.9800 . ?
C26 H26A 0.9800 . ?
C26 H26B 0.9800 . ?
C26 H26C 0.9800 . ?
C76 H76A 0.9800 . ?
C76 H76B 0.9800 . ?
C76 H76C 0.9800 . ?
C90 H90 0.9500 . ?
C109 H10D 0.9800 . ?
C109 H10E 0.9800 . ?
C109 H10F 0.9800 . ?
C75 H75A 0.9800 . ?
C75 H75B 0.9800 . ?
C75 H75C 0.9800 . ?
C85 H85A 0.9800 . ?
C85 H85B 0.9800 . ?
C85 H85C 0.9800 . ?
C36 H36 0.9500 . ?
C8 H8A 0.9800 . ?
C8 H8B 0.9800 . ?
C8 H8C 0.9800 . ?
C48 H48A 0.9800 . ?
C48 H48B 0.9800 . ?
C48 H48C 0.9800 . ?
C141 H14D 0.9800 . ?
C141 H14E 0.9800 . ?
C141 H14F 0.9800 . ?
C148 H14G 0.9800 . ?
C148 H14H 0.9800 . ?
C148 H14I 0.9800 . ?
C175 H17D 0.9800 . ?
C175 H17E 0.9800 . ?
C175 H17F 0.9800 . ?
C25 H25A 0.9800 . ?
C25 H25B 0.9800 . ?
C25 H25C 0.9800 . ?
C108 H10G 0.9800 . ?
C108 H10H 0.9800 . ?
C108 H10I 0.9800 . ?
C140 H14J 0.9800 . ?
C140 H14K 0.9800 . ?
C140 H14L 0.9800 . ?
C174 H17G 0.9800 . ?
C174 H17H 0.9800 . ?
C174 H17I 0.9800 . ?
C162 C163 1.538(10) . ?
C162 C165 1.513(12) . ?
C162 C164 1.501(16) . ?
C47 H47A 0.9800 . ?
C47 H47B 0.9800 . ?
C47 H47C 0.9800 . ?
C10 H10J 0.9800 . ?
C10 H10K 0.9800 . ?
C10 H10L 0.9800 . ?
C39 H39A 0.9800 . ?
C39 H39B 0.9800 . ?
C39 H39C 0.9800 . ?
C9 H9A 0.9800 . ?
C9 H9B 0.9800 . ?
C9 H9C 0.9800 . ?
C40 H40A 0.9800 . ?
C40 H40B 0.9800 . ?
C40 H40C 0.9800 . ?
C163 H16A 0.9800 . ?
C163 H16B 0.9800 . ?
C163 H16C 0.9800 . ?
C165 H16D 0.9800 . ?
C165 H16E 0.9800 . ?
C165 H16F 0.9800 . ?
C164 H16G 0.9800 . ?
C164 H16H 0.9800 . ?
C164 H16I 0.9800 . ?
C94 H94A 0.9800 . ?
C94 H94B 0.9800 . ?
C94 H94C 0.9800 . ?
C97 H97A 0.9800 . ?
C97 H97B 0.9800 . ?
C97 H97C 0.9800 . ?
C99 H99A 0.9800 . ?
C99 H99B 0.9800 . ?
C99 H99C 0.9800 . ?
C96 H96A 0.9800 . ?
C96 H96B 0.9800 . ?
C96 H96C 0.9800 . ?
C95 H95A 0.9800 . ?
C95 H95B 0.9800 . ?
C95 H95C 0.9800 . ?
C98 H98A 0.9800 . ?
C98 H98B 0.9800 . ?
C98 H98C 0.9800 . ?

loop_
_geom_angle_atom_site_label_1
_geom_angle_atom_site_label_2
_geom_angle_atom_site_label_3
_geom_angle
_geom_angle_site_symmetry_1
_geom_angle_site_symmetry_3
_geom_angle_publ_flag
C53 O3 C82 121.0(3) . . ?
C51 O4 C68 122.8(3) . . ?
C13 O2 C18 123.5(3) . . ?
C11 O1 C3 121.3(3) . . ?
C155 O7 C157 123.5(3) . . ?
C87 O6 C111 123.1(3) . . ?
C101 O5 C113 122.2(3) . . ?
C151 O8 C167 122.2(3) . . ?
C61 N2 C56 120.1(3) . . ?
C29 N2 C56 119.6(3) . . ?
C29 N2 C61 120.3(3) . . ?
C27 N1 C15 123.9(3) . . ?
C27 N1 C33 116.5(3) . . ?
C15 N1 C33 118.3(3) . . ?
C31 N4 C41 117.4(3) . . ?
C49 N4 C31 124.1(3) . . ?
C49 N4 C41 118.3(3) . . ?
C116 N6 C122 120.4(3) . . ?
C129 N6 C116 120.2(3) . . ?
C129 N6 C122 119.3(3) . . ?
C131 N5 C134 116.0(3) . . ?
C115 N5 C131 124.1(3) . . ?
C115 N5 C134 119.0(3) . . ?
C153 N7 C142 118.9(3) . . ?
C133 N7 C153 125.1(3) . . ?
C133 N7 C142 116.0(3) . . ?
C15 C14 B2 117.3(3) . . ?
C13 C14 C15 114.1(4) . . ?
C13 C14 B2 128.6(4) . . ?
N4 C31 C30 119.7(3) . . ?
C32 C31 N4 118.7(4) . . ?
C32 C31 C30 121.6(3) . . ?
O3 C53 C52 121.0(4) . . ?
O3 C53 C54 115.7(4) . . ?
C54 C53 C52 123.3(4) . . ?
C49 C50 B3 117.1(4) . . ?
C51 C50 C49 114.1(3) . . ?
C51 C50 B3 128.8(4) . . ?
N1 C27 C28 119.3(3) . . ?
C32 C27 N1 118.7(4) . . ?
C32 C27 C28 122.0(4) . . ?
C61 C62 C63 115.0(4) . . ?
C61 C62 B2 118.6(3) . . ?
C63 C62 B2 125.7(4) . . ?
C116 C121 B7 118.1(4) . . ?
C120 C121 C116 116.8(3) . . ?
C120 C121 B7 124.7(4) . . ?
C27 C28 B2 121.3(4) . . ?
C29 C28 C27 115.6(3) . . ?
C29 C28 B2 123.1(4) . . ?
N4 C49 C50 121.0(3) . . ?
N4 C49 C54 116.9(4) . . ?
C54 C49 C50 122.1(4) . . ?
C11 C12 C13 114.7(3) . . ?
C11 C12 B1 121.9(4) . . ?
C13 C12 B1 123.2(4) . . ?
C56 C55 B3 117.8(3) . . ?
C60 C55 C56 116.1(4) . . ?
C60 C55 B3 125.2(4) . . ?
O3 C82 C81 112.5(4) . . ?
O3 C82 C77 123.8(3) . . ?
C77 C82 C81 123.7(4) . . ?
N1 C15 C14 121.5(4) . . ?
C16 C15 N1 116.0(3) . . ?
C16 C15 C14 122.4(3) . . ?
O7 C155 C150 118.1(4) . . ?
O7 C155 C154 115.8(3) . . ?
C154 C155 C150 126.1(4) . . ?
C55 C56 N2 121.2(3) . . ?
C57 C56 N2 117.5(3) . . ?
C57 C56 C55 121.1(4) . . ?
O4 C51 C50 115.4(3) . . ?
O4 C51 C52 118.7(4) . . ?
C52 C51 C50 125.9(4) . . ?
C31 C30 C29 116.1(3) . . ?
C31 C30 B3 120.9(3) . . ?
C29 C30 B3 123.0(4) . . ?
C111 C110 C115 113.9(3) . . ?
C111 C110 B7 128.2(3) . . ?
C115 C110 B7 117.8(3) . . ?
C53 C52 B4 121.1(4) . . ?
C51 C52 C53 115.6(4) . . ?
C51 C52 B4 123.2(4) . . ?
O1 C3 C4 123.4(4) . . ?
C2 C3 O1 112.8(4) . . ?
C2 C3 C4 123.8(4) . . ?
C62 C61 N2 120.7(4) . . ?
C66 C61 N2 118.3(4) . . ?
C66 C61 C62 120.9(4) . . ?
C18 C17 C22 114.6(4) . . ?
C18 C17 B1 117.0(3) . . ?
C22 C17 B1 128.3(4) . . ?
O2 C18 C17 123.7(4) . . ?
O2 C18 C19 113.2(4) . . ?
C19 C18 C17 123.1(4) . . ?
O1 C11 C12 120.2(3) . . ?
C16 C11 O1 115.9(4) . . ?
C16 C11 C12 123.8(4) . . ?
N2 C29 C28 117.7(3) . . ?
N2 C29 C30 117.6(3) . . ?
C30 C29 C28 124.7(4) . . ?
C68 C69 H69 119.8 . . ?
C70 C69 H69 119.8 . . ?
C70 C69 C68 120.3(4) . . ?
C131 C130 C129 115.8(4) . . ?
C131 C130 B7 121.0(4) . . ?
C129 C130 B7 123.1(3) . . ?
C22 C21 H21 119.5 . . ?
C22 C21 C20 121.1(4) . . ?
C20 C21 H21 119.5 . . ?
C15 C16 H16 120.7 . . ?
C11 C16 C15 118.6(4) . . ?
C11 C16 H16 120.7 . . ?
C31 C32 H32 120.0 . . ?
C27 C32 C31 120.0(4) . . ?
C27 C32 H32 120.0 . . ?
C55 C60 H60 118.9 . . ?
C59 C60 C55 122.3(4) . . ?
C59 C60 H60 118.9 . . ?
C82 C81 H81 119.9 . . ?
C80 C81 C82 120.2(4) . . ?
C80 C81 H81 119.9 . . ?
O6 C87 C88 112.5(3) . . ?
O6 C87 C92 124.8(3) . . ?
C92 C87 C88 122.7(4) . . ?
C82 C77 B4 117.7(4) . . ?
C78 C77 C82 115.0(4) . . ?
C78 C77 B4 127.1(4) . . ?
O2 C13 C14 116.5(4) . . ?
O2 C13 C12 117.6(3) . . ?
C14 C13 C12 125.9(4) . . ?
C34 C33 N1 120.1(4) . . ?
C34 C33 C38 120.3(4) . . ?
C38 C33 N1 119.6(4) . . ?
O4 C68 C69 113.2(3) . . ?
O4 C68 C67 123.8(4) . . ?
C69 C68 C67 123.0(4) . . ?
N5 C131 C130 118.9(4) . . ?
C132 C131 N5 118.7(3) . . ?
C132 C131 C130 122.4(4) . . ?
C17 C22 H22 118.6 . . ?
C21 C22 C17 122.8(4) . . ?
C21 C22 H22 118.6 . . ?
C42 C41 N4 118.3(4) . . ?
C46 C41 N4 120.6(4) . . ?
C46 C41 C42 121.1(4) . . ?
C155 C150 B5 123.8(4) . . ?
C151 C150 C155 115.1(4) . . ?
C151 C150 B5 121.1(4) . . ?
C18 C19 H19 119.8 . . ?
C20 C19 C18 120.5(4) . . ?
C20 C19 H19 119.8 . . ?
N7 C153 C154 120.6(4) . . ?
C152 C153 N7 116.5(3) . . ?
C152 C153 C154 122.9(4) . . ?
C121 C116 N6 121.3(3) . . ?
C117 C116 N6 118.2(4) . . ?
C117 C116 C121 120.4(4) . . ?
N6 C129 C130 117.5(3) . . ?
C128 C129 N6 118.4(4) . . ?
C128 C129 C130 124.1(3) . . ?
N7 C133 C128 118.7(4) . . ?
C132 C133 N7 119.2(3) . . ?
C132 C133 C128 122.1(4) . . ?
C87 C88 H88 119.7 . . ?
C89 C88 C87 120.5(4) . . ?
C89 C88 H88 119.7 . . ?
C127 C126 H126 118.7 . . ?
C125 C126 H126 118.7 . . ?
C125 C126 C127 122.6(4) . . ?
O5 C101 C100 124.0(4) . . ?
O5 C101 C102 112.9(4) . . ?
C102 C101 C100 123.1(4) . . ?
C53 C54 C49 118.8(4) . . ?
C53 C54 H54 120.6 . . ?
C49 C54 H54 120.6 . . ?
C69 C70 C71 117.5(4) . . ?
C69 C70 C73 123.1(4) . . ?
C71 C70 C73 119.4(4) . . ?
O6 C111 C110 115.6(3) . . ?
O6 C111 C112 118.1(3) . . ?
C110 C111 C112 126.3(3) . . ?
O8 C151 C150 121.1(4) . . ?
O8 C151 C152 116.0(4) . . ?
C152 C151 C150 122.9(4) . . ?
C68 C67 B4 116.9(4) . . ?
C72 C67 C68 115.1(4) . . ?
C72 C67 B4 127.9(4) . . ?
C3 C4 B1 118.1(4) . . ?
C5 C4 C3 114.2(4) . . ?
C5 C4 B1 127.6(4) . . ?
C135 C134 N5 120.6(4) . . ?
C135 C134 C139 120.1(4) . . ?
C139 C134 N5 119.3(4) . . ?
C81 C80 C79 117.3(4) . . ?
C81 C80 C83 122.6(4) . . ?
C79 C80 C83 120.1(4) . . ?
C155 C154 C153 113.6(4) . . ?
C155 C154 B6 128.6(4) . . ?
C153 C154 B6 117.8(4) . . ?
C153 C152 H152 120.5 . . ?
C151 C152 C153 119.1(4) . . ?
C151 C152 H152 120.5 . . ?
C111 C112 C113 114.9(4) . . ?
C111 C112 B8 123.9(3) . . ?
C113 C112 B8 121.2(4) . . ?
N5 C115 C110 121.0(4) . . ?
N5 C115 C114 117.0(3) . . ?
C114 C115 C110 122.1(4) . . ?
C77 C78 H78 118.8 . . ?
C79 C78 C77 122.4(4) . . ?
C79 C78 H78 118.8 . . ?
C62 C63 H63 118.0 . . ?
C64 C63 C62 124.1(4) . . ?
C64 C63 H63 118.0 . . ?
C80 C79 H79 119.3 . . ?
C78 C79 C80 121.4(4) . . ?
C78 C79 H79 119.3 . . ?
O5 C113 C112 120.5(4) . . ?
C114 C113 O5 116.1(3) . . ?
C114 C113 C112 123.3(4) . . ?
C167 C166 C171 113.8(4) . . ?
C167 C166 B5 117.9(4) . . ?
C171 C166 B5 128.3(4) . . ?
C21 C20 C23 120.1(4) . . ?
C19 C20 C21 117.7(4) . . ?
C19 C20 C23 122.1(4) . . ?
O8 C167 C166 123.5(4) . . ?
C168 C167 O8 112.7(4) . . ?
C168 C167 C166 123.9(4) . . ?
C129 C128 C133 115.6(4) . . ?
C129 C128 B6 123.5(3) . . ?
C133 C128 B6 120.9(4) . . ?
C67 C72 H72 118.8 . . ?
C71 C72 C67 122.5(4) . . ?
C71 C72 H72 118.8 . . ?
C115 C114 H114 120.4 . . ?
C113 C114 C115 119.2(3) . . ?
C113 C114 H114 120.4 . . ?
C116 C117 H117 119.8 . . ?
C118 C117 C116 120.5(4) . . ?
C118 C117 H117 119.8 . . ?
C121 C120 H120 118.6 . . ?
C119 C120 C121 122.7(4) . . ?
C119 C120 H120 118.6 . . ?
C143 C142 N7 120.8(4) . . ?
C147 C142 N7 117.5(4) . . ?
C147 C142 C143 121.7(4) . . ?
C60 C59 H59 119.8 . . ?
C60 C59 C58 120.4(4) . . ?
C58 C59 H59 119.8 . . ?
C126 C127 C122 116.2(4) . . ?
C126 C127 B6 124.6(4) . . ?
C122 C127 B6 118.7(4) . . ?
C142 C143 H143 119.9 . . ?
C142 C143 C144 120.1(5) . . ?
C144 C143 H143 119.9 . . ?
C56 C57 H57 119.8 . . ?
C58 C57 C56 120.4(4) . . ?
C58 C57 H57 119.8 . . ?
O7 C157 C156 123.5(4) . . ?
O7 C157 C158 113.0(4) . . ?
C158 C157 C156 123.5(4) . . ?
C157 C156 B5 117.8(4) . . ?
C161 C156 C157 114.4(4) . . ?
C161 C156 B5 127.7(4) . . ?
C120 C119 H119 120.4 . . ?
C120 C119 C118 119.3(4) . . ?
C118 C119 H119 120.4 . . ?
C70 C71 H71 119.3 . . ?
C72 C71 C70 121.5(4) . . ?
C72 C71 H71 119.3 . . ?
C41 C42 H42 120.1 . . ?
C41 C42 C43 119.7(5) . . ?
C43 C42 H42 120.1 . . ?
C101 C100 B8 117.3(4) . . ?
C105 C100 C101 114.2(4) . . ?
C105 C100 B8 128.5(4) . . ?
C127 C122 N6 120.9(3) . . ?
C123 C122 N6 117.7(4) . . ?
C123 C122 C127 121.3(4) . . ?
C117 C118 C119 120.2(4) . . ?
C117 C118 H118 119.9 . . ?
C119 C118 H118 119.9 . . ?
C134 C135 H135 119.2 . . ?
C134 C135 C136 121.7(5) . . ?
C136 C135 H135 119.2 . . ?
C101 C102 H102 119.5 . . ?
C103 C102 C101 121.1(4) . . ?
C103 C102 H102 119.5 . . ?
C122 C123 H123 119.8 . . ?
C124 C123 C122 120.3(4) . . ?
C124 C123 H123 119.8 . . ?
C2 C1 C6 117.3(4) . . ?
C2 C1 C7 119.3(4) . . ?
C6 C1 C7 123.5(4) . . ?
C142 C147 H147 120.0 . . ?
C142 C147 C146 120.0(5) . . ?
C146 C147 H147 120.0 . . ?
C126 C125 H125 120.1 . . ?
C124 C125 C126 119.7(4) . . ?
C124 C125 H125 120.1 . . ?
C88 C89 C93 120.5(4) . . ?
C88 C89 C90 117.7(4) . . ?
C90 C89 C93 121.8(4) . . ?
C41 C46 H46 119.9 . . ?
C41 C46 C45 120.2(5) . . ?
C45 C46 H46 119.9 . . ?
C167 C168 H168 119.6 . . ?
C167 C168 C169 120.7(4) . . ?
C169 C168 H168 119.6 . . ?
C135 C136 C141 121.5(5) . . ?
C137 C136 C135 116.7(5) . . ?
C137 C136 C141 121.8(5) . . ?
C20 C23 C24 111.2(4) . . ?
C20 C23 C26 109.1(4) . . ?
C20 C23 C25 111.2(4) . . ?
C26 C23 C24 107.3(4) . . ?
C25 C23 C24 109.2(5) . . ?
C25 C23 C26 108.8(5) . . ?
C87 C92 C91 115.5(4) . . ?
C87 C92 B8 116.9(4) . . ?
C91 C92 B8 127.5(4) . . ?
C131 C132 H132 120.1 . . ?
C133 C132 C131 119.9(3) . . ?
C133 C132 H132 120.1 . . ?
C157 C158 H158 119.9 . . ?
C159 C158 C157 120.1(4) . . ?
C159 C158 H158 119.9 . . ?
C147 C146 C148 119.7(5) . . ?
C145 C146 C147 117.5(5) . . ?
C145 C146 C148 122.9(4) . . ?
C4 C5 H5 118.4 . . ?
C6 C5 C4 123.1(4) . . ?
C6 C5 H5 118.4 . . ?
C102 C103 C106 119.5(4) . . ?
C102 C103 C104 117.6(4) . . ?
C104 C103 C106 122.9(4) . . ?
C103 C106 C109 108.6(4) . . ?
C107 C106 C103 108.8(4) . . ?
C107 C106 C109 109.0(4) . . ?
C108 C106 C103 112.1(4) . . ?
C108 C106 C107 108.7(4) . . ?
C108 C106 C109 109.6(5) . . ?
C3 C2 H2 119.7 . . ?
C1 C2 C3 120.5(4) . . ?
C1 C2 H2 119.7 . . ?
C61 C66 H66 119.2 . . ?
C61 C66 C65 121.7(4) . . ?
C65 C66 H66 119.2 . . ?
C59 C58 H58 120.2 . . ?
C57 C58 C59 119.7(4) . . ?
C57 C58 H58 120.2 . . ?
C1 C6 H6 119.5 . . ?
C5 C6 C1 121.0(4) . . ?
C5 C6 H6 119.5 . . ?
C70 C73 C76 109.3(4) . . ?
C70 C73 C75 112.6(4) . . ?
C74 C73 C70 110.0(4) . . ?
C74 C73 C76 108.5(4) . . ?
C74 C73 C75 109.5(4) . . ?
C75 C73 C76 106.7(4) . . ?
C123 C124 H124 120.1 . . ?
C125 C124 C123 119.7(4) . . ?
C125 C124 H124 120.1 . . ?
C33 C34 H34 120.5 . . ?
C33 C34 C35 119.0(5) . . ?
C35 C34 H34 120.5 . . ?
C42 C43 C48 120.6(5) . . ?
C44 C43 C42 117.9(5) . . ?
C44 C43 C48 121.5(5) . . ?
C166 C171 H171 118.4 . . ?
C170 C171 C166 123.3(5) . . ?
C170 C171 H171 118.4 . . ?
C168 C169 C172 120.0(4) . . ?
C168 C169 C170 116.8(4) . . ?
C170 C169 C172 123.2(4) . . ?
C100 C105 H105 118.3 . . ?
C100 C105 C104 123.4(4) . . ?
C104 C105 H105 118.3 . . ?
C173 C172 C169 110.7(4) . . ?
C175 C172 C169 112.3(4) . . ?
C175 C172 C173 108.0(4) . . ?
C175 C172 C174 108.7(5) . . ?
C174 C172 C169 109.0(4) . . ?
C174 C172 C173 107.9(5) . . ?
C134 C139 H139 120.2 . . ?
C134 C139 C138 119.5(5) . . ?
C138 C139 H139 120.2 . . ?
C143 C144 C145 117.6(5) . . ?
C143 C144 C149 122.7(5) . . ?
C145 C144 C149 119.7(4) . . ?
C106 C107 H10A 109.5 . . ?
C106 C107 H10B 109.5 . . ?
C106 C107 H10C 109.5 . . ?
H10A C107 H10B 109.5 . . ?
H10A C107 H10C 109.5 . . ?
H10B C107 H10C 109.5 . . ?
C33 C38 H38 119.1 . . ?
C37 C38 C33 121.8(5) . . ?
C37 C38 H38 119.1 . . ?
C156 C161 H161 118.5 . . ?
C160 C161 C156 123.0(5) . . ?
C160 C161 H161 118.5 . . ?
C146 C145 C144 123.2(4) . . ?
C146 C145 H145 118.4 . . ?
C144 C145 H145 118.4 . . ?
C139 C138 C140 119.4(6) . . ?
C137 C138 C139 118.6(5) . . ?
C137 C138 C140 122.0(5) . . ?
C8 C7 C1 110.7(4) . . ?
C10 C7 C1 109.5(4) . . ?
C10 C7 C8 107.9(5) . . ?
C10 C7 C9 109.2(6) . . ?
C9 C7 C1 109.7(4) . . ?
C9 C7 C8 109.8(5) . . ?
C63 C64 H64 120.3 . . ?
C63 C64 C65 119.4(4) . . ?
C65 C64 H64 120.3 . . ?
C34 C35 C40 119.8(6) . . ?
C36 C35 C34 118.7(5) . . ?
C36 C35 C40 121.5(6) . . ?
C66 C65 H65 120.6 . . ?
C64 C65 C66 118.9(4) . . ?
C64 C65 H65 120.6 . . ?
C103 C104 H104 119.7 . . ?
C105 C104 C103 120.7(4) . . ?
C105 C104 H104 119.7 . . ?
C80 C83 C84 108.0(4) . . ?
C80 C83 C86 109.7(4) . . ?
C86 C83 C84 109.7(4) . . ?
C85 C83 C80 112.9(4) . . ?
C85 C83 C84 107.6(4) . . ?
C85 C83 C86 108.8(4) . . ?
C46 C45 C47 120.2(5) . . ?
C44 C45 C46 118.4(5) . . ?
C44 C45 C47 121.5(5) . . ?
C171 C170 C169 121.5(4) . . ?
C171 C170 H170 119.2 . . ?
C169 C170 H170 119.2 . . ?
C43 C44 H44 118.6 . . ?
C45 C44 C43 122.7(5) . . ?
C45 C44 H44 118.6 . . ?
C158 C159 C160 117.2(4) . . ?
C158 C159 C162 122.3(5) . . ?
C160 C159 C162 120.4(4) . . ?
C83 C84 H84A 109.5 . . ?
C83 C84 H84B 109.5 . . ?
C83 C84 H84C 109.5 . . ?
H84A C84 H84B 109.5 . . ?
H84A C84 H84C 109.5 . . ?
H84B C84 H84C 109.5 . . ?
C110 B7 C121 132.2(4) . . ?
C130 B7 C121 112.5(3) . . ?
C130 B7 C110 115.2(3) . . ?
C23 C24 H24A 109.5 . . ?
C23 C24 H24B 109.5 . . ?
C23 C24 H24C 109.5 . . ?
H24A C24 H24B 109.5 . . ?
H24A C24 H24C 109.5 . . ?
H24B C24 H24C 109.5 . . ?
C92 C91 H91 118.6 . . ?
C90 C91 C92 122.8(4) . . ?
C90 C91 H91 118.6 . . ?
C12 B1 C17 113.8(4) . . ?
C12 B1 C4 113.8(4) . . ?
C17 B1 C4 132.3(4) . . ?
C62 B2 C14 131.8(3) . . ?
C28 B2 C14 115.4(4) . . ?
C28 B2 C62 112.6(4) . . ?
C38 C37 C36 117.3(5) . . ?
C38 C37 C39 122.0(6) . . ?
C36 C37 C39 120.7(5) . . ?
C89 C93 C95 107.0(7) . . ?
C94 C93 C89 115.4(7) . . ?
C94 C93 C97 117.7(10) . . ?
C94 C93 C98 103.0(11) . . ?
C97 C93 C89 109.1(7) . . ?
C99 C93 C89 115.0(7) . . ?
C99 C93 C96 112.5(11) . . ?
C99 C93 C95 115.8(12) . . ?
C96 C93 C89 111.7(8) . . ?
C96 C93 C95 92.8(12) . . ?
C98 C93 C89 109.3(7) . . ?
C98 C93 C97 101.0(10) . . ?
C55 B3 C50 130.7(4) . . ?
C30 B3 C50 115.5(4) . . ?
C30 B3 C55 113.2(3) . . ?
C136 C137 H137 118.3 . . ?
C138 C137 C136 123.3(4) . . ?
C138 C137 H137 118.3 . . ?
C161 C160 C159 121.7(5) . . ?
C161 C160 H160 119.1 . . ?
C159 C160 H160 119.1 . . ?
C172 C173 H17A 109.5 . . ?
C172 C173 H17B 109.5 . . ?
C172 C173 H17C 109.5 . . ?
H17A C173 H17B 109.5 . . ?
H17A C173 H17C 109.5 . . ?
H17B C173 H17C 109.5 . . ?
C52 B4 C77 114.1(4) . . ?
C52 B4 C67 114.0(4) . . ?
C67 B4 C77 131.8(4) . . ?
C83 C86 H86A 109.5 . . ?
C83 C86 H86B 109.5 . . ?
C83 C86 H86C 109.5 . . ?
H86A C86 H86B 109.5 . . ?
H86A C86 H86C 109.5 . . ?
H86B C86 H86C 109.5 . . ?
C73 C74 H74A 109.5 . . ?
C73 C74 H74B 109.5 . . ?
C73 C74 H74C 109.5 . . ?
H74A C74 H74B 109.5 . . ?
H74A C74 H74C 109.5 . . ?
H74B C74 H74C 109.5 . . ?
C144 C149 H14A 109.5 . . ?
C144 C149 H14B 109.5 . . ?
C144 C149 H14C 109.5 . . ?
H14A C149 H14B 109.5 . . ?
H14A C149 H14C 109.5 . . ?
H14B C149 H14C 109.5 . . ?
C23 C26 H26A 109.5 . . ?
C23 C26 H26B 109.5 . . ?
C23 C26 H26C 109.5 . . ?
H26A C26 H26B 109.5 . . ?
H26A C26 H26C 109.5 . . ?
H26B C26 H26C 109.5 . . ?
C73 C76 H76A 109.5 . . ?
C73 C76 H76B 109.5 . . ?
C73 C76 H76C 109.5 . . ?
H76A C76 H76B 109.5 . . ?
H76A C76 H76C 109.5 . . ?
H76B C76 H76C 109.5 . . ?
C89 C90 H90 119.8 . . ?
C91 C90 C89 120.5(4) . . ?
C91 C90 H90 119.8 . . ?
C150 B5 C166 114.3(4) . . ?
C150 B5 C156 113.1(4) . . ?
C166 B5 C156 132.6(4) . . ?
C106 C109 H10D 109.5 . . ?
C106 C109 H10E 109.5 . . ?
C106 C109 H10F 109.5 . . ?
H10D C109 H10E 109.5 . . ?
H10D C109 H10F 109.5 . . ?
H10E C109 H10F 109.5 . . ?
C73 C75 H75A 109.5 . . ?
C73 C75 H75B 109.5 . . ?
C73 C75 H75C 109.5 . . ?
H75A C75 H75B 109.5 . . ?
H75A C75 H75C 109.5 . . ?
H75B C75 H75C 109.5 . . ?
C83 C85 H85A 109.5 . . ?
C83 C85 H85B 109.5 . . ?
C83 C85 H85C 109.5 . . ?
H85A C85 H85B 109.5 . . ?
H85A C85 H85C 109.5 . . ?
H85B C85 H85C 109.5 . . ?
C35 C36 H36 118.5 . . ?
C37 C36 C35 122.9(5) . . ?
C37 C36 H36 118.5 . . ?
C7 C8 H8A 109.5 . . ?
C7 C8 H8B 109.5 . . ?
C7 C8 H8C 109.5 . . ?
H8A C8 H8B 109.5 . . ?
H8A C8 H8C 109.5 . . ?
H8B C8 H8C 109.5 . . ?
C43 C48 H48A 109.5 . . ?
C43 C48 H48B 109.5 . . ?
C43 C48 H48C 109.5 . . ?
H48A C48 H48B 109.5 . . ?
H48A C48 H48C 109.5 . . ?
H48B C48 H48C 109.5 . . ?
C136 C141 H14D 109.5 . . ?
C136 C141 H14E 109.5 . . ?
C136 C141 H14F 109.5 . . ?
H14D C141 H14E 109.5 . . ?
H14D C141 H14F 109.5 . . ?
H14E C141 H14F 109.5 . . ?
C112 B8 C100 114.6(4) . . ?
C112 B8 C92 113.1(4) . . ?
C100 B8 C92 132.3(4) . . ?
C154 B6 C127 131.3(4) . . ?
C128 B6 C154 115.8(3) . . ?
C128 B6 C127 112.3(4) . . ?
C146 C148 H14G 109.5 . . ?
C146 C148 H14H 109.5 . . ?
C146 C148 H14I 109.5 . . ?
H14G C148 H14H 109.5 . . ?
H14G C148 H14I 109.5 . . ?
H14H C148 H14I 109.5 . . ?
C172 C175 H17D 109.5 . . ?
C172 C175 H17E 109.5 . . ?
C172 C175 H17F 109.5 . . ?
H17D C175 H17E 109.5 . . ?
H17D C175 H17F 109.5 . . ?
H17E C175 H17F 109.5 . . ?
C23 C25 H25A 109.5 . . ?
C23 C25 H25B 109.5 . . ?
C23 C25 H25C 109.5 . . ?
H25A C25 H25B 109.5 . . ?
H25A C25 H25C 109.5 . . ?
H25B C25 H25C 109.5 . . ?
C106 C108 H10G 109.5 . . ?
C106 C108 H10H 109.5 . . ?
C106 C108 H10I 109.5 . . ?
H10G C108 H10H 109.5 . . ?
H10G C108 H10I 109.5 . . ?
H10H C108 H10I 109.5 . . ?
C138 C140 H14J 109.5 . . ?
C138 C140 H14K 109.5 . . ?
C138 C140 H14L 109.5 . . ?
H14J C140 H14K 109.5 . . ?
H14J C140 H14L 109.5 . . ?
H14K C140 H14L 109.5 . . ?
C172 C174 H17G 109.5 . . ?
C172 C174 H17H 109.5 . . ?
C172 C174 H17I 109.5 . . ?
H17G C174 H17H 109.5 . . ?
H17G C174 H17I 109.5 . . ?
H17H C174 H17I 109.5 . . ?
C163 C162 C159 112.2(5) . . ?
C165 C162 C159 110.1(6) . . ?
C165 C162 C163 106.5(7) . . ?
C164 C162 C159 109.0(7) . . ?
C164 C162 C163 112.7(8) . . ?
C164 C162 C165 106.3(8) . . ?
C45 C47 H47A 109.5 . . ?
C45 C47 H47B 109.5 . . ?
C45 C47 H47C 109.5 . . ?
H47A C47 H47B 109.5 . . ?
H47A C47 H47C 109.5 . . ?
H47B C47 H47C 109.5 . . ?
C7 C10 H10J 109.5 . . ?
C7 C10 H10K 109.5 . . ?
C7 C10 H10L 109.5 . . ?
H10J C10 H10K 109.5 . . ?
H10J C10 H10L 109.5 . . ?
H10K C10 H10L 109.5 . . ?
C37 C39 H39A 109.5 . . ?
C37 C39 H39B 109.5 . . ?
C37 C39 H39C 109.5 . . ?
H39A C39 H39B 109.5 . . ?
H39A C39 H39C 109.5 . . ?
H39B C39 H39C 109.5 . . ?
C7 C9 H9A 109.5 . . ?
C7 C9 H9B 109.5 . . ?
C7 C9 H9C 109.5 . . ?
H9A C9 H9B 109.5 . . ?
H9A C9 H9C 109.5 . . ?
H9B C9 H9C 109.5 . . ?
C35 C40 H40A 109.5 . . ?
C35 C40 H40B 109.5 . . ?
C35 C40 H40C 109.5 . . ?
H40A C40 H40B 109.5 . . ?
H40A C40 H40C 109.5 . . ?
H40B C40 H40C 109.5 . . ?
C162 C163 H16A 109.5 . . ?
C162 C163 H16B 109.5 . . ?
C162 C163 H16C 109.5 . . ?
H16A C163 H16B 109.5 . . ?
H16A C163 H16C 109.5 . . ?
H16B C163 H16C 109.5 . . ?
C162 C165 H16D 109.5 . . ?
C162 C165 H16E 109.5 . . ?
C162 C165 H16F 109.5 . . ?
H16D C165 H16E 109.5 . . ?
H16D C165 H16F 109.5 . . ?
H16E C165 H16F 109.5 . . ?
C162 C164 H16G 109.5 . . ?
C162 C164 H16H 109.5 . . ?
C162 C164 H16I 109.5 . . ?
H16G C164 H16H 109.5 . . ?
H16G C164 H16I 109.5 . . ?
H16H C164 H16I 109.5 . . ?
C93 C94 H94A 109.5 . . ?
C93 C94 H94B 109.5 . . ?
C93 C94 H94C 109.5 . . ?
H94A C94 H94B 109.5 . . ?
H94A C94 H94C 109.5 . . ?
H94B C94 H94C 109.5 . . ?
C93 C97 H97A 109.5 . . ?
C93 C97 H97B 109.5 . . ?
C93 C97 H97C 109.5 . . ?
H97A C97 H97B 109.5 . . ?
H97A C97 H97C 109.5 . . ?
H97B C97 H97C 109.5 . . ?
C93 C99 H99A 109.5 . . ?
C93 C99 H99B 109.5 . . ?
C93 C99 H99C 109.5 . . ?
H99A C99 H99B 109.5 . . ?
H99A C99 H99C 109.5 . . ?
H99B C99 H99C 109.5 . . ?
C93 C96 H96A 109.5 . . ?
C93 C96 H96B 109.5 . . ?
C93 C96 H96C 109.5 . . ?
H96A C96 H96B 109.5 . . ?
H96A C96 H96C 109.5 . . ?
H96B C96 H96C 109.5 . . ?
C93 C95 H95A 109.5 . . ?
C93 C95 H95B 109.5 . . ?
C93 C95 H95C 109.5 . . ?
H95A C95 H95B 109.5 . . ?
H95A C95 H95C 109.5 . . ?
H95B C95 H95C 109.5 . . ?
C93 C98 H98A 109.5 . . ?
C93 C98 H98B 109.5 . . ?
C93 C98 H98C 109.5 . . ?
H98A C98 H98B 109.5 . . ?
H98A C98 H98C 109.5 . . ?
H98B C98 H98C 109.5 . . ?

loop_
_geom_torsion_atom_site_label_1
_geom_torsion_atom_site_label_2
_geom_torsion_atom_site_label_3
_geom_torsion_atom_site_label_4
_geom_torsion
_geom_torsion_site_symmetry_1
_geom_torsion_site_symmetry_2
_geom_torsion_site_symmetry_3
_geom_torsion_site_symmetry_4
_geom_torsion_publ_flag
O3 C53 C52 C51 -178.0(3) . . . . ?
O3 C53 C52 B4 4.6(5) . . . . ?
O3 C53 C54 C49 -179.9(3) . . . . ?
O3 C82 C81 C80 176.0(4) . . . . ?
O3 C82 C77 C78 -176.9(4) . . . . ?
O3 C82 C77 B4 -1.1(5) . . . . ?
O4 C51 C52 C53 -178.2(3) . . . . ?
O4 C51 C52 B4 -1.0(5) . . . . ?
O4 C68 C67 C72 179.7(3) . . . . ?
O4 C68 C67 B4 -1.5(5) . . . . ?
O2 C18 C19 C20 -179.6(3) . . . . ?
O1 C3 C4 C5 -176.7(4) . . . . ?
O1 C3 C4 B1 0.8(5) . . . . ?
O1 C3 C2 C1 176.6(4) . . . . ?
O1 C11 C16 C15 -177.7(3) . . . . ?
O7 C155 C150 C151 175.6(4) . . . . ?
O7 C155 C150 B5 -2.2(6) . . . . ?
O7 C155 C154 C153 -171.2(4) . . . . ?
O7 C155 C154 B6 7.9(6) . . . . ?
O7 C157 C156 C161 -178.9(4) . . . . ?
O7 C157 C156 B5 -2.3(7) . . . . ?
O7 C157 C158 C159 177.8(5) . . . . ?
O6 C87 C88 C89 -179.8(4) . . . . ?
O6 C87 C92 C91 -177.7(5) . . . . ?
O6 C87 C92 B8 3.9(7) . . . . ?
O6 C111 C112 C113 178.2(4) . . . . ?
O6 C111 C112 B8 -0.4(6) . . . . ?
O5 C101 C100 C105 -179.6(4) . . . . ?
O5 C101 C100 B8 -0.4(6) . . . . ?
O5 C101 C102 C103 179.2(4) . . . . ?
O5 C113 C114 C115 -180.0(4) . . . . ?
O8 C151 C152 C153 -179.7(4) . . . . ?
O8 C167 C168 C169 -179.9(4) . . . . ?
N2 C56 C57 C58 178.3(4) . . . . ?
N2 C61 C66 C65 177.1(5) . . . . ?
N1 C27 C28 C29 177.3(3) . . . . ?
N1 C27 C28 B2 -2.4(5) . . . . ?
N1 C27 C32 C31 -179.7(3) . . . . ?
N1 C15 C16 C11 173.4(3) . . . . ?
N1 C33 C34 C35 176.0(4) . . . . ?
N1 C33 C38 C37 -177.9(4) . . . . ?
N4 C31 C30 C29 179.7(3) . . . . ?
N4 C31 C30 B3 -3.6(5) . . . . ?
N4 C31 C32 C27 179.9(3) . . . . ?
N4 C49 C54 C53 175.8(3) . . . . ?
N4 C41 C42 C43 -179.5(4) . . . . ?
N4 C41 C46 C45 179.6(4) . . . . ?
N6 C116 C117 C118 180.0(4) . . . . ?
N6 C129 C128 C133 179.3(4) . . . . ?
N6 C129 C128 B6 -2.2(6) . . . . ?
N6 C122 C123 C124 -179.8(4) . . . . ?
N5 C131 C132 C133 177.3(4) . . . . ?
N5 C134 C135 C136 176.8(4) . . . . ?
N5 C134 C139 C138 -178.0(4) . . . . ?
N5 C115 C114 C113 -177.0(4) . . . . ?
N7 C153 C154 C155 172.3(4) . . . . ?
N7 C153 C154 B6 -6.9(6) . . . . ?
N7 C153 C152 C151 -176.6(4) . . . . ?
N7 C133 C128 C129 179.8(4) . . . . ?
N7 C133 C128 B6 1.3(6) . . . . ?
N7 C133 C132 C131 -177.7(4) . . . . ?
N7 C142 C143 C144 174.7(4) . . . . ?
N7 C142 C147 C146 -175.2(4) . . . . ?
C14 C15 C16 C11 -6.8(6) . . . . ?
C31 N4 C49 C50 3.0(6) . . . . ?
C31 N4 C49 C54 -177.0(3) . . . . ?
C31 N4 C41 C42 88.8(4) . . . . ?
C31 N4 C41 C46 -90.6(5) . . . . ?
C31 C30 C29 N2 178.4(3) . . . . ?
C31 C30 C29 C28 -0.2(5) . . . . ?
C31 C30 B3 C50 13.0(5) . . . . ?
C31 C30 B3 C55 -159.1(3) . . . . ?
C53 O3 C82 C81 -168.9(3) . . . . ?
C53 O3 C82 C77 10.6(5) . . . . ?
C53 C52 B4 C77 4.2(5) . . . . ?
C53 C52 B4 C67 -176.8(3) . . . . ?
C50 C49 C54 C53 -4.3(6) . . . . ?
C50 C51 C52 C53 0.0(5) . . . . ?
C50 C51 C52 B4 177.2(4) . . . . ?
C27 N1 C15 C14 4.6(5) . . . . ?
C27 N1 C15 C16 -175.7(3) . . . . ?
C27 N1 C33 C34 -88.1(5) . . . . ?
C27 N1 C33 C38 89.4(5) . . . . ?
C27 C28 C29 N2 -175.5(3) . . . . ?
C27 C28 C29 C30 3.0(5) . . . . ?
C27 C28 B2 C14 10.8(5) . . . . ?
C27 C28 B2 C62 -164.7(3) . . . . ?
C62 C61 C66 C65 1.8(7) . . . . ?
C62 C63 C64 C65 3.1(8) . . . . ?
C121 C116 C117 C118 -4.1(6) . . . . ?
C121 C120 C119 C118 -3.6(7) . . . . ?
C28 C27 C32 C31 1.1(6) . . . . ?
C49 N4 C31 C30 -5.1(5) . . . . ?
C49 N4 C31 C32 177.1(3) . . . . ?
C49 N4 C41 C42 -87.5(4) . . . . ?
C49 N4 C41 C46 93.1(5) . . . . ?
C49 C50 C51 O4 174.0(3) . . . . ?
C49 C50 C51 C52 -4.2(5) . . . . ?
C49 C50 B3 C55 155.9(4) . . . . ?
C49 C50 B3 C30 -14.5(5) . . . . ?
C12 C11 C16 C15 2.1(6) . . . . ?
C55 C56 C57 C58 4.4(7) . . . . ?
C55 C60 C59 C58 1.5(7) . . . . ?
C82 O3 C53 C52 -12.3(5) . . . . ?
C82 O3 C53 C54 167.1(3) . . . . ?
C82 C81 C80 C79 2.0(6) . . . . ?
C82 C81 C80 C83 -174.8(4) . . . . ?
C82 C77 C78 C79 -0.3(6) . . . . ?
C82 C77 B4 C52 -5.8(5) . . . . ?
C82 C77 B4 C67 175.4(4) . . . . ?
C15 N1 C27 C28 -5.9(5) . . . . ?
C15 N1 C27 C32 174.9(3) . . . . ?
C15 N1 C33 C34 104.8(4) . . . . ?
C15 N1 C33 C38 -77.8(5) . . . . ?
C15 C14 C13 O2 176.1(3) . . . . ?
C15 C14 C13 C12 -1.5(5) . . . . ?
C15 C14 B2 C62 162.7(4) . . . . ?
C15 C14 B2 C28 -11.7(5) . . . . ?
C155 O7 C157 C156 1.2(6) . . . . ?
C155 O7 C157 C158 -177.9(4) . . . . ?
C155 C150 C151 O8 179.7(4) . . . . ?
C155 C150 C151 C152 -2.9(6) . . . . ?
C155 C150 B5 C166 179.5(4) . . . . ?
C155 C150 B5 C156 1.1(6) . . . . ?
C155 C154 B6 C128 -166.6(4) . . . . ?
C155 C154 B6 C127 23.8(8) . . . . ?
C56 N2 C61 C62 -152.7(4) . . . . ?
C56 N2 C61 C66 32.0(5) . . . . ?
C56 N2 C29 C28 153.1(3) . . . . ?
C56 N2 C29 C30 -25.5(5) . . . . ?
C56 C55 C60 C59 0.5(6) . . . . ?
C56 C55 B3 C50 175.4(4) . . . . ?
C56 C55 B3 C30 -14.1(5) . . . . ?
C56 C57 C58 C59 -2.4(7) . . . . ?
C51 O4 C68 C69 -173.9(3) . . . . ?
C51 O4 C68 C67 7.4(5) . . . . ?
C51 C50 C49 N4 -173.7(3) . . . . ?
C51 C50 C49 C54 6.3(5) . . . . ?
C51 C50 B3 C55 -23.1(7) . . . . ?
C51 C50 B3 C30 166.5(4) . . . . ?
C51 C52 B4 C77 -172.9(3) . . . . ?
C51 C52 B4 C67 6.1(5) . . . . ?
C30 C31 C32 C27 2.1(6) . . . . ?
C110 C111 C112 C113 -1.3(6) . . . . ?
C110 C111 C112 B8 -179.8(4) . . . . ?
C110 C115 C114 C113 3.7(7) . . . . ?
C52 C53 C54 C49 -0.5(6) . . . . ?
C3 O1 C11 C12 -13.1(5) . . . . ?
C3 O1 C11 C16 166.7(3) . . . . ?
C3 C4 C5 C6 0.0(6) . . . . ?
C3 C4 B1 C12 -6.3(5) . . . . ?
C3 C4 B1 C17 171.9(4) . . . . ?
C61 N2 C56 C55 -151.8(4) . . . . ?
C61 N2 C56 C57 34.4(5) . . . . ?
C61 N2 C29 C28 -26.1(5) . . . . ?
C61 N2 C29 C30 155.2(3) . . . . ?
C61 C62 C63 C64 -2.6(7) . . . . ?
C61 C62 B2 C14 170.3(4) . . . . ?
C61 C62 B2 C28 -15.1(5) . . . . ?
C61 C66 C65 C64 -1.4(8) . . . . ?
C17 C18 C19 C20 0.6(6) . . . . ?
C18 O2 C13 C14 176.6(3) . . . . ?
C18 O2 C13 C12 -5.5(5) . . . . ?
C18 C17 C22 C21 4.2(5) . . . . ?
C18 C17 B1 C12 -3.3(5) . . . . ?
C18 C17 B1 C4 178.5(4) . . . . ?
C18 C19 C20 C21 3.0(6) . . . . ?
C18 C19 C20 C23 -173.4(4) . . . . ?
C11 O1 C3 C4 9.2(5) . . . . ?
C11 O1 C3 C2 -169.5(3) . . . . ?
C11 C12 C13 O2 179.7(3) . . . . ?
C11 C12 C13 C14 -2.7(5) . . . . ?
C11 C12 B1 C17 -175.9(3) . . . . ?
C11 C12 B1 C4 2.6(5) . . . . ?
C29 N2 C56 C55 29.0(5) . . . . ?
C29 N2 C56 C57 -144.8(4) . . . . ?
C29 N2 C61 C62 26.5(5) . . . . ?
C29 N2 C61 C66 -148.8(4) . . . . ?
C29 C28 B2 C14 -168.9(3) . . . . ?
C29 C28 B2 C62 15.6(5) . . . . ?
C29 C30 B3 C50 -170.5(3) . . . . ?
C29 C30 B3 C55 17.4(5) . . . . ?
C69 C68 C67 C72 1.1(6) . . . . ?
C69 C68 C67 B4 180.0(4) . . . . ?
C69 C70 C71 C72 -0.9(6) . . . . ?
C69 C70 C73 C74 122.9(5) . . . . ?
C69 C70 C73 C76 -118.0(5) . . . . ?
C69 C70 C73 C75 0.4(6) . . . . ?
C130 C131 C132 C133 -2.2(7) . . . . ?
C130 C129 C128 C133 -2.3(6) . . . . ?
C130 C129 C128 B6 176.2(4) . . . . ?
C21 C20 C23 C24 60.8(5) . . . . ?
C21 C20 C23 C26 -57.4(5) . . . . ?
C21 C20 C23 C25 -177.4(5) . . . . ?
C32 C31 C30 C29 -2.5(5) . . . . ?
C32 C31 C30 B3 174.1(3) . . . . ?
C32 C27 C28 C29 -3.5(5) . . . . ?
C32 C27 C28 B2 176.8(3) . . . . ?
C60 C55 C56 N2 -177.0(4) . . . . ?
C60 C55 C56 C57 -3.4(6) . . . . ?
C60 C55 B3 C50 -16.3(7) . . . . ?
C60 C55 B3 C30 154.3(4) . . . . ?
C60 C59 C58 C57 -0.5(7) . . . . ?
C81 C82 C77 C78 2.5(6) . . . . ?
C81 C82 C77 B4 178.3(4) . . . . ?
C81 C80 C79 C78 0.1(6) . . . . ?
C81 C80 C83 C84 113.0(5) . . . . ?
C81 C80 C83 C86 -127.4(5) . . . . ?
C81 C80 C83 C85 -5.8(6) . . . . ?
C87 O6 C111 C110 -179.4(4) . . . . ?
C87 O6 C111 C112 1.1(6) . . . . ?
C87 C88 C89 C93 177.5(5) . . . . ?
C87 C88 C89 C90 -2.5(8) . . . . ?
C87 C92 C91 C90 -3.2(9) . . . . ?
C87 C92 B8 C112 -2.9(6) . . . . ?
C87 C92 B8 C100 175.7(5) . . . . ?
C77 C82 C81 C80 -3.5(6) . . . . ?
C77 C78 C79 C80 -1.0(7) . . . . ?
C13 O2 C18 C17 11.8(5) . . . . ?
C13 O2 C18 C19 -168.0(3) . . . . ?
C13 C14 C15 N1 -173.9(3) . . . . ?
C13 C14 C15 C16 6.4(5) . . . . ?
C13 C14 B2 C62 -19.0(6) . . . . ?
C13 C14 B2 C28 166.6(3) . . . . ?
C13 C12 C11 O1 -177.8(3) . . . . ?
C13 C12 C11 C16 2.5(5) . . . . ?
C13 C12 B1 C17 9.1(5) . . . . ?
C13 C12 B1 C4 -172.4(3) . . . . ?
C33 N1 C27 C28 -172.3(3) . . . . ?
C33 N1 C27 C32 8.5(5) . . . . ?
C33 N1 C15 C14 170.7(3) . . . . ?
C33 N1 C15 C16 -9.5(5) . . . . ?
C33 C34 C35 C36 2.2(7) . . . . ?
C33 C34 C35 C40 -179.4(5) . . . . ?
C33 C38 C37 C36 1.4(7) . . . . ?
C33 C38 C37 C39 -177.2(5) . . . . ?
C68 O4 C51 C50 175.7(3) . . . . ?
C68 O4 C51 C52 -6.0(5) . . . . ?
C68 C69 C70 C71 2.0(6) . . . . ?
C68 C69 C70 C73 -177.4(4) . . . . ?
C68 C67 C72 C71 0.0(6) . . . . ?
C68 C67 B4 C52 -4.7(5) . . . . ?
C68 C67 B4 C77 174.1(4) . . . . ?
C131 N5 C134 C135 -83.9(5) . . . . ?
C131 N5 C134 C139 94.8(5) . . . . ?
C131 N5 C115 C110 -9.4(7) . . . . ?
C131 N5 C115 C114 171.3(4) . . . . ?
C131 C130 C129 N6 177.9(4) . . . . ?
C131 C130 C129 C128 -0.4(6) . . . . ?
C131 C130 B7 C121 162.8(4) . . . . ?
C131 C130 B7 C110 -12.9(6) . . . . ?
C22 C17 C18 O2 176.1(3) . . . . ?
C22 C17 C18 C19 -4.1(5) . . . . ?
C22 C17 B1 C12 173.8(3) . . . . ?
C22 C17 B1 C4 -4.4(7) . . . . ?
C22 C21 C20 C19 -2.9(6) . . . . ?
C22 C21 C20 C23 173.5(4) . . . . ?
C41 N4 C31 C30 178.8(3) . . . . ?
C41 N4 C31 C32 1.0(5) . . . . ?
C41 N4 C49 C50 179.1(3) . . . . ?
C41 N4 C49 C54 -0.9(5) . . . . ?
C41 C42 C43 C44 0.3(6) . . . . ?
C41 C42 C43 C48 -178.0(5) . . . . ?
C41 C46 C45 C44 -0.5(7) . . . . ?
C41 C46 C45 C47 -179.1(5) . . . . ?
C150 C155 C154 C153 6.6(6) . . . . ?
C150 C155 C154 B6 -174.3(4) . . . . ?
C150 C151 C152 C153 2.8(7) . . . . ?
C19 C20 C23 C24 -122.9(5) . . . . ?
C19 C20 C23 C26 118.9(5) . . . . ?
C19 C20 C23 C25 -1.1(7) . . . . ?
C153 N7 C133 C128 5.3(7) . . . . ?
C153 N7 C133 C132 -177.7(4) . . . . ?
C153 N7 C142 C143 96.7(5) . . . . ?
C153 N7 C142 C147 -86.6(5) . . . . ?
C153 C154 B6 C128 12.4(6) . . . . ?
C153 C154 B6 C127 -157.2(4) . . . . ?
C116 N6 C129 C130 24.0(5) . . . . ?
C116 N6 C129 C128 -157.6(4) . . . . ?
C116 N6 C122 C127 155.4(4) . . . . ?
C116 N6 C122 C123 -28.3(6) . . . . ?
C116 C121 C120 C119 2.0(6) . . . . ?
C116 C121 B7 C110 -168.9(4) . . . . ?
C116 C121 B7 C130 16.3(5) . . . . ?
C116 C117 C118 C119 2.4(7) . . . . ?
C129 N6 C116 C121 -26.1(6) . . . . ?
C129 N6 C116 C117 149.8(4) . . . . ?
C129 N6 C122 C127 -26.9(6) . . . . ?
C129 N6 C122 C123 149.5(4) . . . . ?
C129 C130 C131 N5 -176.7(4) . . . . ?
C129 C130 C131 C132 2.8(6) . . . . ?
C129 C130 B7 C121 -18.4(6) . . . . ?
C129 C130 B7 C110 165.8(4) . . . . ?
C129 C128 B6 C154 171.8(4) . . . . ?
C129 C128 B6 C127 -16.6(6) . . . . ?
C133 N7 C153 C154 -2.3(7) . . . . ?
C133 N7 C153 C152 176.7(4) . . . . ?
C133 N7 C142 C143 -85.7(5) . . . . ?
C133 N7 C142 C147 91.0(5) . . . . ?
C133 C128 B6 C154 -9.8(6) . . . . ?
C133 C128 B6 C127 161.8(4) . . . . ?
C88 C87 C92 C91 4.9(7) . . . . ?
C88 C87 C92 B8 -173.5(4) . . . . ?
C88 C89 C93 C94 -169.1(11) . . . . ?
C88 C89 C93 C97 55.8(10) . . . . ?
C88 C89 C93 C99 0.1(13) . . . . ?
C88 C89 C93 C96 129.9(11) . . . . ?
C88 C89 C93 C95 -130.0(10) . . . . ?
C88 C89 C93 C98 -53.7(10) . . . . ?
C88 C89 C90 C91 4.2(10) . . . . ?
C126 C127 C122 N6 178.6(4) . . . . ?
C126 C127 C122 C123 2.4(6) . . . . ?
C126 C127 B6 C154 12.3(7) . . . . ?
C126 C127 B6 C128 -157.6(4) . . . . ?
C126 C125 C124 C123 0.0(8) . . . . ?
C101 O5 C113 C112 -0.5(6) . . . . ?
C101 O5 C113 C114 -179.9(4) . . . . ?
C101 C100 C105 C104 0.1(7) . . . . ?
C101 C100 B8 C112 -2.5(6) . . . . ?
C101 C100 B8 C92 179.0(5) . . . . ?
C101 C102 C103 C106 -179.2(4) . . . . ?
C101 C102 C103 C104 0.7(7) . . . . ?
C54 C53 C52 C51 2.6(5) . . . . ?
C54 C53 C52 B4 -174.7(4) . . . . ?
C70 C69 C68 O4 179.1(3) . . . . ?
C70 C69 C68 C67 -2.2(6) . . . . ?
C111 O6 C87 C88 174.6(4) . . . . ?
C111 O6 C87 C92 -3.1(7) . . . . ?
C111 C110 C115 N5 174.5(4) . . . . ?
C111 C110 C115 C114 -6.3(6) . . . . ?
C111 C110 B7 C121 21.6(7) . . . . ?
C111 C110 B7 C130 -163.7(4) . . . . ?
C111 C112 C113 O5 178.8(4) . . . . ?
C111 C112 C113 C114 -1.9(6) . . . . ?
C111 C112 B8 C100 -177.5(4) . . . . ?
C111 C112 B8 C92 1.3(6) . . . . ?
C151 O8 C167 C166 -1.1(7) . . . . ?
C151 O8 C167 C168 179.3(4) . . . . ?
C151 C150 B5 C166 1.8(6) . . . . ?
C151 C150 B5 C156 -176.6(4) . . . . ?
C67 C72 C71 C70 -0.1(7) . . . . ?
C4 C3 C2 C1 -2.2(6) . . . . ?
C4 C5 C6 C1 -1.6(7) . . . . ?
C134 N5 C131 C130 178.1(4) . . . . ?
C134 N5 C131 C132 -1.4(6) . . . . ?
C134 N5 C115 C110 -177.4(4) . . . . ?
C134 N5 C115 C114 3.3(6) . . . . ?
C134 C135 C136 C137 1.6(7) . . . . ?
C134 C135 C136 C141 -178.5(5) . . . . ?
C134 C139 C138 C137 0.8(8) . . . . ?
C134 C139 C138 C140 -179.4(6) . . . . ?
C154 C155 C150 C151 -2.2(6) . . . . ?
C154 C155 C150 B5 -180.0(4) . . . . ?
C154 C153 C152 C151 2.3(7) . . . . ?
C152 C153 C154 C155 -6.6(6) . . . . ?
C152 C153 C154 B6 174.2(4) . . . . ?
C112 C113 C114 C115 0.7(7) . . . . ?
C115 N5 C131 C130 9.8(6) . . . . ?
C115 N5 C131 C132 -169.7(4) . . . . ?
C115 N5 C134 C135 85.1(5) . . . . ?
C115 N5 C134 C139 -96.3(5) . . . . ?
C115 C110 C111 O6 -174.3(4) . . . . ?
C115 C110 C111 C112 5.1(6) . . . . ?
C115 C110 B7 C121 -161.6(4) . . . . ?
C115 C110 B7 C130 13.1(6) . . . . ?
C78 C77 B4 C52 169.4(4) . . . . ?
C78 C77 B4 C67 -9.4(7) . . . . ?
C63 C62 C61 N2 -175.1(4) . . . . ?
C63 C62 C61 C66 0.1(6) . . . . ?
C63 C62 B2 C14 -20.1(7) . . . . ?
C63 C62 B2 C28 154.5(4) . . . . ?
C63 C64 C65 C66 -1.0(8) . . . . ?
C79 C80 C83 C84 -63.7(5) . . . . ?
C79 C80 C83 C86 55.9(6) . . . . ?
C79 C80 C83 C85 177.4(4) . . . . ?
C113 O5 C101 C100 2.1(6) . . . . ?
C113 O5 C101 C102 -178.1(4) . . . . ?
C113 C112 B8 C100 4.0(6) . . . . ?
C113 C112 B8 C92 -177.2(4) . . . . ?
C166 C167 C168 C169 0.5(7) . . . . ?
C166 C171 C170 C169 -1.6(8) . . . . ?
C20 C21 C22 C17 -0.8(6) . . . . ?
C167 O8 C151 C150 2.0(6) . . . . ?
C167 O8 C151 C152 -175.5(4) . . . . ?
C167 C166 C171 C170 1.4(7) . . . . ?
C167 C166 B5 C150 -0.9(6) . . . . ?
C167 C166 B5 C156 177.2(5) . . . . ?
C167 C168 C169 C172 178.6(4) . . . . ?
C167 C168 C169 C170 -0.5(7) . . . . ?
C128 C133 C132 C131 -0.8(7) . . . . ?
C72 C67 B4 C52 174.0(4) . . . . ?
C72 C67 B4 C77 -7.3(7) . . . . ?
C120 C121 C116 N6 177.7(4) . . . . ?
C120 C121 C116 C117 1.9(6) . . . . ?
C120 C121 B7 C110 18.4(7) . . . . ?
C120 C121 B7 C130 -156.4(4) . . . . ?
C120 C119 C118 C117 1.4(7) . . . . ?
C142 N7 C153 C154 175.1(4) . . . . ?
C142 N7 C153 C152 -6.0(6) . . . . ?
C142 N7 C133 C128 -172.1(4) . . . . ?
C142 N7 C133 C132 4.9(6) . . . . ?
C142 C143 C144 C145 0.5(7) . . . . ?
C142 C143 C144 C149 -177.6(5) . . . . ?
C142 C147 C146 C145 0.4(7) . . . . ?
C142 C147 C146 C148 178.9(5) . . . . ?
C127 C126 C125 C124 -1.0(8) . . . . ?
C127 C122 C123 C124 -3.4(7) . . . . ?
C143 C142 C147 C146 1.4(7) . . . . ?
C143 C144 C145 C146 1.3(8) . . . . ?
C157 O7 C155 C150 1.1(6) . . . . ?
C157 O7 C155 C154 179.1(4) . . . . ?
C157 C156 C161 C160 1.5(8) . . . . ?
C157 C156 B5 C150 1.1(6) . . . . ?
C157 C156 B5 C166 -176.9(5) . . . . ?
C157 C158 C159 C160 0.9(9) . . . . ?
C157 C158 C159 C162 -176.6(6) . . . . ?
C156 C157 C158 C159 -1.3(8) . . . . ?
C156 C161 C160 C159 -2.0(10) . . . . ?
C71 C70 C73 C74 -56.5(6) . . . . ?
C71 C70 C73 C76 62.5(5) . . . . ?
C71 C70 C73 C75 -179.0(4) . . . . ?
C42 C41 C46 C45 0.2(6) . . . . ?
C42 C43 C44 C45 -0.6(7) . . . . ?
C100 C101 C102 C103 -1.0(7) . . . . ?
C100 C105 C104 C103 -0.3(9) . . . . ?
C122 N6 C116 C121 151.6(4) . . . . ?
C122 N6 C116 C117 -32.5(6) . . . . ?
C122 N6 C129 C130 -153.8(4) . . . . ?
C122 N6 C129 C128 24.7(5) . . . . ?
C122 C127 B6 C154 -175.8(4) . . . . ?
C122 C127 B6 C128 14.3(6) . . . . ?
C122 C123 C124 C125 2.1(8) . . . . ?
C135 C134 C139 C138 0.6(7) . . . . ?
C135 C136 C137 C138 -0.1(8) . . . . ?
C102 C101 C100 C105 0.6(7) . . . . ?
C102 C101 C100 B8 179.8(4) . . . . ?
C102 C103 C106 C107 -60.4(6) . . . . ?
C102 C103 C106 C109 58.2(6) . . . . ?
C102 C103 C106 C108 179.4(5) . . . . ?
C102 C103 C104 C105 -0.1(8) . . . . ?
C147 C142 C143 C144 -1.9(7) . . . . ?
C147 C146 C145 C144 -1.8(8) . . . . ?
C125 C126 C127 C122 -0.2(7) . . . . ?
C125 C126 C127 B6 171.8(4) . . . . ?
C46 C41 C42 C43 -0.1(6) . . . . ?
C46 C45 C44 C43 0.7(7) . . . . ?
C168 C169 C172 C173 -64.0(6) . . . . ?
C168 C169 C172 C175 175.2(5) . . . . ?
C168 C169 C172 C174 54.5(7) . . . . ?
C168 C169 C170 C171 1.1(7) . . . . ?
C92 C87 C88 C89 -2.1(7) . . . . ?
C92 C91 C90 C89 -1.3(11) . . . . ?
C132 C133 C128 C129 3.0(6) . . . . ?
C132 C133 C128 B6 -175.5(4) . . . . ?
C158 C157 C156 C161 0.1(7) . . . . ?
C158 C157 C156 B5 176.8(4) . . . . ?
C158 C159 C160 C161 0.7(9) . . . . ?
C158 C159 C162 C163 -13.4(11) . . . . ?
C158 C159 C162 C165 -131.7(8) . . . . ?
C158 C159 C162 C164 112.1(8) . . . . ?
C5 C4 B1 C12 170.9(4) . . . . ?
C5 C4 B1 C17 -11.0(7) . . . . ?
C106 C103 C104 C105 179.9(5) . . . . ?
C2 C3 C4 C5 1.9(6) . . . . ?
C2 C3 C4 B1 179.4(4) . . . . ?
C2 C1 C6 C5 1.4(7) . . . . ?
C2 C1 C7 C8 -172.9(5) . . . . ?
C2 C1 C7 C10 -54.1(6) . . . . ?
C2 C1 C7 C9 65.8(6) . . . . ?
C6 C1 C2 C3 0.4(7) . . . . ?
C6 C1 C7 C8 9.0(8) . . . . ?
C6 C1 C7 C10 127.8(6) . . . . ?
C6 C1 C7 C9 -112.4(6) . . . . ?
C73 C70 C71 C72 178.5(4) . . . . ?
C34 C33 C38 C37 -0.4(7) . . . . ?
C34 C35 C36 C37 -1.2(9) . . . . ?
C171 C166 C167 O8 179.6(4) . . . . ?
C171 C166 C167 C168 -0.9(7) . . . . ?
C171 C166 B5 C150 -179.8(5) . . . . ?
C171 C166 B5 C156 -1.8(9) . . . . ?
C105 C100 B8 C112 176.6(5) . . . . ?
C105 C100 B8 C92 -1.9(9) . . . . ?
C172 C169 C170 C171 -178.0(5) . . . . ?
C139 C134 C135 C136 -1.9(7) . . . . ?
C139 C138 C137 C136 -1.1(9) . . . . ?
C38 C33 C34 C35 -1.4(7) . . . . ?
C38 C37 C36 C35 -0.6(9) . . . . ?
C161 C156 B5 C150 177.3(5) . . . . ?
C161 C156 B5 C166 -0.8(9) . . . . ?
C7 C1 C2 C3 -177.8(4) . . . . ?
C7 C1 C6 C5 179.6(5) . . . . ?
C104 C103 C106 C107 119.6(5) . . . . ?
C104 C103 C106 C109 -121.8(6) . . . . ?
C104 C103 C106 C108 -0.5(8) . . . . ?
C83 C80 C79 C78 177.0(4) . . . . ?
C170 C169 C172 C173 115.0(5) . . . . ?
C170 C169 C172 C175 -5.8(7) . . . . ?
C170 C169 C172 C174 -126.4(6) . . . . ?
B7 C121 C116 N6 4.4(6) . . . . ?
B7 C121 C116 C117 -171.4(4) . . . . ?
B7 C121 C120 C119 174.8(4) . . . . ?
B7 C110 C111 O6 2.6(6) . . . . ?
B7 C110 C111 C112 -177.9(4) . . . . ?
B7 C110 C115 N5 -2.8(6) . . . . ?
B7 C110 C115 C114 176.5(4) . . . . ?
B7 C130 C131 N5 2.1(6) . . . . ?
B7 C130 C131 C132 -178.4(4) . . . . ?
B7 C130 C129 N6 -0.8(6) . . . . ?
B7 C130 C129 C128 -179.2(4) . . . . ?
C91 C92 B8 C112 178.9(5) . . . . ?
C91 C92 B8 C100 -2.5(9) . . . . ?
B1 C12 C11 O1 6.9(5) . . . . ?
B1 C12 C11 C16 -172.9(4) . . . . ?
B1 C12 C13 O2 -5.0(5) . . . . ?
B1 C12 C13 C14 172.6(3) . . . . ?
B1 C17 C18 O2 -6.5(5) . . . . ?
B1 C17 C18 C19 173.3(3) . . . . ?
B1 C17 C22 C21 -172.9(4) . . . . ?
B1 C4 C5 C6 -177.3(4) . . . . ?
B2 C14 C15 N1 4.6(5) . . . . ?
B2 C14 C15 C16 -175.1(3) . . . . ?
B2 C14 C13 O2 -2.2(5) . . . . ?
B2 C14 C13 C12 -179.8(3) . . . . ?
B2 C62 C61 N2 -4.4(6) . . . . ?
B2 C62 C61 C66 170.8(4) . . . . ?
B2 C62 C63 C64 -172.5(4) . . . . ?
B2 C28 C29 N2 4.2(5) . . . . ?
B2 C28 C29 C30 -177.2(3) . . . . ?
C93 C89 C90 C91 -175.9(6) . . . . ?
B3 C50 C49 N4 7.2(5) . . . . ?
B3 C50 C49 C54 -172.8(3) . . . . ?
B3 C50 C51 O4 -7.0(6) . . . . ?
B3 C50 C51 C52 174.8(4) . . . . ?
B3 C55 C56 N2 -7.6(5) . . . . ?
B3 C55 C56 C57 166.0(4) . . . . ?
B3 C55 C60 C59 -168.0(4) . . . . ?
B3 C30 C29 N2 1.9(5) . . . . ?
B3 C30 C29 C28 -176.7(4) . . . . ?
C160 C159 C162 C163 169.2(8) . . . . ?
C160 C159 C162 C165 50.9(10) . . . . ?
C160 C159 C162 C164 -65.3(9) . . . . ?
B4 C77 C78 C79 -175.6(4) . . . . ?
B4 C67 C72 C71 -178.7(4) . . . . ?
C149 C144 C145 C146 179.5(5) . . . . ?
C90 C89 C93 C94 11.0(13) . . . . ?
C90 C89 C93 C97 -124.1(9) . . . . ?
C90 C89 C93 C99 -179.8(11) . . . . ?
C90 C89 C93 C96 -50.0(12) . . . . ?
C90 C89 C93 C95 50.1(11) . . . . ?
C90 C89 C93 C98 126.4(9) . . . . ?
B5 C150 C151 O8 -2.5(7) . . . . ?
B5 C150 C151 C152 174.9(4) . . . . ?
B5 C166 C167 O8 0.5(6) . . . . ?
B5 C166 C167 C168 -180.0(4) . . . . ?
B5 C166 C171 C170 -179.6(5) . . . . ?
B5 C156 C161 C160 -174.7(5) . . . . ?
C48 C43 C44 C45 177.7(5) . . . . ?
C141 C136 C137 C138 -180.0(6) . . . . ?
B8 C112 C113 O5 -2.6(6) . . . . ?
B8 C112 C113 C114 176.7(4) . . . . ?
B8 C100 C105 C104 -179.0(5) . . . . ?
B8 C92 C91 C90 175.0(6) . . . . ?
B6 C127 C122 N6 6.1(6) . . . . ?
B6 C127 C122 C123 -170.1(4) . . . . ?
C148 C146 C145 C144 179.7(5) . . . . ?
C140 C138 C137 C136 179.2(6) . . . . ?
C162 C159 C160 C161 178.3(6) . . . . ?
C47 C45 C44 C43 179.3(5) . . . . ?
C39 C37 C36 C35 178.0(6) . . . . ?
C40 C35 C36 C37 -179.5(6) . . . . ?

_smtbx_masks_special_details     ?
loop_
_smtbx_masks_void_nr
_smtbx_masks_void_average_x
_smtbx_masks_void_average_y
_smtbx_masks_void_average_z
_smtbx_masks_void_volume
_smtbx_masks_void_count_electrons
_smtbx_masks_void_content
1 -0.477 -0.074 -0.070 2460.8 368.7 ?

_shelx_fab_file                  
;
-21 -5 7 0.2871 -0.0004
-21 -5 8 -0.8215 -0.0070
-21 -5 9 2.7589 0.0410
-21 -5 10 -0.4293 0.0097
-21 -5 11 -3.7731 -0.0000
-21 -4 5 -2.2404 0.0238
-21 -4 6 1.7334 -0.0044
-21 -4 7 -1.2492 -0.0149
-21 -4 8 1.9475 -0.0176
-21 -4 9 -1.6902 -0.0152
-21 -4 10 -1.8590 -0.0007
-21 -4 11 0.9426 0.0130
-21 -4 12 0.2214 0.0049
-21 -4 13 0.4371 -0.0015
-21 -3 4 0.3879 0.0191
-21 -3 5 -2.5711 -0.0083
-21 -3 6 -1.6865 0.0119
-21 -3 7 0.6943 0.0436
-21 -3 8 2.4792 -0.0086
-21 -3 9 1.5167 0.0123
-21 -3 10 2.8071 -0.0151
-21 -3 11 0.4532 0.0125
-21 -3 12 0.0940 0.0189
-21 -3 13 -1.0096 -0.0275
-21 -3 14 -4.5340 -0.0183
-21 -2 3 2.6093 0.0081
-21 -2 4 0.7773 -0.0146
-21 -2 5 -0.8777 0.0316
-21 -2 6 -0.3591 -0.0305
-21 -2 7 -2.3443 -0.0282
-21 -2 8 -1.5098 -0.0090
-21 -2 9 3.4249 -0.0085
-21 -2 10 0.7366 -0.0122
-21 -2 11 -1.5114 -0.0010
-21 -2 12 -1.3202 0.0067
-21 -2 13 1.8409 0.0016
-21 -2 14 0.6702 0.0179
-21 -1 3 -1.4323 0.0105
-21 -1 4 -1.4912 -0.0102
-21 -1 5 2.1547 0.0115
-21 -1 6 -0.6997 -0.0017
-21 -1 7 0.5503 -0.0108
-21 -1 8 -0.8959 -0.0378
-21 -1 9 1.9821 0.0163
-21 -1 10 -0.1313 -0.0240
-21 -1 11 -0.3447 -0.0138
-21 -1 12 2.7165 -0.0084
-21 -1 13 3.3425 -0.0075
-21 -1 14 -0.0198 0.0088
-21 -1 15 -0.4079 0.0032
-21 0 2 -0.6631 0.0031
-21 0 3 1.3675 -0.0043
-21 0 4 -1.0965 -0.0497
-21 0 5 -2.2356 0.0216
-21 0 6 1.5135 0.0058
-21 0 7 2.0497 0.0164
-21 0 8 -4.8237 -0.0100
-21 0 9 0.0547 0.0108
-21 0 10 1.6106 0.0047
-21 0 11 0.6304 -0.0088
-21 0 12 0.9683 0.0070
-21 0 13 0.1789 0.0020
-21 0 14 1.7506 0.0198
-21 0 15 0.3410 0.0018
-21 1 2 -2.6102 -0.0389
-21 1 3 -1.5129 -0.0069
-21 1 4 0.1216 0.0156
-21 1 5 0.0120 0.0073
-21 1 6 1.3019 0.0117
-21 1 7 -0.4346 0.0018
-21 1 8 -0.9235 -0.0211
-21 1 9 -2.4085 0.0099
-21 1 10 5.1503 -0.0127
-21 1 11 -0.1121 0.0089
-21 1 12 1.4523 -0.0073
-21 1 13 -0.8171 -0.0268
-21 1 14 1.0096 -0.0125
-21 1 15 -0.7890 0.0019
-21 2 1 0.9751 -0.0280
-21 2 2 0.7159 0.0066
-21 2 3 1.1602 0.0013
-21 2 4 1.7055 -0.0033
-21 2 5 0.0651 0.0098
-21 2 6 -1.9441 -0.0227
-21 2 7 1.7331 0.0238
-21 2 8 -0.1128 0.0120
-21 2 9 -1.5727 0.0325
-21 2 11 4.2197 0.0142
-21 2 12 -1.2022 -0.0169
-21 2 13 -3.4853 0.0029
-21 2 14 -1.5322 0.0243
-21 2 15 2.2934 0.0067
-21 3 2 1.4184 0.0150
-21 3 3 0.7027 -0.0105
-21 3 4 -2.7742 0.0196
-21 3 5 0.1777 -0.0355
-21 3 6 1.2696 0.0071
-21 3 7 0.9408 -0.0034
-21 3 8 0.9011 0.0231
-21 3 9 -1.3233 0.0137
-21 3 14 -1.2453 -0.0026
-21 3 15 1.1133 -0.0001
-21 4 2 -0.8251 0.0004
-21 4 3 -0.5744 -0.0115
-21 4 4 1.3588 -0.0035
-21 4 5 0.3607 0.0258
-21 4 6 -1.9059 -0.0042
-21 4 7 -0.5562 0.0071
-21 4 8 0.4410 -0.0021
-21 4 9 1.5737 -0.0001
-21 4 10 -1.4806 0.0070
-21 4 13 2.1950 0.0057
-21 4 14 -0.4747 -0.0351
-21 5 2 0.5346 -0.0032
-21 5 3 -0.1406 -0.0147
-21 5 4 -1.6945 0.0223
-21 5 5 -1.3843 -0.0253
-21 5 6 -0.3635 0.0110
-21 5 7 1.3349 -0.0101
-21 5 8 -0.3392 0.0275
-21 5 9 -1.1915 0.0149
-21 5 10 0.3110 0.0010
-21 5 13 1.2174 -0.0001
-21 5 14 -0.5257 -0.0035
-21 6 3 -1.9172 0.0125
-21 6 4 0.1607 -0.0124
-21 6 5 -2.0602 -0.0158
-21 6 6 1.0560 -0.0042
-21 6 7 0.8537 0.0065
-21 6 8 -0.7233 -0.0036
-21 6 9 1.6798 0.0013
-21 6 10 -1.5774 -0.0160
-21 6 12 -0.8487 -0.0414
-21 6 13 0.9398 0.0125
-21 7 4 -1.4088 -0.0165
-21 7 5 2.2931 -0.0049
-21 7 6 -0.3796 0.0219
-21 7 7 0.3136 0.0039
-21 7 8 0.8067 -0.0121
-21 7 9 0.1120 0.0033
-21 7 10 -1.8883 0.0184
-21 8 7 1.1207 0.0253
-21 8 8 0.8118 -0.0116
-21 8 9 -0.4867 -0.0410
-20 -8 7 -0.6431 -0.0003
-20 -8 8 -0.7554 -0.0008
-20 -8 9 1.9521 0.0071
-20 -8 10 -1.6655 0.0008
-20 -8 11 2.8130 -0.0215
-20 -7 4 1.7273 -0.0176
-20 -7 5 0.2892 0.0166
-20 -7 6 -0.8008 -0.0195
-20 -7 7 0.4438 -0.0219
-20 -7 8 -0.7677 -0.0055
-20 -7 9 0.0452 -0.0154
-20 -7 10 -1.3301 -0.0253
-20 -7 11 -1.7905 -0.0067
-20 -7 12 -0.3114 0.0131
-20 -7 13 0.6201 -0.0179
-20 -6 2 -0.3806 -0.0238
-20 -6 3 1.1663 -0.0099
-20 -6 4 -1.0755 0.0112
-20 -6 5 -2.2661 -0.0091
-20 -6 6 3.0038 0.0084
-20 -6 7 0.4795 -0.0037
-20 -6 8 1.1004 0.0024
-20 -6 9 0.1927 0.0169
-20 -6 10 -2.8683 -0.0060
-20 -6 11 -1.4560 -0.0097
-20 -6 12 -2.4308 -0.0059
-20 -6 13 -2.0585 -0.0024
-20 -6 14 -0.2224 0.0017
-20 -6 15 2.5736 -0.0097
-20 -5 1 0.2158 -0.0382
-20 -5 2 -0.5134 0.0045
-20 -5 3 0.6202 -0.0183
-20 -5 4 2.1877 -0.0312
-20 -5 5 0.4200 0.0262
-20 -5 6 -1.8847 -0.0154
-20 -5 7 -0.2867 -0.0155
-20 -5 8 -1.4257 0.0013
-20 -5 9 -3.6197 -0.0171
-20 -5 10 3.7747 0.0010
-20 -5 11 -1.3393 -0.0050
-20 -5 12 -1.0068 0.0016
-20 -5 13 -0.0098 0.0107
-20 -5 14 0.1143 0.0364
-20 -5 15 -2.8092 -0.0166
-20 -5 16 3.5769 0.0314
-20 -4 1 1.1446 0.0679
-20 -4 2 -1.0476 0.0241
-20 -4 3 -1.0516 0.0003
-20 -4 4 -1.0475 0.0126
-20 -4 5 0.2717 0.0158
-20 -4 6 0.9382 0.0057
-20 -4 7 -1.6760 0.0004
-20 -4 8 0.3286 0.0176
-20 -4 9 3.4993 0.0121
-20 -4 10 -0.6102 -0.0096
-20 -4 11 1.1423 0.0244
-20 -4 12 -0.0380 0.0040
-20 -4 13 0.1145 0.0105
-20 -4 14 -0.1337 -0.0085
-20 -4 15 -2.1677 0.0008
-20 -4 16 -2.1768 -0.0035
-20 -3 1 -1.3478 -0.1373
-20 -3 2 -1.3579 0.0151
-20 -3 3 1.4103 0.0415
-20 -3 4 -0.5877 0.0139
-20 -3 5 -0.1497 0.0091
-20 -3 6 -2.4716 -0.0088
-20 -3 7 1.4739 -0.0202
-20 -3 8 -2.0877 0.0008
-20 -3 9 1.6623 -0.0199
-20 -3 10 1.4716 0.0026
-20 -3 11 0.6091 0.0199
-20 -3 12 1.2614 -0.0097
-20 -3 13 0.2052 0.0192
-20 -3 14 -0.3490 0.0055
-20 -3 15 -1.7582 -0.0127
-20 -3 16 1.7501 -0.0166
-20 -3 17 1.2266 -0.0038
-20 -2 1 -0.5860 0.0373
-20 -2 2 1.0795 0.0372
-20 -2 3 -0.7259 0.0165
-20 -2 4 -0.3866 -0.0106
-20 -2 5 -2.5727 -0.0083
-20 -2 6 2.0573 0.0434
-20 -2 7 0.5885 -0.0072
-20 -2 8 1.5175 0.0083
-20 -2 9 1.2412 -0.0156
-20 -2 10 1.8851 -0.0116
-20 -2 11 3.6691 0.0071
-20 -2 12 1.5164 -0.0254
-20 -2 13 -2.1560 -0.0033
-20 -2 14 0.7223 -0.0379
-20 -2 15 -1.0126 0.0256
-20 -2 16 0.1103 -0.0044
-20 -2 17 -1.8537 0.0259
-20 -1 1 0.8971 -0.0029
-20 -1 2 3.1709 -0.0035
-20 -1 3 -0.0579 -0.0168
-20 -1 4 -1.5068 -0.0026
-20 -1 5 -1.9171 0.0224
-20 -1 6 0.7728 0.0065
-20 -1 7 -1.0823 -0.0085
-20 -1 8 -0.1501 0.0012
-20 -1 9 -0.5284 -0.0206
-20 -1 10 0.3333 -0.0013
-20 -1 11 -0.9310 0.0122
-20 -1 12 0.8169 0.0004
-20 -1 13 -0.8780 -0.0009
-20 -1 14 2.8890 -0.0066
-20 -1 15 0.4684 0.0142
-20 -1 16 -0.3288 -0.0025
-20 -1 17 -1.6762 0.0004
-20 -1 18 -0.4418 -0.0114
-20 0 1 -4.1635 0.0245
-20 0 2 0.0536 0.0116
-20 0 3 -2.6042 0.0017
-20 0 4 2.4612 0.0024
-20 0 5 0.4572 0.0076
-20 0 6 -2.2476 0.0128
-20 0 7 0.8265 -0.0170
-20 0 8 3.5990 -0.0018
-20 0 9 -2.1397 -0.0169
-20 0 10 -3.9605 -0.0022
-20 0 11 4.9762 0.0123
-20 0 12 3.6048 -0.0162
-20 0 13 0.8672 -0.0139
-20 0 14 -0.1250 -0.0020
-20 0 15 -0.1538 0.0062
-20 0 16 -2.1500 -0.0024
-20 0 17 -0.2236 0.0142
-20 0 18 -0.4547 0.0067
-20 1 1 -0.1239 -0.0152
-20 1 2 3.3991 -0.0045
-20 1 3 2.5819 -0.0260
-20 1 4 -2.4873 -0.0090
-20 1 5 0.0160 0.0035
-20 1 6 -1.7550 0.0023
-20 1 7 -1.0908 0.0013
-20 1 8 -0.0295 0.0149
-20 1 9 -1.3525 -0.0008
-20 1 10 -2.5412 0.0203
-20 1 11 1.4408 -0.0092
-20 1 12 1.2978 -0.0132
-20 1 13 -0.0910 0.0120
-20 1 14 -0.7269 0.0006
-20 1 15 -0.8159 -0.0041
-20 1 16 -0.5967 0.0083
-20 1 17 0.1385 -0.0010
-20 1 18 -0.9825 -0.0112
-20 2 1 -2.5571 -0.0102
-20 2 2 -0.1587 -0.0122
-20 2 3 -1.9622 -0.0167
-20 2 4 -0.4611 -0.0045
-20 2 5 3.6841 -0.0070
-20 2 6 -0.6049 -0.0032
-20 2 7 -0.2741 0.0098
-20 2 8 -0.2055 0.0010
-20 2 9 3.9118 -0.0114
-20 2 10 -1.9510 0.0127
-20 2 11 -0.3470 -0.0015
-20 2 12 -0.2828 -0.0020
-20 2 13 3.0929 0.0098
-20 2 14 -1.4247 -0.0123
-20 2 15 -0.9117 0.0123
-20 2 16 -1.5517 -0.0216
-20 2 17 0.5923 0.0176
-20 2 18 0.1834 -0.0097
-20 3 1 -1.5900 -0.0003
-20 3 2 -1.7600 -0.0221
-20 3 3 1.4379 -0.0128
-20 3 4 2.3404 0.0122
-20 3 5 -0.6838 -0.0081
-20 3 7 -2.4846 0.0041
-20 3 8 0.2245 0.0097
-20 3 9 -0.0822 -0.0112
-20 3 10 2.8141 0.0127
-20 3 11 1.2991 -0.0053
-20 3 12 -1.0004 0.0062
-20 3 13 -2.8976 -0.0050
-20 3 14 2.0196 0.0230
-20 3 15 -1.0386 -0.0240
-20 3 16 1.4593 0.0095
-20 3 17 -0.4550 -0.0168
-20 4 1 0.5678 0.0116
-20 4 2 0.6462 -0.0173
-20 4 3 -0.7843 0.0104
-20 4 4 -1.7800 0.0032
-20 4 5 -1.5798 -0.0117
-20 4 6 3.4007 -0.0088
-20 4 7 1.3917 0.0198
-20 4 8 -3.2068 0.0150
-20 4 9 2.2499 0.0195
-20 4 10 0.3377 0.0099
-20 4 11 -1.4039 -0.0082
-20 4 12 -0.1943 0.0259
-20 4 13 -1.5719 -0.0057
-20 4 14 2.0374 -0.0175
-20 4 15 0.4244 0.0392
-20 4 16 -0.5647 -0.0013
-20 4 17 -0.0131 -0.0022
-20 5 1 -0.0602 -0.0065
-20 5 2 -1.2523 0.0213
-20 5 3 3.0866 0.0045
-20 5 4 -0.3603 -0.0118
-20 5 5 -0.7658 0.0039
-20 5 6 -2.7302 -0.0106
-20 5 7 -0.5571 0.0002
-20 5 8 4.0853 -0.0048
-20 5 9 1.0910 0.0028
-20 5 10 -2.0512 0.0083
-20 5 11 -1.7912 -0.0147
-20 5 12 -0.8604 0.0106
-20 5 13 -1.2529 -0.0219
-20 5 14 3.7829 0.0081
-20 5 15 2.2169 -0.0340
-20 5 16 -0.3043 0.0477
-20 5 17 -0.6303 0.0079
-20 6 1 1.9079 0.0331
-20 6 2 0.8925 0.0215
-20 6 3 0.0686 0.0209
-20 6 4 -0.9167 -0.0019
-20 6 5 -1.6425 -0.0057
-20 6 6 0.0260 -0.0067
-20 6 7 1.8695 0.0017
-20 6 8 0.6737 0.0060
-20 6 9 -1.8484 0.0147
-20 6 10 0.8223 0.0124
-20 6 11 -1.3708 -0.0045
-20 6 12 -0.1079 0.0241
-20 6 13 -2.6543 0.0121
-20 6 14 2.0447 0.0125
-20 6 15 0.5829 -0.0109
-20 6 16 -1.4104 -0.0259
-20 7 1 0.1590 -0.0702
-20 7 2 0.5415 -0.0138
-20 7 3 1.0222 0.0359
-20 7 4 -3.0667 0.0003
-20 7 5 1.2774 -0.0036
-20 7 6 -0.7681 -0.0092
-20 7 7 -0.7636 -0.0005
-20 7 8 2.3275 -0.0077
-20 7 9 -0.8651 -0.0119
-20 7 10 -0.4721 -0.0090
-20 7 11 -1.0618 -0.0367
-20 7 12 2.0010 -0.0270
-20 7 13 -0.0698 0.0099
-20 7 14 -0.2037 0.0644
-20 7 15 -0.0570 -0.0283
-20 8 1 -1.0666 -0.0075
-20 8 2 0.8800 -0.0025
-20 8 3 -4.1649 0.0073
-20 8 4 2.1817 0.0185
-20 8 5 0.4386 -0.0083
-20 8 6 0.2609 0.0066
-20 8 7 -1.7609 -0.0033
-20 8 8 -1.3144 0.0082
-20 8 9 -0.6278 0.0294
-20 8 10 1.7419 -0.0330
-20 8 11 0.0710 0.0011
-20 8 12 0.6659 -0.0134
-20 8 13 -0.2587 -0.0020
-20 8 14 0.7678 0.0384
-20 9 2 3.0130 -0.0322
-20 9 3 2.0272 -0.0145
-20 9 4 -1.4506 -0.0079
-20 9 5 0.1388 0.0267
-20 9 6 -0.3565 -0.0163
-20 9 7 0.1901 -0.0063
-20 9 8 -1.8694 0.0271
-20 9 9 0.5306 -0.0010
-20 9 10 1.0568 -0.0537
-20 9 11 0.4643 0.0353
-20 9 12 -0.5216 0.0033
-20 9 13 -0.3852 -0.0510
-20 10 3 -1.4215 -0.0343
-20 10 4 -0.5553 -0.0151
-20 10 5 -1.1317 0.0211
-20 10 6 -2.3734 0.0221
-20 10 7 0.1706 0.0278
-20 10 8 0.7939 -0.0201
-20 10 9 1.0570 0.0001
-20 10 10 0.5783 -0.0344
-20 10 11 0.3821 0.0269
-19 -10 5 -0.5891 -0.0106
-19 -10 6 -1.5317 0.0006
-19 -10 7 1.0222 -0.0017
-19 -10 8 -0.7020 -0.0069
-19 -10 9 0.3767 -0.0089
-19 -10 10 -3.0997 0.0229
-19 -10 11 0.9765 0.0170
-19 -9 3 -0.9722 -0.0028
-19 -9 4 -0.1255 -0.0023
-19 -9 5 0.1929 0.0250
-19 -9 6 0.0810 -0.0060
-19 -9 7 -0.8668 0.0043
-19 -9 8 -0.8820 0.0014
-19 -9 9 -0.8185 0.0230
-19 -9 10 5.3594 0.0177
-19 -9 11 -2.8021 -0.0033
-19 -9 12 0.4429 -0.0038
-19 -9 13 -0.1229 -0.0078
-19 -9 14 1.9556 -0.0104
-19 -8 1 0.2604 -0.0121
-19 -8 2 1.2640 -0.0007
-19 -8 3 0.5785 0.0030
-19 -8 4 -1.0366 -0.0186
-19 -8 5 2.5823 0.0292
-19 -8 6 -2.1998 0.0133
-19 -8 7 -1.6259 -0.0084
-19 -8 8 3.7198 0.0204
-19 -8 9 -0.1407 -0.0060
-19 -8 10 -1.9290 -0.0084
-19 -8 11 -4.1926 0.0052
-19 -8 12 3.5552 -0.0135
-19 -8 13 -2.2753 -0.0303
-19 -8 14 0.6647 0.0118
-19 -8 15 1.4436 -0.0039
-19 -7 1 0.4983 0.1208
-19 -7 2 -3.4097 -0.0189
-19 -7 3 -1.1390 0.0111
-19 -7 4 1.3482 -0.0439
-19 -7 5 0.6733 0.0073
-19 -7 6 2.7943 0.0074
-19 -7 8 2.3241 0.0056
-19 -7 9 -4.1167 -0.0009
-19 -7 11 -1.8400 -0.0221
-19 -7 12 2.0527 -0.0084
-19 -7 13 -1.7104 0.0101
-19 -7 14 -1.2507 0.0051
-19 -7 15 -1.6336 0.0125
-19 -7 16 2.6600 0.0016
-19 -6 1 -4.6529 0.0054
-19 -6 2 2.3253 -0.0005
-19 -6 3 2.0098 -0.0575
-19 -6 4 -0.3012 -0.0251
-19 -6 5 1.0661 0.0159
-19 -6 6 1.9005 -0.0140
-19 -6 7 3.3549 -0.0227
-19 -6 8 -3.9011 -0.0097
-19 -6 9 -0.6349 -0.0102
-19 -6 10 -0.7934 -0.0034
-19 -6 11 0.0823 0.0126
-19 -6 12 1.6570 -0.0045
-19 -6 13 -1.8703 -0.0005
-19 -6 14 -1.4209 0.0141
-19 -6 15 -0.0257 -0.0157
-19 -6 16 0.7379 -0.0086
-19 -6 17 1.6037 -0.0042
-19 -5 1 -0.5088 -0.0466
-19 -5 2 0.0045 -0.0281
-19 -5 4 -1.9590 0.0014
-19 -5 5 -2.4613 -0.0167
-19 -5 6 1.8966 0.0191
-19 -5 7 1.8492 -0.0045
-19 -5 8 1.4321 0.0125
-19 -5 9 1.4786 0.0050
-19 -5 10 -3.8353 -0.0061
-19 -5 11 -2.6852 0.0018
-19 -5 12 -0.6242 -0.0093
-19 -5 13 -0.4048 0.0060
-19 -5 14 1.9286 -0.0140
-19 -5 15 -2.2643 0.0053
-19 -5 16 -1.2290 -0.0049
-19 -5 17 -1.4251 0.0266
-19 -5 18 3.5178 0.0169
-19 -4 1 0.1807 -0.1856
-19 -4 2 1.9214 0.0297
-19 -4 3 0.8963 0.0033
-19 -4 4 0.9194 0.0062
-19 -4 5 -1.2638 0.0020
-19 -4 6 -1.7927 0.0042
-19 -4 7 -1.6536 0.0118
-19 -4 8 -2.4514 -0.0038
-19 -4 9 5.3048 -0.0046
-19 -4 10 2.5754 -0.0050
-19 -4 11 -3.1894 -0.0156
-19 -4 12 1.4584 0.0139
-19 -4 13 1.3215 0.0301
-19 -4 14 -3.9609 -0.0151
-19 -4 15 -0.8085 0.0138
-19 -4 16 1.0345 -0.0109
-19 -4 17 3.5064 0.0162
-19 -4 18 0.6781 -0.0154
-19 -4 19 -0.4704 0.0052
-19 -3 1 0.7602 0.1025
-19 -3 2 -0.6226 0.0110
-19 -3 3 -1.7142 -0.0195
-19 -3 4 0.8671 0.0054
-19 -3 5 0.5349 0.0093
-19 -3 6 -2.1312 0.0162
-19 -3 7 -4.3999 -0.0002
-19 -3 8 4.5344 0.0143
-19 -3 9 1.4680 -0.0142
-19 -3 10 3.0251 0.0010
-19 -3 11 1.1062 0.0045
-19 -3 12 0.6433 0.0159
-19 -3 13 0.7617 -0.0172
-19 -3 14 0.0998 -0.0005
-19 -3 15 -0.4629 0.0007
-19 -3 16 -3.4434 -0.0081
-19 -3 17 -0.4115 -0.0075
-19 -3 18 1.1446 -0.0231
-19 -3 19 3.0321 0.0195
-19 -2 1 -2.9721 -0.0578
-19 -2 2 1.0090 0.0478
-19 -2 3 -0.0741 0.0240
-19 -2 4 -1.8281 0.0017
-19 -2 5 -0.5927 0.0118
-19 -2 6 -3.2689 -0.0190
-19 -2 7 -0.2329 0.0188
-19 -2 8 1.7841 -0.0131
-19 -2 9 -1.3144 -0.0130
-19 -2 10 1.4525 0.0149
-19 -2 11 0.5470 -0.0127
-19 -2 12 1.7133 0.0083
-19 -2 13 1.9375 -0.0053
-19 -2 14 -1.1663 0.0122
-19 -2 15 1.5013 -0.0084
-19 -2 16 -0.1487 -0.0110
-19 -2 17 0.3688 0.0077
-19 -2 18 -0.8757 0.0042
-19 -2 19 -0.3807 0.0109
-19 -1 1 0.5691 0.0238
-19 -1 2 -4.1020 0.0024
-19 -1 3 -0.1492 0.0223
-19 -1 4 -1.0320 0.0078
-19 -1 5 4.3039 -0.0070
-19 -1 6 -0.3401 0.0125
-19 -1 7 1.9858 0.0271
-19 -1 8 -1.2410 -0.0062
-19 -1 9 -3.1067 -0.0035
-19 -1 10 2.9668 0.0030
-19 -1 11 5.4175 -0.0149
-19 -1 12 -1.1824 -0.0034
-19 -1 13 4.5760 -0.0030
-19 -1 14 1.1825 0.0015
-19 -1 15 -0.5658 -0.0081
-19 -1 16 -1.3393 0.0194
-19 -1 17 -2.4002 0.0032
-19 -1 18 -0.2547 -0.0004
-19 -1 19 0.0123 -0.0134
-19 0 1 1.8015 -0.0339
-19 0 2 0.2198 0.0112
-19 0 3 -0.9650 -0.0185
-19 0 4 -0.8663 0.0073
-19 0 5 0.8869 -0.0048
-19 0 6 1.0640 0.0101
-19 0 7 -3.3187 0.0169
-19 0 8 -0.0840 -0.0081
-19 0 9 -0.9035 0.0073
-19 0 10 1.3982 -0.0039
-19 0 11 -1.5906 -0.0149
-19 0 12 -4.4237 0.0133
-19 0 13 0.7501 0.0025
-19 0 14 2.6789 -0.0107
-19 0 15 1.0898 -0.0006
-19 0 16 0.4613 0.0091
-19 0 17 -3.7840 -0.0081
-19 0 18 -0.6794 -0.0080
-19 0 19 1.4107 0.0228
-19 0 20 -0.1349 -0.0145
-19 1 1 -1.7474 0.0476
-19 1 2 -5.5374 -0.0051
-19 1 3 1.6608 -0.0108
-19 1 4 5.1010 -0.0010
-19 1 5 -0.9084 -0.0073
-19 1 6 -0.1275 -0.0018
-19 1 7 1.2862 0.0025
-19 1 8 1.7149 0.0023
-19 1 9 -0.9477 0.0007
-19 1 10 0.9870 0.0056
-19 1 11 1.2893 0.0057
-19 1 12 0.0442 -0.0006
-19 1 13 -1.6981 -0.0000
-19 1 14 1.7168 -0.0012
-19 1 15 -0.8219 -0.0030
-19 1 16 1.2020 0.0090
-19 1 17 -2.7202 -0.0058
-19 1 18 -1.4693 -0.0031
-19 1 19 -0.9153 -0.0003
-19 1 20 0.9392 -0.0126
-19 2 1 0.9931 0.0313
-19 2 2 3.8719 -0.0276
-19 2 3 -0.5628 -0.0150
-19 2 4 -0.0930 0.0113
-19 2 5 -4.7296 -0.0098
-19 2 6 3.0275 -0.0052
-19 2 7 -1.6736 -0.0060
-19 2 8 -2.4925 -0.0127
-19 2 9 -2.4882 0.0226
-19 2 10 1.4814 -0.0018
-19 2 11 1.0242 -0.0100
-19 2 12 2.1768 -0.0009
-19 2 13 -1.0965 -0.0147
-19 2 14 -1.3054 0.0031
-19 2 15 0.3019 0.0101
-19 2 16 0.0653 0.0117
-19 2 17 -3.1218 -0.0102
-19 2 18 -1.5625 -0.0086
-19 2 19 -1.4431 0.0016
-19 3 1 3.3868 0.0331
-19 3 2 -2.0443 -0.0351
-19 3 3 -2.9410 0.0001
-19 3 4 0.0626 -0.0210
-19 3 5 -0.0423 0.0028
-19 3 6 2.2838 -0.0072
-19 3 7 -0.5334 -0.0025
-19 3 8 -1.0478 0.0005
-19 3 9 0.6803 0.0039
-19 3 10 -1.9211 0.0049
-19 3 11 -0.8986 0.0127
-19 3 12 2.9906 -0.0064
-19 3 13 0.1644 -0.0056
-19 3 14 -1.2886 0.0056
-19 3 15 1.2935 -0.0042
-19 3 16 -0.5744 -0.0030
-19 3 17 -0.1241 -0.0043
-19 3 18 -1.8266 0.0165
-19 3 19 -0.3595 -0.0038
-19 4 1 -0.9313 -0.0540
-19 4 2 1.0708 -0.0355
-19 4 3 4.2345 0.0049
-19 4 4 1.1753 0.0061
-19 4 5 -1.9577 0.0169
-19 4 6 -5.2766 -0.0052
-19 4 7 -0.2741 -0.0269
-19 4 8 2.0128 -0.0035
-19 4 9 -1.0232 0.0056
-19 4 10 3.1440 0.0013
-19 4 11 1.4487 0.0035
-19 4 12 -1.6461 0.0007
-19 4 13 -1.2435 0.0063
-19 4 14 -2.0113 -0.0044
-19 4 15 1.1870 -0.0026
-19 4 16 2.2105 -0.0015
-19 4 17 -0.8572 0.0009
-19 4 18 2.2859 0.0130
-19 4 19 -1.6546 -0.0018
-19 5 1 0.8234 -0.0478
-19 5 2 1.7876 -0.0250
-19 5 3 -3.6752 0.0070
-19 5 4 -0.6500 0.0117
-19 5 5 0.6866 0.0133
-19 5 6 2.8279 -0.0062
-19 5 7 -0.5735 -0.0111
-19 5 8 -0.9760 0.0027
-19 5 9 2.4176 0.0176
-19 5 10 0.7929 0.0035
-19 5 11 -0.0693 0.0039
-19 5 12 -2.6188 -0.0038
-19 5 13 -0.5235 0.0056
-19 5 14 -2.1747 0.0077
-19 5 15 0.5120 0.0059
-19 5 16 1.9404 -0.0135
-19 5 17 3.0174 0.0049
-19 5 18 -1.2354 -0.0181
-19 5 19 0.2014 0.0003
-19 6 1 0.3302 -0.0232
-19 6 2 2.2848 -0.0109
-19 6 3 -2.8194 0.0115
-19 6 4 1.6956 0.0037
-19 6 5 -0.0366 -0.0068
-19 6 6 -2.8136 0.0198
-19 6 7 1.1286 -0.0012
-19 6 8 5.5479 0.0008
-19 6 9 0.4997 -0.0051
-19 6 10 -1.6851 -0.0158
-19 6 11 -2.5525 0.0024
-19 6 12 -1.2615 -0.0089
-19 6 13 1.7582 0.0207
-19 6 14 1.2049 0.0081
-19 6 15 0.8103 0.0013
-19 6 16 1.0125 0.0457
-19 6 17 -1.4623 -0.0226
-19 6 18 0.2967 -0.0024
-19 7 1 1.6632 0.0804
-19 7 2 2.2725 0.0127
-19 7 3 -1.6787 -0.0172
-19 7 4 -1.4235 0.0125
-19 7 5 -1.6690 0.0053
-19 7 6 1.7878 -0.0108
-19 7 7 1.9333 0.0140
-19 7 8 -2.5481 0.0152
-19 7 9 1.4223 -0.0134
-19 7 10 -1.5798 -0.0091
-19 7 11 0.5392 0.0205
-19 7 12 -2.5527 -0.0010
-19 7 13 2.5288 0.0032
-19 7 14 0.5177 -0.0171
-19 7 15 0.6500 0.0246
-19 7 16 0.1619 -0.0389
-19 7 17 -1.2660 0.0165
-19 8 1 1.7278 0.0063
-19 8 2 4.2390 -0.0064
-19 8 3 0.9770 -0.0098
-19 8 4 -3.0604 0.0076
-19 8 5 -0.7885 0.0065
-19 8 6 0.4512 0.0183
-19 8 7 0.0182 0.0062
-19 8 8 0.5755 -0.0032
-19 8 9 -2.1133 -0.0126
-19 8 10 -1.3450 0.0013
-19 8 11 1.5314 0.0023
-19 8 12 1.3946 -0.0230
-19 8 13 0.6828 -0.0086
-19 8 14 -2.0520 0.0165
-19 8 15 -0.1952 -0.0027
-19 8 16 -1.2380 0.0085
-19 8 17 -0.1555 -0.0579
-19 9 1 -1.4555 0.0515
-19 9 2 -4.2261 0.0302
-19 9 3 1.5911 -0.0002
-19 9 4 1.3270 -0.0174
-19 9 5 0.3911 0.0022
-19 9 6 -1.2200 0.0151
-19 9 7 -2.5119 0.0108
-19 9 8 -2.6567 -0.0070
-19 9 9 1.0879 -0.0052
-19 9 10 1.6611 0.0106
-19 9 11 2.1442 -0.0219
-19 9 12 0.9377 -0.0052
-19 9 13 0.2090 0.0386
-19 9 14 -1.5141 -0.0271
-19 9 15 -0.7632 0.0009
-19 9 16 0.5880 -0.0172
-19 10 1 0.8493 -0.0229
-19 10 2 0.8645 0.0023
-19 10 3 2.0497 -0.0025
-19 10 4 2.0186 0.0053
-19 10 5 -1.1998 -0.0224
-19 10 6 0.7266 0.0121
-19 10 7 -3.2997 -0.0048
-19 10 8 -0.9016 0.0188
-19 10 9 1.1711 0.0058
-19 10 10 -0.0571 -0.0017
-19 10 11 -0.1379 -0.0312
-19 10 12 0.7918 0.0084
-19 10 13 0.2403 -0.0026
-19 10 14 1.0894 0.0076
-19 10 15 -0.1528 -0.0259
-19 11 1 0.1123 0.0347
-19 11 2 -1.7485 -0.0001
-19 11 3 -1.1339 -0.0125
-19 11 4 -0.5273 -0.0106
-19 11 5 -2.4167 -0.0213
-19 11 6 -2.1479 0.0155
-19 11 7 0.5823 -0.0051
-19 11 8 1.6757 0.0061
-19 11 9 1.2646 -0.0005
-19 11 10 -1.6677 -0.0188
-19 11 11 -2.2598 -0.0159
-19 11 12 0.2643 0.0108
-19 11 13 3.1107 0.0379
-19 12 2 0.3706 0.0159
-19 12 3 -0.7795 0.0013
-19 12 4 -0.3734 -0.0099
-19 12 5 -1.0108 -0.0083
-19 12 6 2.1903 0.0241
-19 12 7 -0.0144 -0.0154
-19 12 8 -0.6380 -0.0093
-19 12 9 -1.6676 -0.0041
-19 12 10 0.0254 0.0185
-19 12 11 1.2797 0.0196
-18 -12 6 1.9829 -0.0322
-18 -12 7 1.9149 0.0041
-18 -12 8 1.4275 0.0035
-18 -12 9 -0.9549 0.0041
-18 -12 10 1.0847 0.0204
-18 -11 3 -0.3406 0.0066
-18 -11 4 0.6575 -0.0070
-18 -11 5 1.4918 0.0024
-18 -11 6 -1.0599 0.0055
-18 -11 7 -2.0082 0.0000
-18 -11 8 0.2600 -0.0143
-18 -11 9 -0.1612 -0.0014
-18 -11 10 1.5204 -0.0215
-18 -11 11 -4.1351 -0.0053
-18 -11 12 1.2705 -0.0050
-18 -11 13 -1.6247 -0.0059
-18 -10 1 -0.7510 0.0038
-18 -10 2 -2.0882 -0.0003
-18 -10 3 2.8886 0.0204
-18 -10 4 -1.7228 -0.0362
-18 -10 5 0.4486 0.0146
-18 -10 6 0.1969 -0.0023
-18 -10 7 -0.2647 -0.0054
-18 -10 8 0.0767 -0.0087
-18 -10 9 3.2322 -0.0074
-18 -10 10 0.2143 -0.0144
-18 -10 11 -1.8930 0.0136
-18 -10 12 -0.5295 0.0133
-18 -10 13 1.5386 0.0256
-18 -10 14 -0.9586 -0.0002
-18 -10 15 1.9153 -0.0081
-18 -9 1 0.5157 0.0038
-18 -9 2 2.6925 -0.0072
-18 -9 3 -0.2591 0.0133
-18 -9 4 0.1618 -0.0086
-18 -9 5 -4.4359 -0.0005
-18 -9 6 1.1556 0.0158
-18 -9 7 1.4806 -0.0027
-18 -9 8 1.8239 0.0046
-18 -9 9 0.3311 0.0001
-18 -9 10 -5.9068 -0.0101
-18 -9 11 0.9727 0.0326
-18 -9 12 -1.4457 -0.0091
-18 -9 13 -0.2539 -0.0002
-18 -9 14 -3.3764 -0.0046
-18 -9 15 0.9375 -0.0157
-18 -9 16 -0.3109 -0.0001
-18 -9 17 0.0475 0.0040
-18 -8 1 -1.8946 0.0372
-18 -8 2 -1.6221 0.0528
-18 -8 3 -0.2489 -0.0202
-18 -8 4 -1.1278 -0.0189
-18 -8 5 2.1343 0.0166
-18 -8 7 3.2367 0.0003
-18 -8 8 -12.4606 0.0202
-18 -8 9 4.5533 0.0040
-18 -8 10 1.4676 -0.0052
-18 -8 11 1.4274 -0.0150
-18 -8 12 -3.5425 -0.0045
-18 -8 13 1.2002 -0.0049
-18 -8 14 -2.4111 -0.0050
-18 -8 15 -0.7803 0.0110
-18 -8 16 2.8363 0.0082
-18 -8 17 2.0182 0.0004
-18 -8 18 -1.0735 0.0161
-18 -7 1 1.2775 -0.0441
-18 -7 2 0.0020 0.0753
-18 -7 3 -2.2595 0.0202
-18 -7 4 2.7183 -0.0237
-18 -7 5 -0.1288 -0.0072
-18 -7 6 0.5374 -0.0016
-18 -7 7 4.3583 0.0182
-18 -7 8 0.2347 -0.0021
-18 -7 9 1.9038 -0.0047
-18 -7 10 -8.0252 -0.0036
-18 -7 11 1.3661 -0.0022
-18 -7 12 -4.7328 -0.0334
-18 -7 13 1.3906 0.0016
-18 -7 14 3.6688 0.0046
-18 -7 15 1.0350 0.0151
-18 -7 16 0.0223 -0.0043
-18 -7 17 1.8737 0.0093
-18 -7 18 -1.7711 -0.0101
-18 -7 19 0.8127 0.0196
-18 -6 1 -3.5071 -0.0543
-18 -6 2 -4.1832 0.0751
-18 -6 3 2.0376 -0.0179
-18 -6 4 -0.5844 -0.0493
-18 -6 5 0.5675 -0.0171
-18 -6 6 -3.0435 0.0098
-18 -6 7 2.1031 -0.0069
-18 -6 8 1.8316 -0.0054
-18 -6 9 2.0669 -0.0002
-18 -6 10 -2.1661 -0.0024
-18 -6 11 -5.0057 -0.0186
-18 -6 12 -1.2817 0.0008
-18 -6 13 4.2060 0.0044
-18 -6 14 -1.2275 0.0055
-18 -6 15 -0.7071 0.0137
-18 -6 16 -2.7684 -0.0061
-18 -6 17 3.0399 -0.0252
-18 -6 18 2.8836 -0.0158
-18 -6 19 -0.6989 0.0120
-18 -5 1 1.4527 0.0247
-18 -5 2 -0.4856 -0.0840
-18 -5 3 0.4323 -0.0653
-18 -5 4 0.7375 -0.0076
-18 -5 5 1.5468 0.0071
-18 -5 6 4.3200 -0.0230
-18 -5 7 -4.8097 -0.0082
-18 -5 8 1.3951 0.0052
-18 -5 9 -0.6255 0.0056
-18 -5 10 2.0193 0.0161
-18 -5 11 6.8786 -0.0001
-18 -5 12 -1.1707 -0.0021
-18 -5 13 -2.1622 0.0089
-18 -5 14 -3.1232 -0.0008
-18 -5 15 -1.4723 -0.0040
-18 -5 16 0.2464 -0.0046
-18 -5 17 3.0475 0.0135
-18 -5 18 -0.3934 -0.0034
-18 -5 19 1.9685 0.0170
-18 -5 20 -2.0523 -0.0158
-18 -4 1 -0.9383 -0.0095
-18 -4 2 0.1035 -0.0798
-18 -4 3 -0.1141 0.0164
-18 -4 4 -1.1438 0.0116
-18 -4 5 3.4283 0.0097
-18 -4 6 -6.2730 -0.0252
-18 -4 7 0.1638 0.0080
-18 -4 8 1.6961 0.0167
-18 -4 9 -3.1203 0.0023
-18 -4 10 3.7900 0.0148
-18 -4 11 4.8637 -0.0064
-18 -4 12 -0.9985 -0.0012
-18 -4 13 -0.3052 -0.0140
-18 -4 14 -0.6103 0.0070
-18 -4 15 -1.7799 -0.0052
-18 -4 16 1.9942 0.0083
-18 -4 17 -2.5042 -0.0062
-18 -4 18 4.4648 0.0011
-18 -4 19 -2.3329 -0.0047
-18 -4 20 -0.4356 -0.0119
-18 -3 1 4.4608 -0.0533
-18 -3 2 -0.0865 -0.0142
-18 -3 3 -2.5986 0.0549
-18 -3 4 -1.1585 0.0454
-18 -3 5 -0.6221 -0.0071
-18 -3 6 2.0955 0.0001
-18 -3 7 -3.1256 0.0195
-18 -3 8 -2.5286 -0.0159
-18 -3 9 2.1413 0.0073
-18 -3 10 0.5366 -0.0082
-18 -3 11 4.8868 -0.0128
-18 -3 12 0.3973 0.0042
-18 -3 13 -2.3637 0.0013
-18 -3 14 -0.2963 0.0067
-18 -3 15 1.1998 -0.0052
-18 -3 16 2.4459 0.0142
-18 -3 17 -0.6142 -0.0056
-18 -3 18 -4.6851 0.0034
-18 -3 19 0.0209 0.0041
-18 -3 20 2.7416 0.0003
-18 -3 21 -2.2769 0.0038
-18 -2 1 1.6029 0.0623
-18 -2 2 -0.1499 -0.0235
-18 -2 3 -2.0379 0.0251
-18 -2 4 -1.1612 -0.0087
-18 -2 5 -0.4611 0.0185
-18 -2 6 -0.7890 0.0043
-18 -2 7 5.9744 -0.0008
-18 -2 8 -1.8556 0.0124
-18 -2 9 -1.2251 0.0061
-18 -2 10 0.9085 -0.0000
-18 -2 11 -0.2642 0.0084
-18 -2 12 1.3500 0.0109
-18 -2 13 4.0190 -0.0046
-18 -2 14 8.4923 -0.0127
-18 -2 15 -3.0361 0.0019
-18 -2 16 -1.8927 -0.0015
-18 -2 17 -5.6855 -0.0172
-18 -2 18 1.7735 0.0079
-18 -2 19 0.9965 -0.0068
-18 -2 20 0.6830 -0.0138
-18 -2 21 -1.3341 0.0089
-18 -1 1 -0.6867 0.0178
-18 -1 2 1.0969 0.0289
-18 -1 3 -0.5973 -0.0388
-18 -1 4 -1.2308 0.0166
-18 -1 5 -7.2339 -0.0080
-18 -1 6 1.5657 -0.0033
-18 -1 7 3.0147 0.0131
-18 -1 8 0.2095 0.0001
-18 -1 9 1.2088 0.0026
-18 -1 10 -6.1898 -0.0114
-18 -1 11 1.5924 0.0081
-18 -1 12 2.9067 -0.0024
-18 -1 13 -3.7359 -0.0094
-18 -1 14 -0.5456 -0.0019
-18 -1 15 2.6748 -0.0024
-18 -1 16 -3.5931 -0.0020
-18 -1 17 2.4065 0.0100
-18 -1 18 -0.3125 0.0111
-18 -1 19 -3.6900 -0.0116
-18 -1 20 1.6113 -0.0069
-18 -1 21 1.5546 0.0008
-18 0 1 -5.6635 0.0008
-18 0 2 -1.3061 -0.0511
-18 0 3 0.0812 0.0330
-18 0 4 4.6734 -0.0146
-18 0 5 -1.2840 -0.0065
-18 0 6 1.9195 0.0160
-18 0 7 2.2207 0.0018
-18 0 8 -1.8172 -0.0017
-18 0 9 -0.8423 -0.0068
-18 0 10 2.6196 0.0135
-18 0 11 -0.6921 0.0084
-18 0 12 8.8040 0.0096
-18 0 13 -1.1804 -0.0058
-18 0 14 -5.5385 -0.0021
-18 0 15 -0.0537 0.0003
-18 0 16 2.2401 0.0092
-18 0 17 1.5761 0.0042
-18 0 18 -1.6131 -0.0052
-18 0 19 -3.1571 -0.0061
-18 0 20 0.0111 0.0021
-18 0 21 2.2748 0.0015
-18 1 1 2.0680 0.0339
-18 1 3 0.6417 0.0040
-18 1 4 -4.2243 0.0070
-18 1 5 4.1775 0.0023
-18 1 6 -2.0474 0.0057
-18 1 7 0.4553 0.0120
-18 1 8 -3.1913 -0.0185
-18 1 9 4.1155 -0.0029
-18 1 10 -3.0280 -0.0020
-18 1 11 -2.3527 0.0061
-18 1 12 -0.3218 -0.0061
-18 1 13 1.4847 0.0018
-18 1 14 -3.2894 0.0010
-18 1 15 3.4450 0.0043
-18 1 16 -0.7753 -0.0041
-18 1 17 0.8786 -0.0041
-18 1 18 -4.0935 0.0129
-18 1 19 -2.4842 -0.0145
-18 1 20 1.3568 0.0118
-18 1 21 1.1186 -0.0006
-18 2 1 -4.6089 0.0304
-18 2 2 -2.2331 0.0128
-18 2 3 3.6587 -0.0234
-18 2 4 1.5398 -0.0087
-18 2 5 2.1746 0.0102
-18 2 6 -1.0301 0.0097
-18 2 7 0.1221 -0.0010
-18 2 8 1.6488 0.0063
-18 2 9 -0.9655 -0.0132
-18 2 10 0.3914 -0.0047
-18 2 11 -3.3975 0.0071
-18 2 12 -0.1024 0.0123
-18 2 13 3.2313 -0.0046
-18 2 14 2.4828 0.0019
-18 2 15 0.8498 -0.0020
-18 2 16 2.0283 -0.0088
-18 2 17 -3.7078 0.0018
-18 2 18 -3.1006 0.0076
-18 2 19 -1.6128 -0.0039
-18 2 20 -0.2261 0.0076
-18 2 21 0.5679 0.0024
-18 3 1 2.2363 -0.0039
-18 3 2 3.5271 -0.0036
-18 3 3 4.7567 -0.0392
-18 3 4 -2.9480 0.0068
-18 3 5 1.2732 0.0098
-18 3 6 -3.7421 0.0133
-18 3 7 -0.3152 -0.0052
-18 3 8 -4.2317 0.0020
-18 3 9 -0.7489 0.0021
-18 3 10 0.6407 -0.0133
-18 3 11 2.1695 0.0082
-18 3 12 -1.7683 0.0000
-18 3 13 2.1077 -0.0022
-18 3 14 1.1558 -0.0040
-18 3 15 -2.1436 0.0093
-18 3 16 -4.7724 -0.0041
-18 3 17 0.5890 0.0058
-18 3 18 -3.2799 -0.0089
-18 3 19 4.2998 -0.0088
-18 3 20 -1.1514 0.0170
-18 3 21 1.2546 -0.0044
-18 4 1 1.2296 -0.0017
-18 4 2 -2.3158 0.0217
-18 4 3 -1.6207 -0.0372
-18 4 4 0.3715 -0.0382
-18 4 5 2.4262 -0.0255
-18 4 6 -0.0830 0.0086
-18 4 7 -3.1872 0.0057
-18 4 8 3.0413 -0.0063
-18 4 9 0.1192 0.0043
-18 4 10 0.1707 -0.0119
-18 4 11 -0.5615 -0.0106
-18 4 12 -0.9792 0.0023
-18 4 13 -1.5516 -0.0000
-18 4 14 2.0405 0.0054
-18 4 15 -0.5669 -0.0169
-18 4 16 0.3854 -0.0020
-18 4 17 -1.3840 -0.0101
-18 4 18 3.2025 0.0094
-18 4 19 0.1559 0.0169
-18 4 20 -2.7288 -0.0177
-18 5 1 0.9799 -0.0210
-18 5 2 2.4988 0.0187
-18 5 3 2.2059 -0.0071
-18 5 4 0.0881 -0.0121
-18 5 5 -5.4211 -0.0229
-18 5 6 -4.9669 0.0053
-18 5 7 3.7865 0.0085
-18 5 8 0.2076 0.0002
-18 5 9 3.0663 0.0012
-18 5 10 1.9863 -0.0015
-18 5 11 0.1548 -0.0026
-18 5 12 -1.8664 -0.0023
-18 5 13 -3.0484 0.0115
-18 5 15 0.8845 0.0146
-18 5 16 -1.5279 -0.0120
-18 5 17 2.9458 0.0086
-18 5 18 0.4764 0.0020
-18 5 19 0.7283 -0.0130
-18 5 20 -2.1501 0.0038
-18 6 1 1.5963 0.0020
-18 6 2 -1.1773 0.0176
-18 6 3 2.0082 0.0087
-18 6 4 -5.8211 0.0052
-18 6 5 0.8896 -0.0108
-18 6 6 4.2427 -0.0046
-18 6 7 -3.5921 -0.0124
-18 6 8 1.6985 0.0000
-18 6 9 2.2240 0.0063
-18 6 10 3.6478 0.0011
-18 6 11 -0.0879 -0.0006
-18 6 12 -0.4436 -0.0156
-18 6 13 -2.4659 -0.0091
-18 6 14 -0.6333 0.0204
-18 6 15 2.3841 0.0071
-18 6 16 3.5971 -0.0094
-18 6 17 -0.7297 -0.0073
-18 6 18 1.0923 0.0093
-18 6 19 0.8045 -0.0007
-18 6 20 -1.4097 -0.0084
-18 7 1 0.9466 -0.0769
-18 7 2 -1.3923 0.0274
-18 7 3 1.6368 0.0211
-18 7 4 1.2222 0.0045
-18 7 5 -3.2078 0.0234
-18 7 6 -2.4864 -0.0028
-18 7 7 4.2240 0.0066
-18 7 8 -1.2284 0.0015
-18 7 9 0.5087 -0.0010
-18 7 10 -0.5144 0.0058
-18 7 11 -1.4082 -0.0128
-18 7 12 2.0360 -0.0049
-18 7 13 -2.0475 0.0059
-18 7 14 0.5092 0.0117
-18 7 15 0.3155 0.0324
-18 7 16 0.1830 -0.0224
-18 7 17 -0.4608 0.0047
-18 7 18 -1.7080 -0.0218
-18 7 19 0.0332 0.0064
-18 8 1 -0.3658 -0.0200
-18 8 2 -2.1927 0.0090
-18 8 3 0.9274 0.0219
-18 8 4 0.2477 0.0051
-18 8 5 0.4791 0.0024
-18 8 6 2.9755 0.0027
-18 8 7 -1.7278 -0.0091
-18 8 8 -1.1252 0.0244
-18 8 9 -0.3187 0.0050
-18 8 10 0.7656 -0.0047
-18 8 11 -0.7737 -0.0034
-18 8 12 1.5849 0.0202
-18 8 13 0.9073 -0.0069
-18 8 14 0.6222 -0.0044
-18 8 15 1.1246 -0.0021
-18 8 16 -1.3168 0.0049
-18 8 17 -0.1077 0.0061
-18 8 18 -1.9142 -0.0089
-18 9 1 3.8581 -0.0728
-18 9 2 -0.6102 0.0129
-18 9 3 -2.2979 0.0151
-18 9 4 1.3910 -0.0145
-18 9 5 0.3577 0.0155
-18 9 6 -0.1738 0.0026
-18 9 7 1.5767 0.0129
-18 9 8 -2.6432 0.0129
-18 9 9 -2.1290 0.0076
-18 9 10 -1.1886 -0.0034
-18 9 11 -0.9010 -0.0091
-18 9 12 3.6038 -0.0040
-18 9 13 0.9414 0.0005
-18 9 14 -0.3554 -0.0115
-18 9 15 -4.2028 0.0125
-18 9 16 -0.1678 -0.0119
-18 9 17 1.6991 0.0106
-18 9 18 0.2786 -0.0151
-18 10 1 -2.6092 0.0162
-18 10 2 -2.1930 0.0230
-18 10 3 0.1160 0.0093
-18 10 4 0.3485 -0.0245
-18 10 5 1.6413 0.0138
-18 10 6 -2.2346 0.0010
-18 10 7 -1.8679 -0.0104
-18 10 8 0.0175 0.0005
-18 10 9 -0.1263 -0.0116
-18 10 10 1.0637 0.0104
-18 10 11 2.3187 0.0018
-18 10 12 0.4844 0.0117
-18 10 13 1.6797 0.0108
-18 10 14 -1.0045 -0.0049
-18 10 15 -1.3836 -0.0007
-18 10 16 1.3350 0.0119
-18 10 17 0.1667 0.0001
-18 11 1 3.3873 -0.0267
-18 11 2 2.8471 0.0129
-18 11 3 0.8275 -0.0107
-18 11 4 -0.9095 0.0125
-18 11 5 0.7920 0.0229
-18 11 6 -0.4265 -0.0170
-18 11 7 -2.4075 0.0024
-18 11 8 -0.4746 -0.0040
-18 11 9 -2.2212 -0.0074
-18 11 10 2.0306 0.0093
-18 11 11 0.0948 -0.0030
-18 11 12 -1.2855 -0.0145
-18 11 13 0.0443 -0.0051
-18 11 14 1.4291 0.0065
-18 11 15 0.6881 -0.0090
-18 11 16 -1.9765 -0.0118
-18 12 1 0.0548 -0.0020
-18 12 2 0.8269 -0.0293
-18 12 3 -1.4641 0.0069
-18 12 4 -1.1864 -0.0035
-18 12 5 -1.8210 -0.0112
-18 12 6 -2.2354 -0.0306
-18 12 7 1.1393 0.0218
-18 12 8 1.9023 -0.0086
-18 12 9 1.5507 -0.0229
-18 12 10 -3.1194 -0.0105
-18 12 11 -0.8650 0.0067
-18 12 12 -0.3357 0.0053
-18 12 13 1.8161 -0.0096
-18 12 14 2.0838 0.0007
-18 13 1 0.9502 0.0007
-18 13 2 0.1855 -0.0088
-18 13 3 -0.4092 0.0023
-18 13 4 -0.9251 0.0152
-18 13 5 -0.8590 -0.0096
-18 13 6 1.7597 0.0062
-18 13 7 -0.9916 0.0268
-18 13 8 -0.6339 0.0041
-18 13 9 -2.3965 -0.0132
-18 13 10 1.3510 0.0103
-18 13 11 -2.1614 -0.0150
-18 13 12 0.1266 0.0067
-18 14 2 -0.0625 -0.0249
-18 14 3 -1.1433 -0.0016
-18 14 4 -0.9911 -0.0104
-18 14 5 -1.1871 -0.0055
-18 14 6 0.2893 -0.0017
-18 14 7 1.4972 -0.0015
-18 14 8 -1.0033 -0.0174
-18 14 9 1.0936 -0.0067
-18 14 10 -0.2695 -0.0020
-17 -13 4 0.1003 0.0196
-17 -13 5 0.5445 0.0031
-17 -13 6 -0.0519 -0.0220
-17 -13 7 0.2091 0.0023
-17 -13 8 -1.6892 0.0006
-17 -13 9 0.6142 0.0170
-17 -13 10 0.4686 0.0150
-17 -13 11 -1.1881 -0.0067
-17 -13 12 -0.1764 0.0063
-17 -12 1 -1.1419 -0.0269
-17 -12 2 -1.8309 0.0174
-17 -12 3 2.4236 -0.0065
-17 -12 4 0.9194 -0.0206
-17 -12 5 -2.1204 0.0077
-17 -12 6 -0.5714 0.0119
-17 -12 7 1.0669 -0.0025
-17 -12 8 -2.0298 0.0108
-17 -12 9 0.5449 0.0058
-17 -12 10 -3.6464 -0.0314
-17 -12 11 2.3548 0.0108
-17 -12 12 -0.4172 -0.0060
-17 -12 13 1.5005 -0.0004
-17 -12 14 1.0272 -0.0107
-17 -11 1 1.7310 -0.0762
-17 -11 2 2.0103 0.0447
-17 -11 3 -5.4242 0.0183
-17 -11 4 -0.3264 0.0227
-17 -11 5 -0.6522 -0.0118
-17 -11 6 2.6321 -0.0124
-17 -11 7 0.6474 -0.0027
-17 -11 8 -1.1517 0.0170
-17 -11 9 2.5497 -0.0128
-17 -11 10 0.2780 0.0011
-17 -11 11 4.1510 0.0095
-17 -11 12 -0.8335 -0.0134
-17 -11 13 0.1929 -0.0057
-17 -11 14 -2.0354 -0.0113
-17 -11 15 0.0640 0.0155
-17 -11 16 2.4098 0.0225
-17 -10 1 1.3410 -0.0278
-17 -10 2 -0.1589 0.0295
-17 -10 3 -0.3771 -0.0169
-17 -10 4 1.9621 -0.0007
-17 -10 5 -0.3727 0.0244
-17 -10 6 -2.7128 -0.0009
-17 -10 7 -1.1705 -0.0098
-17 -10 8 -0.3772 -0.0018
-17 -10 9 -0.3062 -0.0113
-17 -10 10 3.5023 -0.0010
-17 -10 11 2.4336 -0.0010
-17 -10 12 -0.5850 -0.0173
-17 -10 13 -5.6786 0.0030
-17 -10 14 0.1613 -0.0031
-17 -10 15 -3.2730 0.0458
-17 -10 16 2.3333 -0.0147
-17 -10 17 0.4682 0.0105
-17 -9 1 -3.6219 -0.0105
-17 -9 2 2.0404 0.0450
-17 -9 3 -1.2322 -0.0143
-17 -9 4 1.8560 0.0075
-17 -9 5 -0.6611 0.0051
-17 -9 6 -1.9956 -0.0092
-17 -9 7 -3.0241 -0.0006
-17 -9 8 5.0026 0.0115
-17 -9 9 1.6306 -0.0078
-17 -9 10 0.7287 0.0131
-17 -9 11 -3.9628 -0.0134
-17 -9 12 0.6377 0.0073
-17 -9 13 -0.8351 0.0016
-17 -9 14 0.6332 0.0046
-17 -9 15 -1.6546 -0.0072
-17 -9 16 -0.5409 -0.0064
-17 -9 17 0.6817 -0.0041
-17 -9 18 -0.3444 -0.0094
-17 -8 1 4.7222 -0.0505
-17 -8 2 -1.3660 0.0820
-17 -8 3 0.9872 0.0165
-17 -8 4 -3.1101 -0.0090
-17 -8 5 -2.9900 -0.0015
-17 -8 6 3.0051 0.0075
-17 -8 7 4.0532 0.0098
-17 -8 8 12.2771 0.0034
-17 -8 9 -9.9250 0.0084
-17 -8 10 -1.3529 0.0013
-17 -8 11 -6.0699 -0.0046
-17 -8 12 1.0174 -0.0009
-17 -8 13 -2.0679 -0.0080
-17 -8 14 1.3532 -0.0105
-17 -8 15 -2.7451 0.0032
-17 -8 16 0.0037 -0.0014
-17 -8 17 2.1220 0.0143
-17 -8 18 1.6352 0.0088
-17 -8 19 -1.0687 0.0061
-17 -7 1 -4.0049 0.1632
-17 -7 2 -0.1714 -0.0014
-17 -7 3 -3.0568 -0.0120
-17 -7 4 -3.0739 -0.0220
-17 -7 5 1.7775 -0.0072
-17 -7 6 7.2697 0.0061
-17 -7 7 -5.6263 0.0063
-17 -7 8 0.2208 -0.0184
-17 -7 9 1.8569 -0.0026
-17 -7 10 1.1976 0.0032
-17 -7 11 -3.2194 -0.0075
-17 -7 12 -2.5194 0.0030
-17 -7 13 -1.1012 -0.0097
-17 -7 14 -1.5224 -0.0050
-17 -7 15 -1.1700 0.0039
-17 -7 16 1.1241 0.0020
-17 -7 17 1.7712 0.0056
-17 -7 18 3.5365 0.0008
-17 -7 19 -0.1355 -0.0241
-17 -7 20 -0.2631 -0.0090
-17 -6 1 3.1097 0.0507
-17 -6 2 -4.2393 0.0014
-17 -6 3 -6.0910 -0.0385
-17 -6 4 5.2969 0.0044
-17 -6 5 5.4360 -0.0223
-17 -6 6 0.6745 -0.0056
-17 -6 7 0.3709 -0.0030
-17 -6 8 4.4323 -0.0175
-17 -6 9 -6.2020 -0.0036
-17 -6 10 5.1871 0.0057
-17 -6 11 -3.6377 -0.0115
-17 -6 12 -2.5861 0.0035
-17 -6 13 1.3541 -0.0039
-17 -6 14 3.3172 -0.0039
-17 -6 15 -3.1257 -0.0006
-17 -6 16 0.7904 0.0131
-17 -6 17 -5.0604 0.0045
-17 -6 18 4.5563 0.0096
-17 -6 19 1.0800 -0.0119
-17 -6 20 -2.4098 -0.0055
-17 -6 21 -1.0968 0.0014
-17 -5 1 -3.3151 0.0176
-17 -5 2 2.3999 -0.0834
-17 -5 3 -1.8732 0.0058
-17 -5 4 1.1802 0.0017
-17 -5 5 -0.1865 -0.0098
-17 -5 6 -4.7091 -0.0214
-17 -5 7 3.1620 -0.0055
-17 -5 8 0.0631 -0.0228
-17 -5 9 -0.1728 0.0106
-17 -5 10 -3.8844 0.0041
-17 -5 11 -0.9876 -0.0071
-17 -5 12 7.2284 0.0069
-17 -5 13 2.4793 -0.0014
-17 -5 14 -2.4326 -0.0009
-17 -5 15 -2.7955 -0.0035
-17 -5 16 -4.3453 -0.0043
-17 -5 17 7.8831 -0.0097
-17 -5 18 0.7764 -0.0059
-17 -5 19 2.5689 0.0115
-17 -5 20 -1.1107 0.0192
-17 -5 21 -1.7516 -0.0110
-17 -4 1 -0.1564 -0.0537
-17 -4 2 4.2523 -0.0475
-17 -4 3 -0.9517 -0.0253
-17 -4 4 -1.8831 0.0208
-17 -4 5 0.4052 -0.0149
-17 -4 6 1.8926 -0.0053
-17 -4 7 1.7393 0.0111
-17 -4 8 -5.9837 0.0080
-17 -4 9 -2.3333 0.0146
-17 -4 10 6.0286 -0.0085
-17 -4 11 5.4798 0.0041
-17 -4 12 0.3667 0.0040
-17 -4 13 -2.7165 0.0003
-17 -4 14 -3.1848 -0.0030
-17 -4 15 -0.6108 -0.0031
-17 -4 16 2.8938 0.0018
-17 -4 17 -1.8190 -0.0018
-17 -4 18 2.3823 0.0147
-17 -4 19 0.6126 -0.0147
-17 -4 20 1.5456 0.0058
-17 -4 21 -0.6297 0.0233
-17 -3 1 -3.1795 -0.0413
-17 -3 2 2.9321 0.0090
-17 -3 3 5.4516 -0.0045
-17 -3 4 0.5249 0.0130
-17 -3 5 -11.2866 -0.0195
-17 -3 6 -0.6223 0.0087
-17 -3 7 2.9506 0.0225
-17 -3 8 1.1298 0.0182
-17 -3 9 0.7687 0.0041
-17 -3 10 2.3158 0.0030
-17 -3 11 -1.1257 0.0197
-17 -3 12 0.4789 0.0051
-17 -3 13 3.5456 0.0024
-17 -3 14 3.1984 0.0059
-17 -3 15 7.3723 -0.0066
-17 -3 16 -6.5924 -0.0121
-17 -3 17 6.4224 0.0076
-17 -3 18 -4.3400 -0.0054
-17 -3 19 0.2877 -0.0084
-17 -3 20 -3.0487 0.0062
-17 -3 21 0.1507 -0.0094
-17 -3 22 -1.1147 0.0153
-17 -2 1 -0.6532 0.0011
-17 -2 2 -4.0536 0.0100
-17 -2 3 0.0432 0.0267
-17 -2 4 -0.8386 0.0127
-17 -2 6 -1.6533 0.0319
-17 -2 7 -4.0946 0.0005
-17 -2 8 1.2203 -0.0146
-17 -2 9 1.9747 0.0068
-17 -2 10 0.2171 -0.0179
-17 -2 11 1.6134 0.0067
-17 -2 12 -1.5876 0.0022
-17 -2 13 -1.7317 0.0144
-17 -2 14 0.0080 -0.0012
-17 -2 15 3.1993 -0.0017
-17 -2 16 3.7633 0.0052
-17 -2 17 -5.5828 0.0016
-17 -2 18 -2.3915 0.0012
-17 -2 19 -2.3930 -0.0055
-17 -2 20 -1.3186 -0.0007
-17 -2 21 2.4273 -0.0031
-17 -2 22 0.1581 -0.0257
-17 -1 1 -0.1467 -0.0312
-17 -1 2 -6.1768 0.0012
-17 -1 3 -0.6197 -0.0122
-17 -1 4 3.1469 -0.0079
-17 -1 5 3.2174 -0.0155
-17 -1 6 1.4677 0.0027
-17 -1 7 -0.2471 -0.0040
-17 -1 8 1.3430 -0.0055
-17 -1 9 -0.0570 0.0195
-17 -1 10 -2.4596 -0.0031
-17 -1 11 -1.9864 0.0024
-17 -1 12 4.3424 0.0158
-17 -1 13 10.8520 0.0079
-17 -1 14 -2.3432 -0.0100
-17 -1 15 -2.0805 0.0020
-17 -1 16 -2.7525 -0.0036
-17 -1 17 -2.0118 -0.0011
-17 -1 18 -4.0341 -0.0058
-17 -1 19 3.4745 0.0007
-17 -1 20 1.8085 0.0094
-17 -1 21 -2.0617 -0.0193
-17 -1 22 0.2602 0.0174
-17 0 1 2.6157 0.0650
-17 0 2 -1.1289 -0.0426
-17 0 3 -3.5678 -0.0173
-17 0 4 -3.2348 0.0033
-17 0 5 0.7173 -0.0224
-17 0 6 -0.6821 0.0167
-17 0 7 -0.8309 -0.0003
-17 0 8 6.1667 0.0148
-17 0 9 -1.0770 0.0004
-17 0 10 -1.6503 -0.0157
-17 0 11 -1.7319 -0.0097
-17 0 12 -2.6518 -0.0135
-17 0 13 -1.1862 0.0034
-17 0 14 1.1134 0.0045
-17 0 15 -7.1018 0.0069
-17 0 16 2.6527 -0.0085
-17 0 17 2.0675 -0.0022
-17 0 18 -3.0593 -0.0049
-17 0 19 -0.2645 -0.0061
-17 0 20 0.2303 -0.0027
-17 0 21 0.5459 0.0026
-17 0 22 2.9855 0.0057
-17 1 1 -2.9898 -0.0562
-17 1 2 0.7646 0.0153
-17 1 3 0.6008 0.0092
-17 1 4 -0.8157 -0.0189
-17 1 5 1.4188 -0.0007
-17 1 6 2.7335 0.0010
-17 1 7 3.0244 0.0075
-17 1 8 -1.3535 0.0041
-17 1 9 -0.6396 0.0006
-17 1 10 -0.5308 -0.0007
-17 1 11 3.9993 0.0007
-17 1 12 -0.9973 -0.0073
-17 1 13 0.0544 0.0012
-17 1 14 -0.6574 0.0080
-17 1 15 1.1597 0.0039
-17 1 16 3.4865 -0.0099
-17 1 17 0.8077 0.0092
-17 1 18 -1.8087 -0.0100
-17 1 19 -3.1783 0.0062
-17 1 20 -1.9088 0.0118
-17 1 21 -1.4175 -0.0214
-17 1 22 2.7028 0.0176
-17 2 1 -1.0363 0.0234
-17 2 2 2.9401 0.0390
-17 2 3 -6.1554 0.0418
-17 2 4 4.5802 -0.0203
-17 2 5 -1.5498 -0.0026
-17 2 6 2.6693 0.0098
-17 2 7 -3.6671 -0.0096
-17 2 8 -1.1611 0.0181
-17 2 9 -2.6640 0.0188
-17 2 10 1.4546 0.0011
-17 2 11 -0.9212 -0.0107
-17 2 12 -1.6069 -0.0053
-17 2 13 -3.7402 0.0025
-17 2 14 3.6538 0.0047
-17 2 15 4.0450 0.0030
-17 2 16 1.2938 -0.0000
-17 2 17 -2.9309 -0.0009
-17 2 18 -2.7333 -0.0029
-17 2 19 -3.0410 0.0073
-17 2 20 -1.0394 -0.0072
-17 2 21 3.4955 -0.0011
-17 2 22 3.7395 0.0083
-17 3 1 -4.8187 0.0314
-17 3 2 -0.8436 0.0393
-17 3 3 3.1098 0.0037
-17 3 4 7.0908 -0.0207
-17 3 5 1.8170 -0.0026
-17 3 6 -2.4475 -0.0200
-17 3 7 -0.1112 -0.0085
-17 3 8 0.4204 0.0178
-17 3 9 1.0036 -0.0031
-17 3 10 -1.2695 -0.0028
-17 3 11 -0.1394 -0.0064
-17 3 12 -2.0213 0.0030
-17 3 13 -0.5563 -0.0037
-17 3 14 1.8527 -0.0108
-17 3 15 7.0324 0.0052
-17 3 16 -0.3446 0.0008
-17 3 17 -5.4492 0.0004
-17 3 18 0.5131 -0.0010
-17 3 19 -5.4145 0.0105
-17 3 20 3.1714 0.0120
-17 3 21 -0.3030 0.0025
-17 3 22 0.4009 0.0130
-17 4 1 3.0254 0.0009
-17 4 2 6.5867 -0.0299
-17 4 3 0.8520 0.0044
-17 4 4 -0.3535 -0.0064
-17 4 5 -5.1366 0.0276
-17 4 6 0.8280 -0.0059
-17 4 7 -3.2255 -0.0089
-17 4 8 -2.1356 0.0003
-17 4 9 0.5684 0.0023
-17 4 10 1.5782 0.0088
-17 4 11 1.2284 0.0150
-17 4 12 1.4926 -0.0061
-17 4 13 -0.6244 -0.0032
-17 4 14 -3.9000 -0.0070
-17 4 15 -4.7392 0.0050
-17 4 16 -0.5948 0.0132
-17 4 17 -1.4170 -0.0056
-17 4 18 0.7619 -0.0221
-17 4 19 4.1182 0.0068
-17 4 20 0.1523 0.0036
-17 4 21 -2.0067 0.0292
-17 4 22 -1.8365 -0.0445
-17 5 1 2.4156 0.0132
-17 5 2 -0.9289 -0.0273
-17 5 3 -3.2299 -0.0156
-17 5 4 -0.4053 0.0089
-17 5 5 3.6061 0.0038
-17 5 6 -1.8889 -0.0194
-17 5 7 0.1313 -0.0072
-17 5 8 0.5330 -0.0090
-17 5 9 2.5571 -0.0198
-17 5 10 1.0391 0.0158
-17 5 11 1.0215 -0.0071
-17 5 12 0.0131 -0.0065
-17 5 13 -0.3903 -0.0016
-17 5 14 -0.1911 0.0066
-17 5 15 -2.2458 -0.0021
-17 5 16 1.6309 -0.0068
-17 5 17 0.6125 0.0030
-17 5 18 2.8100 0.0018
-17 5 19 -2.9022 -0.0160
-17 5 20 3.3764 -0.0039
-17 5 21 -4.5877 -0.0159
-17 6 1 0.0511 -0.0416
-17 6 2 1.7388 -0.0449
-17 6 3 1.9486 -0.0108
-17 6 4 -0.6771 0.0070
-17 6 5 -7.5155 0.0182
-17 6 6 -2.0368 -0.0028
-17 6 7 0.2714 -0.0017
-17 6 8 0.9362 0.0012
-17 6 9 0.9685 -0.0047
-17 6 10 -2.1423 0.0025
-17 6 11 3.3497 -0.0045
-17 6 12 -0.0201 -0.0108
-17 6 13 0.8415 0.0050
-17 6 14 -2.8476 0.0048
-17 6 15 -2.2017 -0.0014
-17 6 16 1.5134 0.0094
-17 6 17 5.3988 0.0069
-17 6 18 -2.2624 -0.0202
-17 6 19 2.7393 0.0147
-17 6 20 -1.9656 -0.0189
-17 6 21 0.2799 -0.0129
-17 7 1 0.2207 0.0393
-17 7 2 3.9493 -0.0482
-17 7 3 -0.6007 0.0017
-17 7 4 -2.0718 -0.0091
-17 7 5 3.5707 0.0086
-17 7 6 -2.3881 -0.0076
-17 7 7 -0.8609 0.0106
-17 7 8 3.0186 0.0019
-17 7 9 1.8619 -0.0041
-17 7 10 1.2248 0.0067
-17 7 11 0.0850 -0.0033
-17 7 12 0.4763 0.0085
-17 7 13 1.8823 -0.0154
-17 7 14 0.1010 -0.0010
-17 7 15 -0.4179 -0.0049
-17 7 16 0.0019 0.0161
-17 7 17 0.6239 -0.0176
-17 7 18 2.0994 0.0035
-17 7 19 -3.1795 0.0049
-17 7 20 0.6702 0.0056
-17 8 1 -0.2649 -0.0033
-17 8 2 -0.4198 -0.0023
-17 8 3 -0.9993 -0.0114
-17 8 4 -2.5190 0.0163
-17 8 5 -0.9340 -0.0095
-17 8 6 1.2454 0.0043
-17 8 7 -1.7205 0.0175
-17 8 8 1.5245 -0.0040
-17 8 9 0.7560 -0.0073
-17 8 10 -1.8322 -0.0026
-17 8 11 1.5430 0.0059
-17 8 12 -2.6439 0.0024
-17 8 13 1.9740 0.0076
-17 8 14 -0.6581 -0.0049
-17 8 15 -1.1614 -0.0042
-17 8 16 -1.0730 0.0022
-17 8 18 -1.7266 -0.0118
-17 8 19 1.6190 0.0314
-17 8 20 1.5656 -0.0001
-17 9 1 -1.2113 0.0512
-17 9 2 -0.8159 -0.0159
-17 9 3 -3.6911 0.0017
-17 9 4 0.1780 0.0210
-17 9 5 4.3047 -0.0088
-17 9 6 0.9572 -0.0015
-17 9 7 -1.8021 0.0094
-17 9 8 1.8979 -0.0053
-17 9 9 -1.3203 0.0077
-17 9 10 1.4880 0.0013
-17 9 11 -0.9523 0.0048
-17 9 12 -0.8945 0.0208
-17 9 13 1.7305 -0.0019
-17 9 14 5.0661 0.0169
-17 9 15 0.8474 -0.0033
-17 9 16 -3.3341 0.0128
-17 9 17 -6.5281 -0.0140
-17 9 18 2.0220 0.0024
-17 9 19 -0.1471 -0.0122
-17 10 1 -0.4000 0.0089
-17 10 2 0.3020 -0.0217
-17 10 3 -1.2413 0.0048
-17 10 4 1.0004 0.0106
-17 10 5 0.3509 -0.0164
-17 10 6 -0.4135 0.0173
-17 10 7 0.5636 0.0233
-17 10 8 -3.0291 -0.0133
-17 10 9 -2.0118 0.0121
-17 10 10 -3.8484 -0.0090
-17 10 11 1.6422 -0.0030
-17 10 12 -0.5617 -0.0116
-17 10 13 2.1589 0.0040
-17 10 14 0.1133 0.0084
-17 10 15 1.6527 0.0033
-17 10 16 -3.0778 0.0099
-17 10 17 -0.3622 0.0156
-17 10 18 1.7388 0.0153
-17 11 1 -3.3546 0.0114
-17 11 2 0.5635 -0.0214
-17 11 3 2.2298 0.0240
-17 11 4 2.9315 0.0004
-17 11 5 -2.7284 -0.0361
-17 11 6 0.2593 0.0147
-17 11 7 -0.0690 -0.0001
-17 11 8 -0.2576 -0.0216
-17 11 9 -1.5883 0.0022
-17 11 10 2.8800 0.0043
-17 11 11 1.0768 0.0003
-17 11 12 3.1749 0.0098
-17 11 13 -2.0927 -0.0087
-17 11 14 -1.0779 0.0006
-17 11 15 1.7082 0.0020
-17 11 16 1.5271 0.0032
-17 11 17 -0.3713 -0.0105
-17 12 1 1.0372 0.0322
-17 12 2 0.7493 -0.0221
-17 12 3 1.1347 -0.0015
-17 12 4 -0.6415 0.0172
-17 12 5 2.3125 0.0129
-17 12 6 -1.9377 0.0190
-17 12 7 -1.5024 -0.0158
-17 12 8 -4.5264 0.0002
-17 12 9 1.3612 0.0186
-17 12 10 1.0162 -0.0179
-17 12 11 0.1614 0.0016
-17 12 12 -1.6964 0.0006
-17 12 13 -1.9576 0.0006
-17 12 14 -0.8430 -0.0029
-17 12 15 0.5424 -0.0264
-17 12 16 0.0855 0.0003
-17 13 1 0.8281 0.0105
-17 13 2 -1.9687 0.0282
-17 13 3 0.6627 -0.0015
-17 13 4 -0.3245 -0.0000
-17 13 5 -2.9172 0.0032
-17 13 6 -0.7808 -0.0112
-17 13 7 1.1399 -0.0139
-17 13 8 4.4544 0.0152
-17 13 9 0.3181 -0.0035
-17 13 10 -1.8982 -0.0201
-17 13 11 -2.8454 0.0009
-17 13 12 2.8844 0.0029
-17 13 13 0.2855 -0.0052
-17 13 14 1.3529 -0.0119
-17 13 15 0.8725 0.0080
-17 14 1 2.6829 -0.0205
-17 14 2 0.4163 0.0039
-17 14 3 -0.1742 0.0046
-17 14 4 -2.2935 0.0138
-17 14 5 -0.3521 0.0075
-17 14 6 -1.3731 0.0093
-17 14 7 2.0245 0.0160
-17 14 8 -0.9019 0.0213
-17 14 9 -0.0236 -0.0070
-17 14 10 -2.1154 -0.0144
-17 14 11 -0.4946 -0.0019
-17 14 12 -2.5883 0.0084
-17 14 13 1.1239 -0.0001
-17 15 1 0.1525 -0.0119
-17 15 2 -0.9508 0.0108
-17 15 3 -0.3682 -0.0097
-17 15 4 -1.0924 -0.0253
-17 15 5 -0.8638 0.0090
-17 15 6 1.5352 -0.0168
-17 15 7 -1.0841 0.0033
-17 15 8 2.8980 -0.0108
-17 15 9 1.1382 0.0059
-17 15 10 0.6744 0.0111
-17 15 11 1.0296 0.0223
-16 -14 2 0.3747 -0.0140
-16 -14 3 0.7388 -0.0109
-16 -14 4 1.4805 0.0108
-16 -14 5 1.2378 0.0168
-16 -14 6 -1.1829 -0.0062
-16 -14 7 0.8343 -0.0068
-16 -14 8 -2.2744 0.0122
-16 -14 9 1.9266 0.0104
-16 -14 10 -0.9672 -0.0066
-16 -14 11 0.8736 0.0044
-16 -14 12 -3.6839 -0.0250
-16 -14 13 0.5385 -0.0013
-16 -13 1 -2.2137 -0.0023
-16 -13 2 0.3577 0.0064
-16 -13 3 -1.8718 -0.0021
-16 -13 4 0.1288 -0.0144
-16 -13 5 -0.4370 0.0025
-16 -13 6 0.5982 -0.0017
-16 -13 7 -0.9896 0.0002
-16 -13 8 3.6136 0.0024
-16 -13 9 -2.1431 -0.0094
-16 -13 10 -0.6093 -0.0200
-16 -13 11 -1.6782 0.0192
-16 -13 12 -0.8067 -0.0153
-16 -13 13 -0.1439 0.0028
-16 -13 14 -0.9980 -0.0095
-16 -13 15 2.0134 0.0492
-16 -12 1 1.1239 0.0331
-16 -12 2 -1.7552 -0.0125
-16 -12 3 -1.5624 0.0062
-16 -12 4 -1.4231 0.0227
-16 -12 5 2.0669 -0.0077
-16 -12 6 -0.2696 -0.0115
-16 -12 7 -1.0363 -0.0079
-16 -12 8 3.1783 0.0010
-16 -12 9 -2.0218 0.0013
-16 -12 10 -1.0167 0.0088
-16 -12 11 -3.6390 0.0037
-16 -12 12 3.6371 0.0001
-16 -12 13 1.9205 0.0043
-16 -12 14 1.3073 -0.0219
-16 -12 15 0.3764 -0.0229
-16 -12 16 1.3881 0.0036
-16 -12 17 -1.3387 0.0413
-16 -11 1 -4.8239 0.0119
-16 -11 2 2.6292 -0.0013
-16 -11 3 4.2502 -0.0029
-16 -11 4 -2.3487 0.0093
-16 -11 5 -0.9476 -0.0010
-16 -11 6 -0.2065 0.0006
-16 -11 7 0.7109 -0.0003
-16 -11 8 0.8082 0.0043
-16 -11 9 -6.3348 -0.0196
-16 -11 10 1.1792 0.0036
-16 -11 11 0.2344 -0.0125
-16 -11 12 3.1736 0.0103
-16 -11 13 2.4695 -0.0140
-16 -11 14 0.3050 0.0028
-16 -11 15 -0.3177 -0.0043
-16 -11 16 -5.9063 -0.0086
-16 -11 17 0.3275 0.0176
-16 -11 18 -0.3355 0.0212
-16 -10 1 7.6896 -0.0112
-16 -10 2 -3.2421 0.0291
-16 -10 3 -0.5198 0.0221
-16 -10 4 -1.4821 -0.0060
-16 -10 5 2.2555 -0.0096
-16 -10 6 1.4874 -0.0103
-16 -10 7 -2.7237 0.0287
-16 -10 8 -1.8005 -0.0055
-16 -10 9 1.0923 0.0002
-16 -10 10 2.4324 -0.0083
-16 -10 11 0.1185 -0.0038
-16 -10 12 1.4318 0.0109
-16 -10 13 2.1429 -0.0070
-16 -10 14 -1.8718 -0.0015
-16 -10 15 -2.3254 -0.0071
-16 -10 16 -2.5793 -0.0022
-16 -10 17 -0.9754 -0.0087
-16 -10 18 2.0624 -0.0075
-16 -10 19 -1.3365 0.0214
-16 -9 1 1.0179 0.0303
-16 -9 2 0.8224 -0.0080
-16 -9 3 0.9153 0.0182
-16 -9 4 -0.9811 -0.0034
-16 -9 5 2.4165 0.0053
-16 -9 6 0.1249 0.0283
-16 -9 7 1.1554 -0.0028
-16 -9 8 -9.5231 -0.0058
-16 -9 9 5.5638 0.0020
-16 -9 10 4.3940 0.0033
-16 -9 11 5.6253 -0.0059
-16 -9 12 -8.9147 0.0056
-16 -9 13 -0.6272 -0.0009
-16 -9 14 -4.2651 0.0196
-16 -9 15 -1.4245 -0.0091
-16 -9 16 -1.1357 0.0012
-16 -9 17 1.3970 -0.0011
-16 -9 18 1.5364 0.0167
-16 -9 19 0.5376 -0.0199
-16 -9 20 3.2036 0.0029
-16 -8 1 2.2357 0.0128
-16 -8 2 -2.3168 0.0350
-16 -8 3 0.1443 0.0425
-16 -8 4 0.9492 0.0334
-16 -8 5 -3.2001 -0.0145
-16 -8 6 -5.7215 -0.0011
-16 -8 7 -0.1824 0.0169
-16 -8 8 3.1555 -0.0043
-16 -8 9 6.9192 0.0077
-16 -8 10 1.1335 -0.0013
-16 -8 11 -3.1666 -0.0042
-16 -8 12 -5.4223 0.0018
-16 -8 13 -2.5880 0.0056
-16 -8 14 1.1638 -0.0016
-16 -8 15 0.3630 -0.0002
-16 -8 16 1.2421 0.0002
-16 -8 17 -1.5757 0.0021
-16 -8 18 2.6848 -0.0055
-16 -8 19 3.2389 0.0011
-16 -8 20 -3.0381 0.0211
-16 -8 21 0.0212 0.0020
-16 -7 1 -0.9024 0.0211
-16 -7 2 -0.9167 -0.0064
-16 -7 3 -2.2617 0.0621
-16 -7 4 -4.2785 0.0168
-16 -7 5 -1.2751 -0.0343
-16 -7 6 -4.5423 0.0060
-16 -7 7 16.5869 0.0157
-16 -7 8 1.4573 0.0011
-16 -7 9 1.5742 -0.0052
-16 -7 10 -3.8562 -0.0098
-16 -7 11 -1.7440 -0.0053
-16 -7 12 -6.5514 -0.0093
-16 -7 13 1.4499 -0.0020
-16 -7 14 1.4582 0.0040
-16 -7 15 4.1977 0.0027
-16 -7 16 -5.1076 0.0109
-16 -7 17 -1.0615 -0.0059
-16 -7 18 1.0870 0.0009
-16 -7 19 -0.2360 0.0089
-16 -7 20 3.7153 0.0063
-16 -7 21 -2.3347 -0.0043
-16 -6 1 3.1611 0.0581
-16 -6 2 -0.2545 -0.0290
-16 -6 3 -4.5414 -0.0323
-16 -6 4 -6.0778 -0.0001
-16 -6 5 -2.1503 -0.0329
-16 -6 6 8.1902 0.0075
-16 -6 7 2.0275 -0.0104
-16 -6 8 1.6256 -0.0172
-16 -6 9 -0.0292 -0.0024
-16 -6 10 -5.0833 0.0060
-16 -6 11 2.7055 -0.0138
-16 -6 12 3.5843 -0.0094
-16 -6 13 -2.9165 0.0018
-16 -6 14 -1.0406 0.0125
-16 -6 15 -2.0957 -0.0064
-16 -6 16 -0.0279 -0.0161
-16 -6 17 0.7595 -0.0024
-16 -6 18 1.7063 -0.0025
-16 -6 19 2.4237 0.0053
-16 -6 20 0.2462 0.0005
-16 -6 21 -1.4477 -0.0027
-16 -6 22 -2.2925 0.0300
-16 -5 1 -3.7898 0.0370
-16 -5 2 -10.4344 -0.0515
-16 -5 3 3.5837 -0.0380
-16 -5 4 5.0187 -0.0094
-16 -5 5 3.4183 -0.0228
-16 -5 6 2.6354 -0.0057
-16 -5 7 -0.1229 -0.0125
-16 -5 8 -5.8483 0.0016
-16 -5 9 3.3064 0.0008
-16 -5 10 2.4848 -0.0077
-16 -5 11 -1.0809 -0.0060
-16 -5 12 2.6537 -0.0108
-16 -5 13 1.4817 0.0083
-16 -5 14 -2.7918 -0.0039
-16 -5 15 -2.6445 -0.0133
-16 -5 16 -3.3548 -0.0042
-16 -5 17 0.8247 0.0023
-16 -5 18 0.0284 0.0036
-16 -5 19 1.9411 -0.0121
-16 -5 20 2.9515 0.0026
-16 -5 21 -0.7862 0.0021
-16 -5 22 -1.2626 -0.0042
-16 -4 1 -1.7132 -0.0214
-16 -4 2 -2.0771 0.0102
-16 -4 3 4.0520 -0.0208
-16 -4 4 7.2872 0.0064
-16 -4 5 -5.7016 0.0045
-16 -4 6 1.2861 -0.0190
-16 -4 7 -3.3269 -0.0089
-16 -4 8 -1.0079 0.0010
-16 -4 9 0.3795 0.0094
-16 -4 10 -6.2682 -0.0017
-16 -4 11 6.0436 0.0071
-16 -4 12 6.6293 -0.0010
-16 -4 13 -0.3288 0.0055
-16 -4 14 -0.0475 -0.0020
-16 -4 15 -7.4086 0.0016
-16 -4 16 8.3249 0.0007
-16 -4 17 1.0450 0.0051
-16 -4 18 1.6471 -0.0082
-16 -4 19 -2.1189 0.0045
-16 -4 20 0.9669 0.0007
-16 -4 21 -1.0372 -0.0153
-16 -4 22 2.2208 0.0262
-16 -3 1 1.3815 0.0130
-16 -3 2 -2.0599 0.0277
-16 -3 3 -2.1666 -0.0133
-16 -3 4 -2.1962 -0.0005
-16 -3 5 5.8951 0.0015
-16 -3 6 0.2448 0.0180
-16 -3 7 -4.0018 -0.0099
-16 -3 8 -3.5080 0.0220
-16 -3 9 -4.6332 0.0049
-16 -3 10 8.2423 0.0033
-16 -3 11 -0.6872 -0.0027
-16 -3 12 1.7482 0.0071
-16 -3 13 -4.7828 0.0012
-16 -3 14 -0.5300 0.0031
-16 -3 15 2.5774 0.0162
-16 -3 16 4.4969 -0.0006
-16 -3 17 -0.3515 0.0053
-16 -3 18 -1.7891 -0.0053
-16 -3 19 0.7575 -0.0125
-16 -3 20 3.2522 0.0078
-16 -3 21 -0.6763 -0.0039
-16 -3 22 -5.3240 -0.0151
-16 -3 23 -1.7939 -0.0017
-16 -2 1 3.6762 -0.0005
-16 -2 2 4.1234 -0.0046
-16 -2 3 -1.1275 -0.0105
-16 -2 4 -4.2560 -0.0253
-16 -2 5 -2.0798 0.0096
-16 -2 6 -0.5579 -0.0155
-16 -2 7 5.2162 0.0032
-16 -2 8 3.4848 0.0153
-16 -2 9 0.7694 0.0033
-16 -2 10 -7.7514 0.0198
-16 -2 11 -3.3809 0.0138
-16 -2 12 3.5377 0.0014
-16 -2 13 8.3904 0.0063
-16 -2 14 4.7634 0.0008
-16 -2 15 -3.7859 0.0122
-16 -2 16 1.1021 0.0044
-16 -2 17 2.5229 -0.0011
-16 -2 18 -1.8612 -0.0067
-16 -2 19 -4.9401 0.0112
-16 -2 20 0.8295 -0.0069
-16 -2 21 -1.0170 -0.0029
-16 -2 22 2.3594 0.0360
-16 -2 23 -0.5773 -0.0147
-16 -1 1 -0.5434 -0.0349
-16 -1 2 1.3450 -0.0203
-16 -1 3 -4.5549 0.0148
-16 -1 4 -4.4168 -0.0027
-16 -1 5 -0.3860 0.0178
-16 -1 6 -4.4270 0.0052
-16 -1 7 -0.5014 -0.0170
-16 -1 8 7.2901 0.0065
-16 -1 9 1.0775 -0.0051
-16 -1 10 4.1529 0.0188
-16 -1 11 -4.1601 -0.0047
-16 -1 12 -3.7228 -0.0061
-16 -1 13 -2.0369 -0.0040
-16 -1 14 1.4190 0.0077
-16 -1 15 0.7626 0.0046
-16 -1 16 -0.3278 0.0108
-16 -1 17 -0.4209 0.0014
-16 -1 18 -0.2237 -0.0090
-16 -1 19 -6.6413 -0.0017
-16 -1 20 -4.1564 -0.0029
-16 -1 21 6.6336 -0.0080
-16 -1 22 0.9912 -0.0196
-16 -1 23 0.6477 -0.0101
-16 0 1 -1.4873 0.0115
-16 0 2 -1.2053 0.0663
-16 0 3 0.3724 -0.0223
-16 0 4 1.7417 -0.0316
-16 0 5 0.0663 0.0175
-16 0 6 2.8213 -0.0296
-16 0 7 2.3664 -0.0144
-16 0 8 -1.6812 0.0102
-16 0 9 1.0967 -0.0040
-16 0 10 -1.2233 0.0132
-16 0 11 1.4575 0.0050
-16 0 12 3.3970 -0.0010
-16 0 13 -0.6113 -0.0061
-16 0 14 0.3608 0.0010
-16 0 15 3.4707 -0.0073
-16 0 16 -7.4387 0.0046
-16 0 17 -4.8852 0.0022
-16 0 18 2.5133 -0.0013
-16 0 19 3.1368 0.0062
-16 0 20 -3.8704 -0.0220
-16 0 21 -1.8371 -0.0064
-16 0 22 3.6224 0.0261
-16 0 23 -1.6613 -0.0238
-16 1 1 -1.3935 0.0342
-16 1 2 -3.9435 0.0225
-16 1 3 -1.7880 -0.0394
-16 1 4 -0.3321 -0.0023
-16 1 5 0.3741 0.0326
-16 1 6 -1.3477 -0.0136
-16 1 7 -0.5748 0.0019
-16 1 8 3.4767 0.0096
-16 1 9 -0.7504 -0.0056
-16 1 10 -1.8005 -0.0030
-16 1 11 -1.2719 0.0054
-16 1 12 -3.8243 0.0012
-16 1 13 -1.9752 -0.0036
-16 1 14 1.4489 -0.0009
-16 1 15 0.6125 -0.0107
-16 1 16 3.0944 0.0049
-16 1 17 -3.2876 -0.0107
-16 1 18 3.2108 0.0046
-16 1 19 -1.8128 -0.0038
-16 1 20 -4.1549 -0.0184
-16 1 21 4.8687 0.0200
-16 1 22 -2.6426 -0.0117
-16 1 23 3.0004 -0.0192
-16 2 1 2.0080 -0.0120
-16 2 2 -2.3802 0.0144
-16 2 3 2.2232 -0.0191
-16 2 4 2.4588 0.0095
-16 2 5 5.2548 0.0128
-16 2 6 3.1748 -0.0088
-16 2 7 -0.5434 0.0140
-16 2 8 -1.6865 -0.0150
-16 2 9 -0.4053 -0.0200
-16 2 10 -2.3815 0.0009
-16 2 11 0.2235 0.0086
-16 2 12 1.4253 0.0019
-16 2 13 -1.8103 0.0018
-16 2 14 -0.1434 -0.0099
-16 2 15 3.2385 -0.0153
-16 2 16 -0.4312 0.0051
-16 2 17 8.9559 -0.0035
-16 2 18 -6.4984 -0.0059
-16 2 19 -1.2661 0.0100
-16 2 20 -5.0583 0.0035
-16 2 22 2.1078 -0.0033
-16 2 23 3.7037 0.0171
-16 3 1 4.2558 -0.0320
-16 3 2 -1.0693 0.0242
-16 3 3 0.6447 -0.0035
-16 3 4 -3.0971 -0.0045
-16 3 5 3.3756 -0.0146
-16 3 6 1.2483 0.0162
-16 3 7 -4.9669 0.0100
-16 3 8 -2.4627 -0.0020
-16 3 9 1.5860 0.0019
-16 3 10 1.4856 0.0090
-16 3 11 0.9077 -0.0057
-16 3 12 -1.3127 0.0025
-16 3 13 -1.2324 0.0029
-16 3 14 2.4865 -0.0022
-16 3 15 -3.5951 -0.0054
-16 3 16 5.4762 0.0034
-16 3 17 -1.7458 -0.0084
-16 3 18 -2.9666 -0.0005
-16 3 19 -1.9467 0.0037
-16 3 20 1.6014 0.0023
-16 3 21 0.9105 -0.0032
-16 3 22 0.6034 0.0029
-16 3 23 3.2549 0.0200
-16 4 1 0.4012 0.0811
-16 4 2 2.8841 0.0034
-16 4 3 4.9847 0.0069
-16 4 4 1.0521 -0.0084
-16 4 5 0.4263 -0.0165
-16 4 6 -3.2642 -0.0099
-16 4 7 2.5985 0.0186
-16 4 8 0.8965 0.0031
-16 4 9 2.2110 -0.0042
-16 4 10 2.1859 -0.0093
-16 4 11 -0.8017 -0.0045
-16 4 12 -3.4638 -0.0054
-16 4 13 -0.5920 0.0088
-16 4 14 2.4769 0.0071
-16 4 15 3.8567 -0.0014
-16 4 16 -6.8486 0.0069
-16 4 17 3.8254 -0.0036
-16 4 18 -10.6194 0.0008
-16 4 19 3.0055 0.0001
-16 4 20 0.9101 -0.0040
-16 4 21 2.3035 0.0064
-16 4 22 -2.7915 0.0144
-16 5 1 0.6236 -0.0011
-16 5 2 5.9084 -0.0114
-16 5 3 1.9407 -0.0021
-16 5 4 -5.7819 -0.0100
-16 5 5 -5.5721 -0.0095
-16 5 6 0.5679 0.0076
-16 5 7 -2.6418 0.0019
-16 5 8 1.1242 0.0126
-16 5 9 -1.4781 0.0024
-16 5 10 2.4842 -0.0001
-16 5 11 0.1225 -0.0076
-16 5 12 2.7076 0.0056
-16 5 13 0.1646 -0.0055
-16 5 14 -2.7447 -0.0089
-16 5 15 -1.3336 0.0114
-16 5 16 0.0235 0.0138
-16 5 17 -3.7858 -0.0100
-16 5 18 7.4939 0.0080
-16 5 19 1.3102 -0.0052
-16 5 20 1.5649 0.0136
-16 5 21 0.0348 -0.0147
-16 5 22 -1.8654 -0.0113
-16 6 1 -1.7683 -0.0065
-16 6 2 -3.9186 0.0105
-16 6 3 -1.8752 0.0287
-16 6 4 5.3543 0.0082
-16 6 5 3.3885 -0.0381
-16 6 6 -2.2207 0.0071
-16 6 7 -2.3562 0.0105
-16 6 8 -1.7500 -0.0077
-16 6 9 2.3727 0.0010
-16 6 10 3.6382 -0.0017
-16 6 11 -1.9383 0.0127
-16 6 12 -0.6195 0.0024
-16 6 13 1.0976 -0.0056
-16 6 14 -1.0224 -0.0010
-16 6 15 0.3704 0.0018
-16 6 16 -4.5209 -0.0097
-16 6 17 3.3267 -0.0020
-16 6 18 0.1540 -0.0052
-16 6 19 3.2493 0.0039
-16 6 20 -0.9081 -0.0079
-16 6 21 -0.8969 0.0245
-16 6 22 -3.2681 -0.0111
-16 7 1 -3.6576 -0.0736
-16 7 2 0.6995 0.0087
-16 7 3 -0.2498 0.0062
-16 7 4 -0.7437 -0.0095
-16 7 5 -3.2543 -0.0115
-16 7 6 0.1373 0.0088
-16 7 7 -2.6916 -0.0036
-16 7 8 -1.3899 -0.0047
-16 7 9 -4.0432 0.0064
-16 7 10 6.4287 -0.0110
-16 7 11 2.2256 -0.0027
-16 7 12 2.7076 0.0106
-16 7 13 -4.6321 -0.0011
-16 7 14 0.2463 -0.0049
-16 7 15 0.3001 -0.0058
-16 7 16 3.7239 0.0036
-16 7 17 -2.4402 -0.0126
-16 7 18 4.7335 0.0115
-16 7 19 -0.2628 -0.0087
-16 7 20 0.0625 -0.0124
-16 7 21 -0.2341 0.0086
-16 8 1 4.1552 -0.0288
-16 8 2 3.2986 0.0452
-16 8 3 -4.2637 -0.0216
-16 8 4 2.0972 -0.0100
-16 8 5 -0.5581 -0.0063
-16 8 6 -1.9381 0.0151
-16 8 7 5.1627 0.0010
-16 8 8 -3.1132 -0.0047
-16 8 9 1.8658 0.0156
-16 8 10 1.3666 -0.0090
-16 8 11 2.3339 0.0033
-16 8 12 1.4695 0.0019
-16 8 13 -0.5437 0.0052
-16 8 14 2.1874 0.0001
-16 8 15 0.0830 0.0045
-16 8 16 -1.4544 -0.0144
-16 8 17 -0.8454 0.0037
-16 8 18 -2.9450 0.0029
-16 8 19 -3.1964 -0.0224
-16 8 20 -1.4771 -0.0104
-16 8 21 0.2454 -0.0014
-16 9 1 1.6620 -0.0306
-16 9 2 -2.3579 -0.0123
-16 9 3 -1.0091 0.0157
-16 9 4 -3.4579 -0.0187
-16 9 5 -2.0878 -0.0031
-16 9 6 1.8350 0.0161
-16 9 7 -0.5649 -0.0151
-16 9 8 1.0053 -0.0065
-16 9 9 -0.7017 0.0042
-16 9 10 -1.1288 0.0081
-16 9 11 -2.6031 -0.0052
-16 9 12 1.6240 -0.0021
-16 9 13 -0.6181 0.0028
-16 9 14 -0.3413 0.0032
-16 9 15 0.5599 -0.0018
-16 9 16 2.1049 0.0179
-16 9 17 -0.0260 0.0141
-16 9 18 -3.4273 0.0017
-16 9 19 -1.4483 -0.0011
-16 9 20 0.9109 0.0099
-16 10 1 0.0728 -0.0371
-16 10 2 -4.6095 0.0027
-16 10 3 1.2395 -0.0317
-16 10 4 0.9024 0.0078
-16 10 5 2.5113 0.0275
-16 10 6 1.2275 -0.0211
-16 10 7 3.6537 -0.0190
-16 10 8 -1.3576 -0.0031
-16 10 9 0.8581 0.0020
-16 10 10 -1.9100 0.0029
-16 10 11 -2.5804 -0.0034
-16 10 12 1.8106 -0.0037
-16 10 13 4.2515 0.0121
-16 10 14 2.7503 0.0063
-16 10 15 -1.5810 -0.0043
-16 10 16 -2.5803 -0.0096
-16 10 17 -0.4473 0.0047
-16 10 18 -2.7426 0.0037
-16 10 19 1.0068 -0.0018
-16 11 1 -1.1625 0.0043
-16 11 2 -3.3808 -0.0033
-16 11 3 0.1893 -0.0459
-16 11 4 -0.4031 0.0174
-16 11 5 0.8629 0.0224
-16 11 6 2.4113 -0.0140
-16 11 7 -3.1330 -0.0062
-16 11 8 -2.2319 0.0195
-16 11 9 -2.6887 -0.0060
-16 11 10 -3.2625 -0.0102
-16 11 11 -2.5169 -0.0001
-16 11 12 2.3728 0.0033
-16 11 13 0.6311 0.0036
-16 11 14 1.2959 -0.0029
-16 11 15 -4.0827 0.0013
-16 11 16 -0.6062 -0.0033
-16 11 17 0.9603 0.0271
-16 11 18 0.5114 0.0064
-16 11 19 0.5121 -0.0032
-16 12 1 -0.4468 0.0181
-16 12 2 1.7564 0.0381
-16 12 3 1.7581 0.0002
-16 12 4 -0.7156 0.0161
-16 12 5 1.0753 -0.0021
-16 12 6 0.6193 -0.0195
-16 12 7 1.8218 0.0093
-16 12 8 -1.3464 0.0133
-16 12 9 0.1951 -0.0162
-16 12 10 1.9577 0.0056
-16 12 11 3.1939 -0.0029
-16 12 12 -0.2030 -0.0037
-16 12 13 0.4693 -0.0015
-16 12 14 -1.0346 -0.0068
-16 12 15 0.2181 0.0044
-16 12 16 3.7112 0.0098
-16 12 17 -0.0327 -0.0243
-16 12 18 -0.3699 -0.0112
-16 13 1 0.7223 -0.0004
-16 13 2 3.5751 -0.0299
-16 13 3 -1.7966 -0.0143
-16 13 4 1.4273 0.0021
-16 13 5 -1.5594 0.0330
-16 13 6 -2.2844 0.0171
-16 13 7 -3.5947 0.0188
-16 13 8 -0.5156 -0.0024
-16 13 9 3.2087 0.0095
-16 13 10 0.7971 0.0036
-16 13 11 -0.3028 -0.0012
-16 13 12 -6.3560 -0.0046
-16 13 13 -0.9197 0.0073
-16 13 14 -0.0730 -0.0132
-16 13 15 -0.4886 -0.0085
-16 13 16 1.2976 -0.0002
-16 14 1 0.4980 0.0557
-16 14 2 1.9984 0.0068
-16 14 3 1.7210 -0.0164
-16 14 4 -0.6679 -0.0063
-16 14 5 -2.4270 0.0085
-16 14 6 -1.9470 0.0074
-16 14 7 2.0007 -0.0002
-16 14 8 6.0090 0.0024
-16 14 9 0.7881 0.0116
-16 14 10 -0.1015 0.0188
-16 14 11 -0.0840 -0.0021
-16 14 12 0.2838 0.0041
-16 14 13 0.7277 0.0049
-16 14 14 0.9509 0.0047
-16 14 15 0.7102 -0.0140
-16 15 1 0.8936 -0.0128
-16 15 2 1.5220 0.0079
-16 15 3 -2.9072 0.0020
-16 15 4 -0.5835 -0.0069
-16 15 5 0.5517 -0.0163
-16 15 6 -0.2333 -0.0029
-16 15 7 -0.9366 -0.0089
-16 15 8 -1.5693 -0.0066
-16 15 9 0.5177 0.0005
-16 15 10 0.5611 -0.0058
-16 15 11 -1.0947 0.0197
-16 15 12 -0.0761 0.0150
-16 15 13 0.6355 -0.0251
-16 16 1 -0.5200 0.0062
-16 16 2 -0.1153 0.0314
-16 16 3 -1.9513 0.0194
-16 16 4 -1.0475 -0.0009
-16 16 5 3.4985 -0.0014
-16 16 6 -0.5921 -0.0106
-16 16 7 0.9736 -0.0073
-16 16 8 -0.5486 -0.0018
-16 16 9 0.0988 -0.0049
-16 16 10 0.3047 -0.0030
-16 16 11 1.2065 -0.0057
-16 17 4 -2.4244 -0.0149
-16 17 5 0.3981 -0.0050
-16 17 6 -0.1458 0.0133
-15 -16 6 -1.5549 0.0089
-15 -16 8 -1.2438 0.0008
-15 -15 1 -1.1457 0.0041
-15 -15 2 -0.6109 0.0152
-15 -15 3 0.5724 -0.0005
-15 -15 4 0.7017 -0.0020
-15 -15 5 -0.3471 -0.0028
-15 -15 6 2.6445 -0.0162
-15 -15 7 -2.2504 -0.0143
-15 -15 8 0.9732 0.0145
-15 -15 9 -1.8843 0.0147
-15 -15 10 1.6817 -0.0010
-15 -15 11 0.1494 0.0213
-15 -15 12 0.3398 -0.0300
-15 -15 13 1.4682 0.0122
-15 -14 1 1.4135 -0.0263
-15 -14 2 -1.0431 0.0182
-15 -14 3 -0.6826 0.0077
-15 -14 4 -0.2415 -0.0268
-15 -14 5 1.3092 -0.0134
-15 -14 6 1.9060 0.0190
-15 -14 7 1.5723 0.0044
-15 -14 8 -2.5361 0.0156
-15 -14 9 1.3093 -0.0073
-15 -14 10 1.0707 -0.0087
-15 -14 11 -0.2281 -0.0089
-15 -14 12 1.0248 0.0145
-15 -14 13 -1.6229 -0.0195
-15 -14 14 -1.7346 -0.0071
-15 -14 15 0.2457 0.0033
-15 -13 1 -0.4600 -0.0481
-15 -13 2 -1.1131 -0.0090
-15 -13 3 -0.3744 0.0038
-15 -13 4 1.7430 0.0204
-15 -13 5 -2.7915 0.0071
-15 -13 6 -0.1214 -0.0232
-15 -13 7 0.0321 0.0047
-15 -13 8 2.4890 0.0016
-15 -13 9 -1.6824 0.0085
-15 -13 10 -0.2597 0.0160
-15 -13 11 -2.4198 -0.0301
-15 -13 12 -2.7883 -0.0026
-15 -13 13 0.8007 0.0209
-15 -13 14 3.4216 -0.0058
-15 -13 15 0.2819 0.0015
-15 -13 16 0.0897 0.0008
-15 -13 17 0.0186 0.0198
-15 -12 1 -0.3467 -0.0377
-15 -12 2 -0.0972 -0.0100
-15 -12 3 0.5443 0.0354
-15 -12 4 0.8459 0.0207
-15 -12 5 -2.1464 0.0104
-15 -12 6 -3.4594 -0.0187
-15 -12 7 7.6903 -0.0051
-15 -12 8 -3.1736 0.0181
-15 -12 9 2.1445 -0.0043
-15 -12 10 -2.9342 -0.0146
-15 -12 11 1.3750 -0.0130
-15 -12 12 -1.6957 0.0155
-15 -12 13 -2.5654 -0.0133
-15 -12 14 0.3552 0.0290
-15 -12 15 1.8704 -0.0024
-15 -12 16 0.7817 -0.0172
-15 -12 17 1.8078 -0.0194
-15 -12 18 1.6571 0.0115
-15 -11 1 0.9672 -0.0450
-15 -11 2 -1.7937 -0.0167
-15 -11 3 -3.5346 0.0333
-15 -11 4 1.0401 0.0221
-15 -11 5 0.8635 -0.0113
-15 -11 6 -0.4873 -0.0182
-15 -11 7 1.4089 0.0007
-15 -11 8 -1.3974 -0.0106
-15 -11 9 -0.5628 0.0035
-15 -11 10 -4.8739 -0.0013
-15 -11 11 4.0007 -0.0096
-15 -11 12 -0.0261 0.0090
-15 -11 13 0.4830 0.0069
-15 -11 14 2.4309 -0.0202
-15 -11 15 1.8972 -0.0096
-15 -11 16 2.8781 0.0127
-15 -11 17 -3.8147 -0.0058
-15 -11 18 -7.6072 -0.0074
-15 -11 19 -0.4821 0.0248
-15 -10 1 -1.4784 -0.0363
-15 -10 2 6.8083 -0.0331
-15 -10 3 0.2087 0.0174
-15 -10 4 -0.1317 0.0044
-15 -10 5 -0.5929 -0.0037
-15 -10 6 4.9145 0.0002
-15 -10 7 2.3825 -0.0036
-15 -10 8 -2.6001 -0.0126
-15 -10 9 -3.4558 0.0088
-15 -10 10 -0.4109 -0.0067
-15 -10 11 0.7941 0.0021
-15 -10 12 3.2742 -0.0127
-15 -10 13 0.4258 0.0005
-15 -10 14 3.0496 0.0022
-15 -10 15 -3.7991 -0.0006
-15 -10 16 -3.6695 0.0060
-15 -10 17 -3.9110 0.0104
-15 -10 18 -0.8284 -0.0128
-15 -10 19 4.7148 -0.0323
-15 -10 20 0.4489 0.0124
-15 -9 1 -0.1076 -0.0584
-15 -9 2 0.5345 -0.0344
-15 -9 3 -0.2854 0.0066
-15 -9 4 0.4710 0.0408
-15 -9 5 2.9467 -0.0096
-15 -9 6 -0.8487 0.0153
-15 -9 7 -2.2436 0.0197
-15 -9 8 4.3323 -0.0051
-15 -9 9 -3.6117 0.0075
-15 -9 10 -1.0775 -0.0033
-15 -9 11 -1.0184 -0.0077
-15 -9 12 3.7565 0.0011
-15 -9 13 2.1747 0.0005
-15 -9 14 -4.2916 -0.0039
-15 -9 15 -3.6586 0.0123
-15 -9 16 -3.7183 0.0035
-15 -9 17 0.7241 -0.0199
-15 -9 18 0.9939 -0.0127
-15 -9 19 -1.2209 0.0188
-15 -9 20 1.4347 0.0046
-15 -9 21 0.3730 -0.0121
-15 -8 1 3.7393 -0.0007
-15 -8 2 1.7603 -0.0627
-15 -8 3 -2.1039 0.0354
-15 -8 4 0.4025 0.0189
-15 -8 5 1.5161 -0.0074
-15 -8 6 3.0201 0.0281
-15 -8 7 -5.7961 0.0128
-15 -8 8 -1.4808 0.0003
-15 -8 9 1.8980 -0.0005
-15 -8 10 8.0269 0.0103
-15 -8 11 1.2749 -0.0008
-15 -8 12 -0.9650 -0.0052
-15 -8 13 -7.8539 0.0033
-15 -8 14 -3.1299 0.0003
-15 -8 15 -2.6073 0.0071
-15 -8 16 0.6040 -0.0028
-15 -8 17 3.5353 -0.0024
-15 -8 18 -0.3158 0.0117
-15 -8 19 5.1380 -0.0035
-15 -8 20 1.3531 -0.0012
-15 -8 21 3.0513 -0.0159
-15 -8 22 -2.4381 0.0074
-15 -7 1 -1.0864 0.0613
-15 -7 2 0.9557 0.0642
-15 -7 3 -0.7532 0.0428
-15 -7 4 -2.7441 -0.0067
-15 -7 5 -4.2941 -0.0080
-15 -7 6 -5.8616 0.0076
-15 -7 7 -4.4756 0.0112
-15 -7 8 7.8420 -0.0103
-15 -7 9 3.6704 0.0147
-15 -7 10 2.0598 0.0005
-15 -7 11 -1.2991 -0.0028
-15 -7 12 -2.6582 -0.0060
-15 -7 13 -2.5493 0.0043
-15 -7 14 -1.4953 -0.0011
-15 -7 15 0.2925 0.0083
-15 -7 16 -0.4969 0.0020
-15 -7 17 2.5090 -0.0029
-15 -7 18 1.9176 0.0058
-15 -7 19 -1.8823 0.0044
-15 -7 20 -2.0632 -0.0155
-15 -7 21 -2.2781 -0.0008
-15 -7 22 0.5481 0.0202
-15 -6 1 -4.4104 0.1095
-15 -6 2 -3.7855 0.0443
-15 -6 3 -2.0121 -0.0116
-15 -6 4 -1.1085 -0.0186
-15 -6 5 -4.2992 0.0160
-15 -6 6 -0.1194 0.0013
-15 -6 7 2.4478 -0.0029
-15 -6 8 5.3561 -0.0011
-15 -6 9 6.1236 -0.0154
-15 -6 10 -2.2928 0.0015
-15 -6 11 -5.2173 -0.0073
-15 -6 12 -0.0322 -0.0149
-15 -6 13 5.4037 -0.0067
-15 -6 14 6.6269 -0.0011
-15 -6 15 -3.8269 0.0001
-15 -6 16 -6.8942 -0.0004
-15 -6 17 3.3001 0.0033
-15 -6 18 -0.5900 -0.0055
-15 -6 19 3.3908 0.0013
-15 -6 20 -0.9826 0.0067
-15 -6 21 3.2825 -0.0026
-15 -6 22 2.0414 0.0066
-15 -6 23 -3.1871 -0.0237
-15 -5 1 -2.5881 0.0720
-15 -5 2 2.0796 0.0348
-15 -5 3 -5.2392 -0.0501
-15 -5 4 -12.4277 -0.0299
-15 -5 5 6.7472 0.0170
-15 -5 6 5.9932 -0.0101
-15 -5 7 5.7711 -0.0283
-15 -5 8 3.8106 -0.0022
-15 -5 9 -14.3559 0.0121
-15 -5 10 -1.3418 -0.0083
-15 -5 11 6.1306 0.0046
-15 -5 12 3.1670 -0.0103
-15 -5 13 1.6630 -0.0030
-15 -5 14 -2.4838 0.0044
-15 -5 15 -2.4532 -0.0122
-15 -5 16 -1.2808 -0.0090
-15 -5 17 -1.2845 0.0068
-15 -5 18 4.6878 -0.0038
-15 -5 19 -2.6051 -0.0010
-15 -5 20 -2.1007 -0.0088
-15 -5 21 4.4741 0.0257
-15 -5 22 -1.0759 0.0065
-15 -5 23 -2.8740 -0.0139
-15 -4 1 -6.9949 -0.0068
-15 -4 2 -4.2410 -0.0252
-15 -4 3 -1.4772 -0.0085
-15 -4 4 0.8500 -0.0287
-15 -4 5 7.7698 0.0036
-15 -4 6 1.2135 -0.0195
-15 -4 7 0.2893 -0.0098
-15 -4 8 0.4820 0.0212
-15 -4 9 1.7746 -0.0026
-15 -4 10 -6.7388 0.0014
-15 -4 11 4.0989 -0.0016
-15 -4 12 0.3398 0.0056
-15 -4 13 5.5594 -0.0000
-15 -4 14 -3.6501 -0.0126
-15 -4 15 5.7322 -0.0082
-15 -4 16 -9.5679 -0.0040
-15 -4 17 2.2511 0.0043
-15 -4 18 2.0304 -0.0023
-15 -4 19 4.0442 0.0023
-15 -4 20 0.4599 -0.0027
-15 -4 21 0.0039 -0.0036
-15 -4 22 -3.2581 -0.0017
-15 -4 23 0.1636 -0.0093
-15 -3 1 -1.1969 -0.0702
-15 -3 2 1.5291 -0.0354
-15 -3 3 6.5721 0.0196
-15 -3 4 0.5013 -0.0179
-15 -3 5 0.4399 -0.0093
-15 -3 6 -2.6498 0.0005
-15 -3 7 -1.5642 -0.0163
-15 -3 8 4.8372 -0.0040
-15 -3 9 -5.7899 -0.0073
-15 -3 10 -5.3103 -0.0041
-15 -3 11 1.7808 0.0020
-15 -3 12 2.7048 0.0149
-15 -3 13 2.4660 -0.0005
-15 -3 14 -1.1084 0.0053
-15 -3 15 -1.3253 0.0013
-15 -3 16 1.1387 0.0211
-15 -3 17 -2.2028 -0.0028
-15 -3 18 4.9373 -0.0009
-15 -3 19 -1.1329 0.0126
-15 -3 20 -6.3411 -0.0250
-15 -3 21 4.4068 0.0043
-15 -3 22 4.8706 0.0060
-15 -3 23 -0.3155 -0.0062
-15 -3 24 -1.8678 0.0000
-15 -2 1 0.8568 0.0203
-15 -2 2 -0.4493 -0.0046
-15 -2 3 -2.4102 0.0166
-15 -2 4 1.7417 -0.0192
-15 -2 5 2.5276 0.0044
-15 -2 6 -4.0675 -0.0157
-15 -2 7 -3.5219 0.0041
-15 -2 8 -6.5247 0.0084
-15 -2 9 11.4044 -0.0042
-15 -2 10 3.8780 0.0036
-15 -2 11 2.9184 -0.0005
-15 -2 12 -8.1698 0.0055
-15 -2 13 -5.9425 0.0116
-15 -2 14 2.2361 0.0049
-15 -2 15 9.2179 -0.0017
-15 -2 16 -3.6475 0.0062
-15 -2 17 -1.0784 0.0085
-15 -2 18 0.5872 0.0088
-15 -2 19 2.0931 0.0029
-15 -2 20 -0.0206 0.0005
-15 -2 21 -2.9581 -0.0052
-15 -2 22 0.5152 -0.0118
-15 -2 23 0.2836 0.0056
-15 -2 24 -0.2753 0.0099
-15 -1 1 1.1634 0.0599
-15 -1 2 3.3485 0.0560
-15 -1 3 0.3675 -0.0031
-15 -1 4 1.4836 0.0016
-15 -1 5 -4.0373 -0.0230
-15 -1 6 1.5498 -0.0245
-15 -1 7 -0.9816 0.0189
-15 -1 8 3.9069 0.0003
-15 -1 9 1.1953 0.0004
-15 -1 10 -1.3201 0.0046
-15 -1 11 -0.8701 0.0087
-15 -1 12 3.5983 0.0104
-15 -1 13 -3.3150 0.0044
-15 -1 14 2.6492 -0.0017
-15 -1 15 -2.5239 -0.0062
-15 -1 16 3.2323 0.0029
-15 -1 17 -5.9679 -0.0071
-15 -1 18 0.4929 0.0118
-15 -1 19 1.8865 0.0061
-15 -1 20 -1.5428 -0.0090
-15 -1 21 -0.7802 0.0212
-15 -1 22 0.0413 -0.0045
-15 -1 23 0.7577 -0.0078
-15 -1 24 -0.7443 -0.0182
-15 0 1 3.9044 -0.0302
-15 0 2 -1.5172 -0.0105
-15 0 3 -3.2052 0.0590
-15 0 4 -8.0182 0.0029
-15 0 5 -1.6753 -0.0208
-15 0 6 -3.0867 0.0177
-15 0 7 6.7949 0.0142
-15 0 8 3.5551 0.0072
-15 0 9 5.8356 -0.0031
-15 0 10 -2.8455 0.0090
-15 0 11 -2.0466 0.0009
-15 0 12 -4.5228 0.0012
-15 0 13 -1.2091 0.0073
-15 0 14 -1.1400 0.0059
-15 0 15 4.7358 0.0130
-15 0 16 -0.2220 -0.0012
-15 0 17 4.2942 -0.0020
-15 0 18 -6.0760 -0.0042
-15 0 19 -8.7012 -0.0042
-15 0 20 5.0809 0.0171
-15 0 21 0.3629 -0.0045
-15 0 22 -1.2734 -0.0291
-15 0 23 2.1570 0.0264
-15 0 24 -0.1333 -0.0040
-15 1 1 -0.1501 0.0019
-15 1 2 2.2208 0.0295
-15 1 3 -4.6812 0.0219
-15 1 4 -1.1787 0.0039
-15 1 5 3.1259 -0.0121
-15 1 6 11.8398 0.0071
-15 1 7 -0.8076 0.0024
-15 1 8 -4.1525 -0.0169
-15 1 9 -3.1914 0.0105
-15 1 10 0.6481 -0.0022
-15 1 11 -1.9173 -0.0055
-15 1 12 -0.5897 -0.0005
-15 1 13 -0.4846 0.0048
-15 1 14 3.1533 0.0025
-15 1 15 -3.7073 0.0047
-15 1 16 2.0971 0.0020
-15 1 17 -2.1700 -0.0130
-15 1 18 1.2049 -0.0088
-15 1 19 -1.1491 -0.0046
-15 1 20 0.0445 -0.0086
-15 1 21 -3.5041 -0.0041
-15 1 22 0.0021 -0.0061
-15 1 23 2.9478 0.0184
-15 1 24 -0.4099 -0.0314
-15 2 1 -3.4080 0.0045
-15 2 2 -2.7386 -0.0881
-15 2 3 -0.9122 -0.0133
-15 2 4 -3.9705 0.0210
-15 2 5 6.1382 -0.0001
-15 2 6 -0.7587 -0.0105
-15 2 7 4.4420 -0.0167
-15 2 8 -4.1356 0.0107
-15 2 9 -5.1502 0.0058
-15 2 10 2.8674 0.0025
-15 2 11 -1.1731 -0.0044
-15 2 12 -4.2586 -0.0055
-15 2 13 3.4519 -0.0055
-15 2 14 -2.5950 -0.0017
-15 2 15 4.5529 0.0070
-15 2 16 0.7148 -0.0067
-15 2 17 0.8938 -0.0036
-15 2 18 -0.9537 0.0021
-15 2 19 -3.7454 -0.0176
-15 2 20 4.4607 0.0129
-15 2 21 -2.4374 -0.0108
-15 2 22 -0.3315 -0.0097
-15 2 23 1.6560 0.0048
-15 2 24 3.9853 0.0191
-15 3 1 -9.1778 -0.0057
-15 3 2 5.8440 -0.0012
-15 3 3 6.4413 0.0059
-15 3 4 8.2534 0.0313
-15 3 5 -7.3636 -0.0235
-15 3 6 1.5641 -0.0126
-15 3 7 1.3716 0.0050
-15 3 8 0.9181 -0.0018
-15 3 9 -3.6487 0.0098
-15 3 10 0.4661 -0.0063
-15 3 11 1.5689 -0.0110
-15 3 12 1.1693 -0.0024
-15 3 13 -3.2313 0.0002
-15 3 14 -2.5204 -0.0059
-15 3 15 -1.8497 -0.0059
-15 3 16 10.2992 -0.0058
-15 3 17 -3.7066 -0.0010
-15 3 18 1.3599 -0.0069
-15 3 19 -6.8732 -0.0014
-15 3 20 -2.9295 0.0040
-15 3 21 -1.0214 -0.0040
-15 3 22 2.2162 0.0082
-15 3 23 0.5371 -0.0032
-15 4 1 -1.3941 -0.0625
-15 4 2 -0.6269 -0.0094
-15 4 3 4.6479 0.0252
-15 4 4 -1.7300 -0.0082
-15 4 5 -0.7231 -0.0177
-15 4 6 -6.7258 -0.0025
-15 4 7 -1.0379 -0.0016
-15 4 8 1.1832 -0.0025
-15 4 9 1.6418 0.0089
-15 4 10 4.4804 0.0063
-15 4 11 3.0549 -0.0034
-15 4 12 2.5521 -0.0041
-15 4 13 1.5421 -0.0105
-15 4 14 -6.1406 0.0030
-15 4 15 4.2434 -0.0043
-15 4 16 0.7565 -0.0101
-15 4 17 0.1092 0.0105
-15 4 18 2.0370 0.0135
-15 4 19 -2.5887 -0.0090
-15 4 20 -0.4949 -0.0029
-15 4 21 1.3840 -0.0035
-15 4 22 3.5288 0.0065
-15 4 23 0.4627 0.0040
-15 5 1 0.2855 -0.0341
-15 5 2 1.4028 0.0230
-15 5 3 0.3842 -0.0196
-15 5 4 5.7585 0.0355
-15 5 5 -5.2297 0.0012
-15 5 6 -0.2663 -0.0040
-15 5 7 -2.4163 0.0087
-15 5 8 -0.4115 -0.0176
-15 5 9 4.7325 0.0067
-15 5 10 0.8947 0.0066
-15 5 11 0.3203 0.0038
-15 5 12 -1.4381 0.0059
-15 5 13 -3.6213 0.0023
-15 5 14 4.1086 0.0034
-15 5 15 -5.6012 0.0032
-15 5 16 1.1687 -0.0111
-15 5 17 -4.6360 0.0109
-15 5 18 -1.3123 -0.0059
-15 5 19 1.8449 -0.0021
-15 5 20 4.0810 -0.0016
-15 5 21 1.1559 0.0231
-15 5 22 -3.6090 0.0147
-15 5 23 -2.6734 0.0001
-15 6 1 7.5976 0.0530
-15 6 2 2.0019 -0.0161
-15 6 3 -1.4470 -0.0539
-15 6 4 -9.1027 0.0000
-15 6 5 0.8649 0.0049
-15 6 6 -0.8374 -0.0084
-15 6 7 3.2942 0.0074
-15 6 8 -2.2074 0.0118
-15 6 9 -2.8272 -0.0006
-15 6 10 -1.8026 -0.0074
-15 6 11 6.1666 0.0066
-15 6 12 2.3197 0.0064
-15 6 13 -0.0022 -0.0057
-15 6 14 -0.0724 0.0040
-15 6 15 -0.5507 -0.0058
-15 6 16 -4.0363 0.0035
-15 6 17 1.1474 0.0057
-15 6 18 3.7871 0.0004
-15 6 19 3.2348 -0.0082
-15 6 20 4.1189 0.0178
-15 6 21 -0.4652 -0.0030
-15 6 22 0.0507 -0.0186
-15 6 23 -2.9102 -0.0223
-15 7 1 -1.5562 0.1093
-15 7 2 -5.8049 -0.0073
-15 7 3 2.4455 0.0164
-15 7 4 1.2958 -0.0030
-15 7 5 1.0747 -0.0058
-15 7 6 2.0455 -0.0071
-15 7 7 -1.9759 0.0125
-15 7 8 -0.8757 0.0007
-15 7 9 2.0916 -0.0022
-15 7 10 -4.8057 0.0074
-15 7 11 1.5614 0.0031
-15 7 12 1.7105 -0.0017
-15 7 13 4.0763 0.0176
-15 7 14 -1.0908 -0.0064
-15 7 15 -5.5567 0.0013
-15 7 16 -2.0750 -0.0076
-15 7 17 1.7096 -0.0095
-15 7 18 0.1641 -0.0042
-15 7 19 3.6733 0.0010
-15 7 20 -3.2091 0.0076
-15 7 21 -0.7577 -0.0076
-15 7 22 -1.7023 -0.0023
-15 8 1 -1.9710 0.0480
-15 8 2 -4.3186 -0.0111
-15 8 3 0.9757 -0.0214
-15 8 4 -3.3200 0.0146
-15 8 5 0.8702 0.0035
-15 8 6 -0.7194 -0.0070
-15 8 7 -1.9291 -0.0061
-15 8 8 -3.1292 0.0036
-15 8 9 0.6639 -0.0018
-15 8 10 1.7035 0.0075
-15 8 11 1.6491 -0.0018
-15 8 12 -3.7480 0.0022
-15 8 13 2.8279 0.0074
-15 8 14 0.1195 0.0019
-15 8 15 2.9112 0.0032
-15 8 16 0.4579 0.0070
-15 8 17 1.1085 0.0000
-15 8 18 0.7416 -0.0001
-15 8 19 -1.9623 -0.0035
-15 8 20 -1.4388 0.0095
-15 8 21 -1.6040 -0.0279
-15 8 22 1.1518 -0.0227
-15 9 1 -0.7830 0.1157
-15 9 2 -0.3254 -0.0277
-15 9 3 3.4964 -0.0086
-15 9 4 1.5658 -0.0072
-15 9 5 -0.9890 -0.0077
-15 9 6 2.6681 -0.0028
-15 9 7 -1.0262 0.0081
-15 9 8 1.4991 -0.0002
-15 9 9 1.3773 -0.0147
-15 9 10 1.5007 -0.0056
-15 9 11 -0.5180 -0.0027
-15 9 12 -2.2060 -0.0062
-15 9 13 4.5169 0.0133
-15 9 14 1.6867 -0.0036
-15 9 15 2.7580 -0.0011
-15 9 16 0.0362 -0.0105
-15 9 17 -1.1813 0.0079
-15 9 18 -3.9129 -0.0047
-15 9 20 -3.4412 -0.0155
-15 9 21 1.0843 0.0243
-15 10 1 -4.0861 0.0501
-15 10 2 1.9178 0.0057
-15 10 3 -3.8153 0.0082
-15 10 4 -1.9116 -0.0156
-15 10 5 0.6015 -0.0316
-15 10 6 -2.8418 -0.0014
-15 10 7 1.3109 0.0058
-15 10 8 1.8435 0.0038
-15 10 9 -2.9924 -0.0186
-15 10 10 -2.1424 0.0103
-15 10 11 -2.2078 0.0089
-15 10 12 -1.6720 -0.0142
-15 10 13 -1.6638 -0.0040
-15 10 14 0.9264 -0.0002
-15 10 15 1.8657 0.0030
-15 10 16 2.6548 0.0139
-15 10 17 -4.7020 -0.0042
-15 10 18 -0.4146 0.0084
-15 10 19 -2.7092 -0.0010
-15 10 20 1.1304 -0.0029
-15 11 1 -1.0690 0.0592
-15 11 2 2.7994 0.0018
-15 11 3 -3.0146 0.0365
-15 11 4 1.8935 -0.0149
-15 11 5 0.7930 -0.0026
-15 11 6 4.7305 0.0093
-15 11 7 4.0845 -0.0076
-15 11 8 0.4323 -0.0210
-15 11 9 -1.0356 -0.0002
-15 11 10 -2.0759 0.0039
-15 11 11 3.0644 -0.0035
-15 11 12 -2.2907 -0.0102
-15 11 13 4.1295 -0.0009
-15 11 14 0.3291 -0.0046
-15 11 15 2.2500 -0.0013
-15 11 16 -3.7448 -0.0113
-15 11 17 -2.1063 -0.0035
-15 11 18 -0.1322 0.0092
-15 11 19 2.1337 0.0169
-15 11 20 -1.3212 -0.0040
-15 12 1 -0.3292 -0.0544
-15 12 2 -4.5585 -0.0349
-15 12 3 -1.3407 0.0158
-15 12 4 0.4150 -0.0267
-15 12 5 -0.5628 0.0273
-15 12 6 -2.1938 0.0211
-15 12 7 -2.3535 -0.0245
-15 12 8 1.9843 0.0092
-15 12 9 -3.7183 0.0048
-15 12 10 -0.7473 0.0052
-15 12 11 -1.1330 0.0025
-15 12 12 0.5715 -0.0088
-15 12 13 -1.7437 -0.0044
-15 12 14 0.1190 0.0025
-15 12 15 -2.3848 -0.0095
-15 12 16 -2.0180 -0.0006
-15 12 17 1.6191 0.0095
-15 12 18 1.7132 0.0070
-15 12 19 0.0372 -0.0178
-15 13 1 -0.3684 -0.0806
-15 13 2 2.5722 0.0164
-15 13 3 2.4306 0.0324
-15 13 4 2.6616 0.0026
-15 13 5 0.0395 0.0014
-15 13 6 0.2046 -0.0074
-15 13 7 0.0348 0.0111
-15 13 8 -0.8120 0.0132
-15 13 9 1.3569 0.0139
-15 13 10 2.2829 0.0039
-15 13 11 4.1644 0.0006
-15 13 12 2.3488 0.0075
-15 13 13 -2.3194 -0.0016
-15 13 14 -3.8475 0.0117
-15 13 15 3.3294 0.0081
-15 13 16 0.2195 -0.0017
-15 13 17 3.5422 0.0041
-15 13 18 0.1810 -0.0162
-15 14 1 1.2834 -0.1178
-15 14 2 -1.7807 -0.0105
-15 14 3 1.4336 0.0035
-15 14 4 -0.2337 -0.0241
-15 14 5 -0.0808 -0.0120
-15 14 6 -3.1021 0.0049
-15 14 7 -4.1922 -0.0024
-15 14 8 -0.4179 0.0099
-15 14 9 1.7464 0.0008
-15 14 10 3.6635 0.0049
-15 14 11 -4.2392 0.0162
-15 14 12 0.2480 -0.0037
-15 14 14 -0.3420 -0.0081
-15 14 15 -0.7475 -0.0001
-15 14 16 0.3646 -0.0106
-15 15 1 0.4919 0.0328
-15 15 2 2.7294 0.0069
-15 15 3 0.1422 0.0019
-15 15 4 -2.7119 0.0074
-15 15 5 0.0848 -0.0096
-15 15 6 1.4612 0.0064
-15 15 7 3.3147 -0.0090
-15 15 8 1.2607 -0.0006
-15 15 9 1.3771 -0.0043
-15 15 10 -0.9838 0.0112
-15 15 11 2.0431 0.0047
-15 15 12 -0.7403 0.0184
-15 15 13 0.7096 0.0119
-15 15 14 3.5472 -0.0000
-15 15 15 2.3045 0.0047
-15 16 1 1.1657 0.0176
-15 16 2 -0.1668 -0.0128
-15 16 3 -0.9425 -0.0082
-15 16 4 -2.0025 -0.0069
-15 16 5 -3.2552 0.0039
-15 16 6 1.3567 -0.0020
-15 16 7 0.0956 0.0028
-15 16 8 -0.5490 -0.0119
-15 16 9 0.2060 0.0013
-15 16 10 -0.8250 -0.0010
-15 16 11 -1.6700 0.0019
-15 16 12 -0.4246 -0.0121
-15 16 13 0.5659 -0.0159
-15 17 1 -0.4229 -0.0038
-15 17 2 1.8798 0.0076
-15 17 3 0.6452 0.0115
-15 17 4 1.7891 0.0259
-15 17 5 -0.8529 -0.0151
-15 17 6 1.2809 0.0089
-15 17 7 0.7046 0.0041
-15 17 8 0.0765 0.0033
-15 17 9 -1.3861 -0.0069
-15 17 10 1.0917 0.0093
-15 17 11 2.6695 -0.0200
-15 18 4 0.5696 -0.0043
-15 18 5 -1.7089 -0.0078
-15 18 6 -2.2097 -0.0021
-14 -17 6 1.7695 0.0171
-14 -17 7 0.1534 0.0193
-14 -17 8 -1.2806 -0.0028
-14 -16 1 -0.6391 -0.0062
-14 -16 2 -2.7693 -0.0067
-14 -16 3 -0.4122 0.0016
-14 -16 4 1.2773 0.0302
-14 -16 5 1.0838 0.0225
-14 -16 6 0.3899 -0.0277
-14 -16 7 -0.4443 -0.0142
-14 -16 8 -1.5926 0.0127
-14 -16 9 -1.3678 -0.0074
-14 -16 10 -1.4945 0.0054
-14 -16 11 1.3386 0.0001
-14 -16 12 1.8864 0.0069
-14 -16 13 -0.0350 0.0153
-14 -15 1 -0.2972 -0.0017
-14 -15 2 -0.2566 0.0018
-14 -15 3 1.8873 0.0040
-14 -15 4 2.7168 0.0037
-14 -15 5 -0.9857 0.0110
-14 -15 6 -0.4806 -0.0027
-14 -15 7 -0.0211 0.0004
-14 -15 8 2.3342 -0.0077
-14 -15 9 0.5490 -0.0047
-14 -15 10 0.6348 0.0100
-14 -15 11 -1.4168 -0.0135
-14 -15 12 -0.0275 0.0066
-14 -15 13 -0.0973 -0.0082
-14 -15 14 0.7105 -0.0098
-14 -15 15 -0.4793 -0.0160
-14 -14 1 -1.4757 0.0284
-14 -14 2 1.8086 -0.0335
-14 -14 3 2.1659 -0.0376
-14 -14 4 -2.4299 0.0096
-14 -14 5 1.3480 -0.0229
-14 -14 6 -7.2953 -0.0221
-14 -14 7 3.5469 0.0009
-14 -14 8 1.4127 0.0004
-14 -14 9 0.1422 -0.0036
-14 -14 10 -1.1175 0.0127
-14 -14 11 1.0812 -0.0234
-14 -14 12 -0.7734 0.0025
-14 -14 13 -0.3198 0.0004
-14 -14 14 0.7332 0.0072
-14 -14 15 1.6399 -0.0008
-14 -14 16 -2.0185 0.0092
-14 -14 17 1.9088 0.0111
-14 -13 1 1.0785 0.0334
-14 -13 2 -1.2411 -0.0258
-14 -13 3 -2.6220 -0.0311
-14 -13 4 0.2337 0.0082
-14 -13 5 1.9900 0.0255
-14 -13 6 4.1863 0.0063
-14 -13 7 -3.0762 0.0046
-14 -13 8 4.7362 -0.0012
-14 -13 9 0.5706 0.0075
-14 -13 10 -2.9728 -0.0146
-14 -13 11 1.3821 -0.0022
-14 -13 12 0.6699 -0.0040
-14 -13 13 -2.6072 -0.0062
-14 -13 14 -2.6367 0.0006
-14 -13 15 -1.9346 0.0027
-14 -13 16 1.3162 -0.0041
-14 -13 17 0.2068 -0.0140
-14 -13 18 3.8101 0.0141
-14 -12 1 -3.5165 0.0106
-14 -12 2 -2.1886 -0.0369
-14 -12 3 -1.9418 -0.0000
-14 -12 4 -2.7843 0.0470
-14 -12 5 2.5255 -0.0055
-14 -12 6 0.5813 0.0079
-14 -12 7 -3.3601 -0.0057
-14 -12 8 1.9041 -0.0167
-14 -12 9 -2.3966 0.0205
-14 -12 10 -2.6679 0.0037
-14 -12 11 -5.1671 -0.0120
-14 -12 12 2.1677 -0.0010
-14 -12 13 3.9959 0.0092
-14 -12 14 0.4718 -0.0064
-14 -12 15 1.1489 -0.0051
-14 -12 16 -0.2996 0.0168
-14 -12 17 0.2388 -0.0107
-14 -12 18 -3.2950 -0.0070
-14 -12 19 2.2138 0.0221
-14 -11 1 -0.4854 -0.0288
-14 -11 2 0.7180 0.0338
-14 -11 3 2.2472 0.0050
-14 -11 4 -2.8723 0.0141
-14 -11 5 -1.2375 0.0041
-14 -11 6 9.1576 -0.0058
-14 -11 7 -4.0786 0.0008
-14 -11 8 3.2164 0.0147
-14 -11 9 0.1073 -0.0028
-14 -11 10 -0.0946 -0.0077
-14 -11 11 -4.4159 0.0056
-14 -11 12 -0.6417 -0.0067
-14 -11 13 1.3593 -0.0022
-14 -11 14 -0.6868 0.0040
-14 -11 15 -0.9595 0.0039
-14 -11 16 3.8684 -0.0071
-14 -11 17 0.9366 -0.0024
-14 -11 18 6.2729 0.0107
-14 -11 19 -7.7635 -0.0188
-14 -11 20 -0.6583 0.0098
-14 -10 1 -2.1001 0.0358
-14 -10 2 -0.7153 -0.0494
-14 -10 3 -2.4326 0.0063
-14 -10 4 -0.9157 0.0006
-14 -10 5 2.2377 -0.0116
-14 -10 6 -1.7332 0.0248
-14 -10 7 2.3929 -0.0009
-14 -10 8 -0.7762 -0.0154
-14 -10 9 -0.8995 0.0001
-14 -10 10 0.6304 0.0027
-14 -10 11 -1.2509 0.0014
-14 -10 12 -1.5043 -0.0096
-14 -10 13 0.4593 0.0067
-14 -10 14 1.0896 0.0015
-14 -10 15 5.1793 0.0031
-14 -10 16 -2.4623 0.0032
-14 -10 17 -5.8365 -0.0112
-14 -10 18 -3.5394 0.0098
-14 -10 19 -2.3702 0.0122
-14 -10 20 -1.1115 -0.0213
-14 -10 21 0.4590 -0.0073
-14 -9 1 4.2566 -0.0822
-14 -9 2 2.3068 0.0025
-14 -9 3 2.1916 -0.0160
-14 -9 4 0.3675 -0.0315
-14 -9 5 -2.5893 0.0036
-14 -9 6 5.5344 0.0066
-14 -9 7 1.4093 -0.0179
-14 -9 8 0.8477 0.0066
-14 -9 9 -0.8284 0.0065
-14 -9 10 1.5758 0.0034
-14 -9 11 3.0161 -0.0053
-14 -9 12 -2.3113 -0.0059
-14 -9 13 -1.4585 -0.0002
-14 -9 14 5.9717 0.0064
-14 -9 15 -1.6846 0.0055
-14 -9 16 -7.7857 -0.0049
-14 -9 17 -2.7765 0.0139
-14 -9 18 4.8754 0.0015
-14 -9 19 3.1493 -0.0133
-14 -9 20 5.0629 0.0057
-14 -9 21 1.5190 -0.0095
-14 -9 22 -1.2316 0.0035
-14 -8 1 -0.6215 -0.0141
-14 -8 2 1.9945 -0.0238
-14 -8 3 1.5153 0.0102
-14 -8 4 0.4087 0.0246
-14 -8 5 0.5208 0.0135
-14 -8 6 -5.9972 -0.0130
-14 -8 7 6.4855 0.0038
-14 -8 8 -2.4786 0.0249
-14 -8 9 -0.0713 -0.0007
-14 -8 10 -6.2538 -0.0082
-14 -8 11 3.1328 0.0027
-14 -8 12 2.6811 -0.0046
-14 -8 13 -1.4882 0.0040
-14 -8 14 1.1205 0.0059
-14 -8 15 -1.3870 -0.0066
-14 -8 16 -8.2309 0.0029
-14 -8 17 -1.5050 0.0001
-14 -8 18 1.3835 -0.0027
-14 -8 19 -1.0590 0.0147
-14 -8 20 -0.6408 -0.0177
-14 -8 21 -3.6251 -0.0022
-14 -8 22 3.0020 0.0115
-14 -7 1 1.9077 -0.0480
-14 -7 2 0.2368 0.1045
-14 -7 3 -3.1851 0.0000
-14 -7 4 2.5911 -0.0265
-14 -7 5 0.0654 0.0312
-14 -7 6 4.5702 -0.0048
-14 -7 7 -6.3625 0.0122
-14 -7 8 -0.6428 0.0231
-14 -7 9 2.9566 -0.0110
-14 -7 10 4.3996 0.0023
-14 -7 11 2.9123 0.0099
-14 -7 12 2.4125 -0.0085
-14 -7 13 -5.6574 -0.0132
-14 -7 14 -0.9229 0.0012
-14 -7 15 -0.0046 -0.0033
-14 -7 16 3.5698 -0.0160
-14 -7 17 -7.2165 0.0122
-14 -7 18 8.5018 -0.0010
-14 -7 19 7.0050 0.0025
-14 -7 20 -0.6597 0.0040
-14 -7 21 -0.8917 0.0077
-14 -7 22 0.1798 0.0030
-14 -7 23 2.0475 -0.0066
-14 -6 1 2.7919 0.1205
-14 -6 2 -2.9058 0.1342
-14 -6 3 -2.4123 -0.0069
-14 -6 4 -3.5921 -0.0068
-14 -6 5 0.3957 0.0156
-14 -6 6 -7.2607 -0.0052
-14 -6 7 2.5183 -0.0046
-14 -6 8 -2.3337 0.0124
-14 -6 9 3.2575 -0.0053
-14 -6 10 -2.3660 0.0099
-14 -6 11 3.4087 0.0059
-14 -6 12 0.8977 -0.0050
-14 -6 13 -2.6720 -0.0008
-14 -6 14 -9.1959 0.0107
-14 -6 15 6.3366 -0.0135
-14 -6 16 -2.3238 -0.0001
-14 -6 17 -1.7752 -0.0072
-14 -6 18 2.1131 -0.0073
-14 -6 19 0.2365 -0.0083
-14 -6 20 -2.8982 -0.0032
-14 -6 21 -4.3731 0.0169
-14 -6 22 3.8578 0.0008
-14 -6 23 1.6469 0.0029
-14 -5 1 -5.3634 -0.0356
-14 -5 2 -4.6568 0.0186
-14 -5 3 -5.0272 0.0326
-14 -5 4 7.8659 -0.0157
-14 -5 5 -8.7754 0.0551
-14 -5 6 -0.4690 -0.0112
-14 -5 7 0.3801 -0.0216
-14 -5 8 8.4339 0.0109
-14 -5 9 7.9543 0.0005
-14 -5 10 -5.3872 -0.0000
-14 -5 11 -9.4702 -0.0028
-14 -5 12 9.6883 -0.0044
-14 -5 13 4.6921 0.0006
-14 -5 14 6.4346 -0.0030
-14 -5 15 -7.0676 0.0062
-14 -5 16 6.8556 -0.0008
-14 -5 17 -7.9647 -0.0143
-14 -5 18 2.1316 0.0024
-14 -5 19 3.7828 0.0044
-14 -5 20 3.1630 0.0038
-14 -5 21 -1.9563 -0.0059
-14 -5 22 -0.1563 -0.0101
-14 -5 23 0.9579 0.0118
-14 -5 24 -0.3261 0.0187
-14 -4 1 6.1168 -0.0895
-14 -4 2 1.3965 -0.0161
-14 -4 3 -5.4366 -0.0040
-14 -4 5 0.3242 0.0011
-14 -4 6 6.1952 -0.0312
-14 -4 7 11.4072 -0.0136
-14 -4 8 -7.0033 0.0004
-14 -4 9 -10.2368 -0.0012
-14 -4 10 1.6148 -0.0001
-14 -4 11 -5.4879 -0.0086
-14 -4 12 1.9970 -0.0114
-14 -4 13 2.3899 -0.0012
-14 -4 14 -2.2977 0.0113
-14 -4 15 2.1734 0.0060
-14 -4 16 0.6248 0.0019
-14 -4 17 3.0417 -0.0060
-14 -4 18 -12.1751 0.0062
-14 -4 19 -3.0056 -0.0024
-14 -4 20 10.1476 -0.0022
-14 -4 21 1.9986 0.0008
-14 -4 22 -2.7784 -0.0136
-14 -4 23 -2.2882 0.0058
-14 -4 24 0.3085 -0.0039
-14 -3 1 -5.1084 -0.0863
-14 -3 2 -2.4970 -0.0094
-14 -3 3 -8.7699 -0.0221
-14 -3 4 9.4620 -0.0077
-14 -3 5 1.4198 -0.0093
-14 -3 6 6.4866 -0.0374
-14 -3 7 -1.4326 -0.0053
-14 -3 8 0.2952 0.0062
-14 -3 9 -0.7431 0.0123
-14 -3 10 1.8486 -0.0022
-14 -3 11 -5.8464 -0.0015
-14 -3 12 3.1242 -0.0039
-14 -3 13 -0.0088 -0.0110
-14 -3 14 10.4644 -0.0035
-14 -3 15 -7.7342 -0.0005
-14 -3 16 3.3634 -0.0050
-14 -3 17 -3.3140 0.0057
-14 -3 18 -1.7599 0.0153
-14 -3 19 2.0382 0.0001
-14 -3 20 2.6614 0.0079
-14 -3 21 -4.9994 0.0062
-14 -3 22 0.2436 0.0008
-14 -3 23 2.2676 0.0039
-14 -3 24 3.2479 0.0071
-14 -2 1 -0.2193 -0.0248
-14 -2 2 -0.3927 0.0142
-14 -2 3 9.9541 -0.0072
-14 -2 4 -0.6444 0.0070
-14 -2 5 3.4357 0.0036
-14 -2 6 -3.6791 -0.0048
-14 -2 7 -1.1349 -0.0176
-14 -2 8 -0.7354 -0.0188
-14 -2 9 -6.1090 -0.0061
-14 -2 10 1.9788 -0.0091
-14 -2 11 5.8312 0.0098
-14 -2 12 2.9720 -0.0031
-14 -2 13 2.9329 -0.0034
-14 -2 14 -9.5019 -0.0010
-14 -2 15 -3.1511 0.0013
-14 -2 16 -4.7201 0.0055
-14 -2 17 5.2719 -0.0037
-14 -2 18 2.8024 -0.0084
-14 -2 19 -4.4136 -0.0089
-14 -2 20 -1.1743 0.0043
-14 -2 21 7.6898 0.0147
-14 -2 22 3.7119 -0.0098
-14 -2 23 0.5217 0.0003
-14 -2 24 -2.3553 -0.0086
-14 -1 1 -2.2027 -0.0395
-14 -1 2 2.9175 0.0386
-14 -1 3 -4.9823 -0.0123
-14 -1 4 3.5328 0.0005
-14 -1 5 -6.3270 0.0075
-14 -1 6 1.5425 -0.0057
-14 -1 7 -7.0017 -0.0028
-14 -1 8 0.5061 -0.0136
-14 -1 9 7.1958 0.0139
-14 -1 10 8.9315 0.0047
-14 -1 11 2.9796 0.0086
-14 -1 12 -6.4326 0.0060
-14 -1 13 -2.8609 0.0007
-14 -1 14 -1.3225 0.0055
-14 -1 15 -0.1775 0.0088
-14 -1 16 1.3313 0.0036
-14 -1 17 2.0722 0.0138
-14 -1 18 -5.0169 -0.0015
-14 -1 19 1.3924 -0.0075
-14 -1 20 -0.7834 0.0174
-14 -1 21 0.4807 -0.0089
-14 -1 22 2.8130 0.0039
-14 -1 23 -1.4840 0.0228
-14 -1 24 -0.8654 -0.0005
-14 0 1 8.0961 0.0908
-14 0 2 0.1234 -0.0042
-14 0 3 7.0612 -0.0404
-14 0 4 -8.7103 0.0483
-14 0 5 -0.5297 0.0142
-14 0 6 -4.0095 0.0054
-14 0 7 5.6317 -0.0025
-14 0 8 6.3654 -0.0149
-14 0 9 0.8919 0.0007
-14 0 10 0.9989 0.0038
-14 0 11 0.1182 0.0192
-14 0 12 -6.1823 0.0045
-14 0 13 0.2167 -0.0036
-14 0 14 -4.2015 0.0025
-14 0 15 2.7537 0.0016
-14 0 16 5.7577 0.0074
-14 0 17 -1.4603 0.0026
-14 0 18 -1.8229 -0.0022
-14 0 19 3.2204 0.0011
-14 0 20 -1.3056 -0.0049
-14 0 21 -2.1971 -0.0044
-14 0 22 0.8944 0.0023
-14 0 23 1.2080 -0.0170
-14 0 24 0.2041 -0.0044
-14 1 1 -2.2487 -0.0566
-14 1 2 4.2811 -0.0321
-14 1 3 -8.3156 -0.0282
-14 1 4 -1.2642 0.0024
-14 1 5 -12.1461 0.0188
-14 1 6 4.8356 0.0000
-14 1 7 12.2722 0.0180
-14 1 8 9.1448 -0.0028
-14 1 9 -2.8707 -0.0014
-14 1 10 -5.3555 -0.0008
-14 1 11 -8.0408 0.0053
-14 1 12 -1.2108 -0.0034
-14 1 13 -2.8711 0.0062
-14 1 14 0.8105 -0.0019
-14 1 15 4.1556 0.0117
-14 1 16 5.0568 0.0039
-14 1 17 3.3196 0.0083
-14 1 18 -11.4549 0.0037
-14 1 19 -1.2775 0.0019
-14 1 20 0.4827 0.0195
-14 1 21 -2.1962 -0.0090
-14 1 22 0.8909 -0.0036
-14 1 23 -0.0917 -0.0092
-14 1 24 2.7972 -0.0068
-14 2 1 0.7255 0.1024
-14 2 2 -7.2738 0.0313
-14 2 3 6.0179 0.0086
-14 2 4 -1.1779 0.0085
-14 2 5 6.4880 -0.0186
-14 2 6 0.0847 0.0166
-14 2 7 2.2585 0.0009
-14 2 8 1.5539 0.0059
-14 2 9 1.4035 -0.0016
-14 2 10 -8.3392 -0.0060
-14 2 11 -3.9179 -0.0000
-14 2 12 0.6039 0.0050
-14 2 13 0.7890 0.0004
-14 2 14 -1.9235 0.0014
-14 2 15 0.0211 -0.0008
-14 2 16 0.2077 -0.0123
-14 2 17 1.6776 -0.0038
-14 2 18 2.9720 -0.0036
-14 2 19 -1.3182 -0.0056
-14 2 20 -8.5340 -0.0020
-14 2 21 -0.0542 -0.0010
-14 2 22 0.8058 -0.0020
-14 2 23 -0.5186 -0.0286
-14 2 24 0.8740 -0.0165
-14 3 1 -4.4999 0.0370
-14 3 2 -3.9214 -0.0309
-14 3 3 -7.0021 -0.0260
-14 3 4 12.3090 -0.0172
-14 3 5 3.1903 0.0055
-14 3 6 0.6142 -0.0052
-14 3 7 -5.2999 -0.0091
-14 3 8 -7.2151 -0.0040
-14 3 9 4.7454 0.0039
-14 3 10 -0.9694 0.0050
-14 3 11 0.1955 -0.0019
-14 3 12 5.3753 -0.0032
-14 3 13 1.5750 -0.0076
-14 3 14 1.7811 -0.0048
-14 3 15 -0.3905 0.0022
-14 3 16 -9.0998 -0.0132
-14 3 17 6.7208 0.0070
-14 3 18 -0.3677 -0.0067
-14 3 19 3.0136 -0.0068
-14 3 20 -2.5507 -0.0094
-14 3 21 -0.5409 0.0049
-14 3 22 -1.0026 -0.0097
-14 3 23 0.7906 0.0099
-14 3 24 3.1209 0.0090
-14 4 1 2.9114 0.1476
-14 4 2 2.5993 -0.0283
-14 4 3 10.6741 -0.0179
-14 4 4 -2.2680 -0.0165
-14 4 5 1.5699 0.0056
-14 4 6 -2.8448 0.0072
-14 4 7 -6.0905 -0.0021
-14 4 8 -2.5913 0.0106
-14 4 9 -2.5142 0.0019
-14 4 10 2.8135 -0.0098
-14 4 11 5.2085 -0.0006
-14 4 12 -0.5338 -0.0029
-14 4 13 -1.8771 0.0085
-14 4 14 -1.1235 0.0032
-14 4 15 -0.0023 -0.0100
-14 4 16 0.5922 0.0027
-14 4 17 -0.3608 -0.0003
-14 4 18 0.3386 -0.0080
-14 4 19 0.3334 -0.0108
-14 4 20 -2.1827 -0.0022
-14 4 21 0.7417 0.0047
-14 4 22 -0.4679 0.0010
-14 4 23 0.5469 0.0070
-14 4 24 -1.6804 -0.0147
-14 5 1 -0.4993 0.0218
-14 5 2 5.4680 0.0254
-14 5 3 -0.5373 0.0071
-14 5 4 1.0394 -0.0401
-14 5 5 -1.1017 -0.0169
-14 5 6 -5.6972 -0.0014
-14 5 7 -1.0182 0.0003
-14 5 8 -4.1824 0.0067
-14 5 9 3.3577 0.0038
-14 5 10 3.8117 -0.0038
-14 5 11 5.1403 -0.0062
-14 5 12 3.6360 -0.0015
-14 5 13 0.0731 0.0017
-14 5 14 -0.8890 -0.0110
-14 5 15 0.7589 0.0037
-14 5 16 -2.1998 0.0004
-14 5 17 2.3655 -0.0001
-14 5 18 -2.6490 -0.0014
-14 5 19 2.3858 -0.0010
-14 5 20 0.8051 -0.0050
-14 5 21 5.0869 0.0042
-14 5 22 2.5385 0.0096
-14 5 23 -1.3589 0.0141
-14 5 24 -3.6081 -0.0205
-14 6 1 -1.5652 -0.0253
-14 6 2 -1.2987 0.0197
-14 6 3 4.7272 0.0713
-14 6 4 0.7655 0.0028
-14 6 5 -5.0532 -0.0121
-14 6 6 -2.8869 -0.0165
-14 6 7 -3.4098 -0.0235
-14 6 8 6.4144 0.0155
-14 6 9 -0.7400 0.0124
-14 6 10 4.5291 -0.0032
-14 6 11 -1.9692 0.0080
-14 6 12 -3.6274 0.0052
-14 6 13 4.1859 -0.0005
-14 6 14 -1.9195 0.0074
-14 6 15 -2.0629 0.0026
-14 6 16 -0.6063 -0.0068
-14 6 17 -6.1273 -0.0125
-14 6 18 -0.6090 0.0011
-14 6 19 2.7090 0.0072
-14 6 20 4.2160 -0.0003
-14 6 21 2.2868 -0.0011
-14 6 22 -0.6024 0.0200
-14 6 23 -3.1138 -0.0076
-14 7 1 1.0353 -0.1101
-14 7 2 2.2961 0.0184
-14 7 3 -9.7869 0.0477
-14 7 4 -4.8354 -0.0107
-14 7 5 -2.3685 0.0047
-14 7 6 -0.6518 -0.0215
-14 7 7 7.6514 -0.0049
-14 7 8 -1.5571 0.0209
-14 7 9 -3.3367 0.0055
-14 7 10 1.1082 0.0063
-14 7 11 -0.5434 -0.0016
-14 7 12 1.1994 0.0049
-14 7 13 -0.6263 0.0072
-14 7 14 3.1219 -0.0007
-14 7 15 1.7463 0.0016
-14 7 16 -3.6717 -0.0055
-14 7 17 -1.5269 0.0100
-14 7 18 -0.2696 -0.0015
-14 7 19 1.8475 0.0091
-14 7 20 2.1762 -0.0036
-14 7 21 -0.8711 -0.0129
-14 7 22 -0.2846 -0.0085
-14 7 23 -0.9359 -0.0000
-14 8 1 -4.1178 -0.1332
-14 8 2 -0.5494 0.0420
-14 8 3 -4.0673 0.0448
-14 8 4 3.7462 0.0026
-14 8 5 2.4422 -0.0149
-14 8 6 4.5750 -0.0017
-14 8 7 -1.2767 -0.0025
-14 8 8 3.9872 0.0055
-14 8 9 -4.7593 -0.0066
-14 8 10 -0.7532 -0.0073
-14 8 11 -1.0685 0.0056
-14 8 12 6.0401 0.0022
-14 8 13 -2.6012 -0.0072
-14 8 14 -0.2793 0.0124
-14 8 15 -0.5560 -0.0049
-14 8 16 3.0563 0.0048
-14 8 17 -1.5516 0.0097
-14 8 18 4.6026 -0.0073
-14 8 19 -2.0706 -0.0007
-14 8 20 -0.9999 -0.0146
-14 8 21 -2.1660 0.0072
-14 8 22 -0.8827 0.0132
-14 9 1 -4.3720 -0.0750
-14 9 2 -5.9851 0.0336
-14 9 3 -5.8285 0.0278
-14 9 4 2.3553 -0.0321
-14 9 5 5.6098 0.0197
-14 9 6 -1.2245 -0.0101
-14 9 7 -2.0124 -0.0167
-14 9 8 -3.2713 0.0017
-14 9 9 0.9851 -0.0021
-14 9 10 -1.2717 0.0141
-14 9 11 -2.1437 0.0084
-14 9 12 -1.7170 -0.0096
-14 9 13 -3.8866 -0.0106
-14 9 14 1.3793 0.0039
-14 9 15 4.7373 0.0074
-14 9 16 -0.3585 0.0053
-14 9 17 3.7341 0.0009
-14 9 18 -1.6763 0.0002
-14 9 19 -0.2413 -0.0022
-14 9 20 -1.0966 0.0129
-14 9 21 -3.0472 -0.0106
-14 9 22 -1.3623 0.0160
-14 10 1 3.4885 -0.0478
-14 10 2 -1.7607 0.0777
-14 10 3 4.1964 -0.0071
-14 10 4 2.5583 -0.0018
-14 10 5 1.0213 0.0406
-14 10 6 4.0165 0.0002
-14 10 7 -1.1100 -0.0285
-14 10 8 1.1178 -0.0196
-14 10 9 1.7622 -0.0012
-14 10 10 0.8258 -0.0037
-14 10 11 -3.0577 0.0090
-14 10 12 1.7106 0.0060
-14 10 13 -2.3716 -0.0161
-14 10 14 5.5053 0.0073
-14 10 15 0.5176 -0.0090
-14 10 16 1.7303 -0.0122
-14 10 17 -0.8775 0.0019
-14 10 18 -2.0672 -0.0011
-14 10 19 -4.1139 0.0086
-14 10 20 -1.7646 -0.0026
-14 10 21 0.5885 -0.0001
-14 11 1 0.9646 -0.0730
-14 11 2 -1.6599 0.0063
-14 11 3 -1.4155 -0.0309
-14 11 4 -2.7294 0.0169
-14 11 5 -3.0244 0.0385
-14 11 6 -3.5825 -0.0095
-14 11 7 2.3212 -0.0039
-14 11 8 0.9147 -0.0078
-14 11 9 0.2367 -0.0018
-14 11 10 -3.4861 0.0035
-14 11 11 0.6035 -0.0025
-14 11 12 -1.0227 -0.0010
-14 11 13 -0.2498 -0.0072
-14 11 14 -0.7457 -0.0006
-14 11 15 3.2228 -0.0073
-14 11 16 -2.1829 -0.0042
-14 11 17 1.5473 -0.0019
-14 11 18 -4.2480 -0.0038
-14 11 19 -1.3529 -0.0082
-14 11 20 0.5758 0.0153
-14 12 1 5.2322 0.0272
-14 12 2 0.1165 0.0117
-14 12 3 2.1985 -0.0675
-14 12 4 -1.1169 0.0164
-14 12 5 2.7489 0.0128
-14 12 6 3.4996 0.0207
-14 12 7 -0.8464 0.0160
-14 12 8 0.4898 -0.0006
-14 12 9 0.7751 0.0119
-14 12 10 1.8556 -0.0075
-14 12 11 -2.9790 -0.0042
-14 12 12 4.8460 0.0028
-14 12 13 1.0087 -0.0031
-14 12 14 1.8319 -0.0000
-14 12 15 -3.2221 0.0025
-14 12 16 0.5861 0.0013
-14 12 17 -4.2945 0.0015
-14 12 18 2.7167 -0.0010
-14 12 19 0.2500 0.0180
-14 13 1 -3.7389 0.0588
-14 13 2 -2.0154 -0.0472
-14 13 3 -2.2326 -0.0760
-14 13 4 -1.6328 -0.0221
-14 13 5 1.5824 -0.0133
-14 13 6 -3.5839 -0.0039
-14 13 7 -0.0939 0.0027
-14 13 8 0.0214 -0.0033
-14 13 9 1.5940 0.0038
-14 13 10 -2.3440 0.0105
-14 13 11 1.0781 0.0018
-14 13 12 -0.7335 0.0060
-14 13 13 2.7491 -0.0007
-14 13 14 -2.0921 -0.0084
-14 13 15 -3.5155 -0.0018
-14 13 16 -0.8221 -0.0029
-14 13 17 1.0764 -0.0032
-14 13 18 3.1281 0.0121
-14 14 1 1.7122 0.0741
-14 14 2 3.8023 -0.0199
-14 14 3 2.3094 -0.0192
-14 14 4 -0.6543 0.0317
-14 14 5 0.4103 -0.0252
-14 14 6 4.3777 -0.0198
-14 14 7 -0.2024 0.0025
-14 14 8 -2.6046 -0.0147
-14 14 9 -0.9493 -0.0054
-14 14 10 2.1393 -0.0053
-14 14 11 5.1082 0.0145
-14 14 12 -0.1968 0.0251
-14 14 13 -3.9091 -0.0010
-14 14 14 0.0160 0.0098
-14 14 15 0.0236 0.0078
-14 14 16 2.4640 0.0076
-14 14 17 0.0691 -0.0004
-14 15 1 -2.9117 0.0295
-14 15 2 0.3773 -0.0075
-14 15 3 1.3983 -0.0074
-14 15 4 0.1864 -0.0161
-14 15 5 -4.5791 -0.0108
-14 15 6 -2.7177 0.0004
-14 15 7 -1.7468 0.0016
-14 15 8 0.3732 0.0041
-14 15 9 1.1436 0.0017
-14 15 10 0.1864 0.0042
-14 15 11 -0.4432 -0.0119
-14 15 12 -0.8238 -0.0043
-14 15 13 -1.3934 0.0006
-14 15 14 -1.7603 -0.0033
-14 15 15 1.0674 0.0029
-14 15 16 2.0800 0.0131
-14 16 1 -0.6770 0.0130
-14 16 2 0.2513 0.0128
-14 16 3 3.1121 0.0065
-14 16 4 2.4168 -0.0068
-14 16 5 -1.0393 0.0092
-14 16 6 -0.7538 -0.0132
-14 16 7 0.9630 0.0011
-14 16 8 2.8707 0.0012
-14 16 9 0.7651 0.0224
-14 16 10 0.3664 0.0035
-14 16 11 -1.4080 -0.0065
-14 16 12 -0.3391 -0.0026
-14 16 13 2.5159 -0.0132
-14 16 14 1.8286 0.0065
-14 17 1 1.3124 0.0084
-14 17 2 -3.1749 -0.0321
-14 17 3 -0.0567 -0.0059
-14 17 4 -1.8839 0.0129
-14 17 5 -1.7591 -0.0013
-14 17 6 -0.9027 -0.0068
-14 17 7 0.1897 0.0072
-14 17 8 1.5092 0.0122
-14 17 9 0.1509 0.0043
-14 17 10 -1.6413 0.0172
-14 17 11 -3.3616 0.0251
-14 17 12 2.0684 -0.0020
-14 17 13 1.7073 -0.0030
-14 18 1 4.8018 -0.0080
-14 18 2 -1.7006 0.0035
-14 18 3 0.1640 0.0194
-14 18 4 1.6387 0.0135
-14 18 5 0.7063 -0.0106
-14 18 6 2.2847 -0.0160
-14 18 7 -1.5768 0.0047
-14 18 8 -1.5577 -0.0035
-14 18 9 0.1115 -0.0152
-14 18 10 1.8682 -0.0156
-13 -17 1 -1.0555 -0.0427
-13 -17 2 0.7247 -0.0472
-13 -17 3 -0.6541 -0.0059
-13 -17 4 1.1283 -0.0007
-13 -17 5 -1.7463 0.0031
-13 -17 6 -1.0955 0.0195
-13 -17 7 0.5348 0.0102
-13 -17 8 1.0519 0.0104
-13 -17 9 -0.9057 0.0063
-13 -17 10 0.8026 0.0022
-13 -17 11 -1.3585 -0.0294
-13 -17 12 -0.9033 0.0162
-13 -16 1 -1.1441 0.0046
-13 -16 2 1.4594 0.0294
-13 -16 3 -0.6760 -0.0003
-13 -16 4 -1.4370 0.0125
-13 -16 5 3.6186 0.0117
-13 -16 6 0.2032 0.0297
-13 -16 7 -0.2336 0.0271
-13 -16 8 0.9422 -0.0144
-13 -16 9 0.7406 -0.0069
-13 -16 10 0.0768 0.0017
-13 -16 11 -1.0292 -0.0119
-13 -16 12 -0.7299 0.0161
-13 -16 13 -0.4531 0.0128
-13 -16 14 -2.7267 0.0010
-13 -16 15 -0.2906 -0.0077
-13 -15 2 -0.4778 0.0062
-13 -15 3 -2.0427 0.0098
-13 -15 4 2.0786 0.0001
-13 -15 5 0.3730 -0.0209
-13 -15 6 0.1395 -0.0090
-13 -15 7 -2.5055 -0.0066
-13 -15 8 -1.7289 -0.0046
-13 -15 9 -1.2527 0.0048
-13 -15 10 1.4367 -0.0161
-13 -15 11 2.6410 -0.0039
-13 -15 12 0.2663 0.0149
-13 -15 13 -0.0828 -0.0045
-13 -15 14 1.3279 0.0120
-13 -15 15 0.7206 0.0058
-13 -15 16 0.8199 -0.0006
-13 -15 17 -1.1022 -0.0218
-13 -14 1 -3.3775 0.0639
-13 -14 2 -0.9843 0.0223
-13 -14 3 2.4104 -0.0063
-13 -14 4 1.9202 -0.0072
-13 -14 5 1.4139 -0.0207
-13 -14 6 0.9659 0.0122
-13 -14 7 -1.8846 -0.0004
-13 -14 8 2.2837 -0.0031
-13 -14 9 3.9450 0.0178
-13 -14 10 -2.0243 -0.0032
-13 -14 11 -2.1938 -0.0067
-13 -14 12 1.7863 -0.0199
-13 -14 13 -2.2016 -0.0108
-13 -14 14 -1.1361 -0.0077
-13 -14 15 -2.0433 -0.0044
-13 -14 16 1.2246 -0.0010
-13 -14 17 -0.6747 -0.0092
-13 -14 18 -1.0209 0.0238
-13 -13 1 1.3666 -0.0192
-13 -13 2 2.7919 -0.0238
-13 -13 3 -2.3086 -0.0136
-13 -13 4 -2.2466 -0.0241
-13 -13 5 -6.9042 0.0062
-13 -13 6 -0.2980 -0.0003
-13 -13 7 1.3365 -0.0098
-13 -13 8 0.2751 -0.0101
-13 -13 9 3.2837 0.0077
-13 -13 10 -1.4077 -0.0047
-13 -13 11 -4.6612 -0.0040
-13 -13 12 -1.7436 -0.0098
-13 -13 13 2.8910 -0.0005
-13 -13 14 3.0974 0.0019
-13 -13 15 -0.2961 0.0039
-13 -13 16 0.4890 0.0050
-13 -13 17 -4.3182 -0.0051
-13 -13 18 3.1600 -0.0161
-13 -13 19 0.5509 -0.0139
-13 -12 1 3.7323 -0.0398
-13 -12 2 -0.1972 -0.0228
-13 -12 3 -3.7917 0.0029
-13 -12 4 -6.4648 0.0265
-13 -12 5 6.1704 0.0187
-13 -12 6 2.4100 -0.0032
-13 -12 7 7.8266 -0.0128
-13 -12 8 0.8551 -0.0012
-13 -12 9 -0.0834 0.0024
-13 -12 10 -0.3848 0.0015
-13 -12 11 -1.1365 0.0080
-13 -12 12 -2.9723 -0.0103
-13 -12 13 -3.6380 0.0000
-13 -12 14 -2.1415 0.0012
-13 -12 15 2.1635 0.0015
-13 -12 16 -1.3406 -0.0094
-13 -12 17 6.4465 0.0032
-13 -12 18 1.7282 -0.0048
-13 -12 19 0.5743 -0.0242
-13 -12 20 -1.2140 0.0008
-13 -11 1 -1.1876 -0.0475
-13 -11 2 -4.5303 0.0335
-13 -11 3 -1.9155 0.0349
-13 -11 4 1.0450 0.0064
-13 -11 5 -1.6934 -0.0016
-13 -11 6 -0.5811 0.0173
-13 -11 7 4.4034 -0.0166
-13 -11 8 -2.2061 -0.0061
-13 -11 9 -2.1973 0.0149
-13 -11 10 -2.7439 0.0079
-13 -11 11 1.1429 -0.0031
-13 -11 12 -0.9073 -0.0025
-13 -11 13 -1.2455 -0.0024
-13 -11 14 4.7260 -0.0048
-13 -11 15 -0.4888 0.0032
-13 -11 16 -3.1962 -0.0012
-13 -11 17 -1.7390 -0.0036
-13 -11 18 -1.1356 0.0037
-13 -11 19 1.8031 0.0203
-13 -11 20 -1.9658 0.0084
-13 -11 21 -2.4686 -0.0333
-13 -10 1 -3.3904 0.0158
-13 -10 2 1.7282 0.0219
-13 -10 3 4.9134 -0.0091
-13 -10 4 -0.8522 -0.0317
-13 -10 5 4.8183 0.0177
-13 -10 6 -1.5378 -0.0169
-13 -10 7 4.3860 0.0157
-13 -10 8 -1.1294 0.0143
-13 -10 9 0.8133 -0.0088
-13 -10 10 -2.9583 0.0063
-13 -10 11 2.4177 0.0061
-13 -10 12 -1.5085 -0.0120
-13 -10 13 -1.0657 -0.0103
-13 -10 14 -2.9000 0.0028
-13 -10 15 2.7829 0.0057
-13 -10 16 0.5803 -0.0038
-13 -10 17 7.2991 0.0197
-13 -10 18 -4.3576 -0.0029
-13 -10 19 -1.0620 0.0111
-13 -10 21 -2.4705 -0.0117
-13 -10 22 1.8781 0.0184
-13 -9 1 1.9246 -0.0645
-13 -9 2 -3.2571 -0.0187
-13 -9 3 0.9795 -0.0325
-13 -9 4 4.5330 0.0202
-13 -9 5 -5.2562 0.0099
-13 -9 6 -0.8920 -0.0050
-13 -9 7 -0.6368 -0.0076
-13 -9 8 1.2430 0.0027
-13 -9 9 -0.7352 -0.0120
-13 -9 10 -1.6230 0.0120
-13 -9 11 -2.3920 -0.0001
-13 -9 12 5.0030 0.0050
-13 -9 13 -5.2055 -0.0003
-13 -9 14 -1.8541 0.0070
-13 -9 15 5.1825 -0.0009
-13 -9 16 4.5213 0.0006
-13 -9 17 -10.0140 -0.0059
-13 -9 18 -8.7215 0.0069
-13 -9 19 5.3873 0.0061
-13 -9 20 -5.2514 -0.0092
-13 -9 21 3.3010 0.0112
-13 -9 22 0.4397 0.0109
-13 -9 23 -2.3985 -0.0119
-13 -8 1 1.7636 -0.0188
-13 -8 2 -1.3699 0.0052
-13 -8 3 2.8425 -0.0067
-13 -8 4 -3.2073 -0.0112
-13 -8 5 4.4027 0.0066
-13 -8 6 -2.7989 -0.0274
-13 -8 7 -0.2894 0.0000
-13 -8 8 1.4058 -0.0025
-13 -8 9 5.7373 -0.0087
-13 -8 10 1.7043 0.0105
-13 -8 11 -0.0370 0.0178
-13 -8 12 -4.0243 -0.0028
-13 -8 13 8.2400 -0.0039
-13 -8 14 -6.1572 0.0083
-13 -8 15 2.1846 -0.0088
-13 -8 16 2.4012 0.0032
-13 -8 17 -5.3690 0.0037
-13 -8 18 4.5488 -0.0107
-13 -8 19 6.7384 0.0038
-13 -8 20 4.3752 0.0046
-13 -8 21 -5.7485 0.0109
-13 -8 22 -0.0528 -0.0131
-13 -8 23 1.1009 0.0035
-13 -7 1 4.8837 -0.0269
-13 -7 2 0.0387 -0.0137
-13 -7 3 -7.5640 0.0257
-13 -7 4 1.5653 0.0221
-13 -7 5 -4.6464 0.0192
-13 -7 6 5.9762 0.0045
-13 -7 7 -2.1545 -0.0049
-13 -7 8 -1.6194 -0.0054
-13 -7 9 -3.3023 -0.0092
-13 -7 10 0.7155 0.0031
-13 -7 11 -4.6473 0.0053
-13 -7 12 7.3419 0.0057
-13 -7 13 4.1668 0.0004
-13 -7 14 1.0809 -0.0128
-13 -7 15 -12.6659 0.0095
-13 -7 16 -1.9110 0.0137
-13 -7 17 2.9766 -0.0156
-13 -7 18 -3.2819 0.0005
-13 -7 19 1.5763 -0.0131
-13 -7 20 -2.4988 -0.0058
-13 -7 21 2.1338 -0.0006
-13 -7 22 -3.9846 -0.0137
-13 -7 23 -0.4702 0.0181
-13 -7 24 3.0973 -0.0020
-13 -6 1 5.5098 -0.0718
-13 -6 2 -5.6831 0.0394
-13 -6 3 0.6387 0.0041
-13 -6 4 -8.0108 0.0246
-13 -6 5 7.6209 0.0138
-13 -6 6 5.5715 0.0400
-13 -6 7 -2.8904 0.0152
-13 -6 8 2.9250 -0.0097
-13 -6 9 -1.7313 0.0064
-13 -6 10 2.9752 -0.0020
-13 -6 11 3.4524 0.0066
-13 -6 12 -2.1084 -0.0025
-13 -6 13 11.9344 -0.0201
-13 -6 14 -6.1586 0.0090
-13 -6 15 -2.4308 0.0038
-13 -6 16 -0.7190 -0.0085
-13 -6 17 7.8929 0.0001
-13 -6 18 -2.7564 0.0039
-13 -6 19 -0.1878 0.0005
-13 -6 20 7.0910 0.0006
-13 -6 21 1.1884 -0.0070
-13 -6 22 -4.9162 0.0036
-13 -6 23 0.9858 0.0041
-13 -6 24 -0.1522 -0.0050
-13 -5 1 -0.2613 0.0724
-13 -5 2 4.5547 -0.0205
-13 -5 3 -6.5565 0.0009
-13 -5 4 -2.1264 0.0104
-13 -5 5 -2.9754 -0.0124
-13 -5 6 3.5531 0.0260
-13 -5 7 -0.6958 0.0063
-13 -5 8 -0.6093 -0.0075
-13 -5 9 -0.6052 0.0018
-13 -5 10 0.2566 0.0075
-13 -5 11 -2.3184 0.0027
-13 -5 12 -5.4828 -0.0052
-13 -5 13 -5.2603 0.0067
-13 -5 14 5.6144 -0.0034
-13 -5 15 -4.3999 -0.0021
-13 -5 16 4.0205 -0.0059
-13 -5 17 4.8551 0.0005
-13 -5 18 -7.6005 0.0065
-13 -5 19 -3.5580 -0.0054
-13 -5 20 2.3844 -0.0030
-13 -5 21 6.1847 0.0019
-13 -5 22 -0.7928 -0.0006
-13 -5 23 -3.9718 -0.0094
-13 -5 24 -0.0370 -0.0090
-13 -4 1 -5.4855 0.0506
-13 -4 2 -14.1004 0.0062
-13 -4 3 14.4307 -0.0618
-13 -4 4 -1.4632 0.0062
-13 -4 5 2.9528 -0.0141
-13 -4 6 -5.6272 0.0045
-13 -4 7 -1.3620 0.0178
-13 -4 8 14.1536 -0.0117
-13 -4 9 5.9736 -0.0016
-13 -4 10 -11.4096 -0.0019
-13 -4 11 -3.1082 -0.0057
-13 -4 12 -7.7125 0.0100
-13 -4 13 12.8279 0.0003
-13 -4 14 4.5234 -0.0118
-13 -4 15 4.6006 -0.0092
-13 -4 16 -7.2343 -0.0001
-13 -4 17 -1.0170 0.0144
-13 -4 18 8.2885 0.0019
-13 -4 19 -3.0457 -0.0031
-13 -4 20 -13.4996 0.0091
-13 -4 21 2.2208 -0.0015
-13 -4 22 6.0681 0.0029
-13 -4 23 1.8017 0.0134
-13 -4 24 -3.6531 -0.0083
-13 -4 25 0.1629 0.0052
-13 -3 1 -2.5530 0.1434
-13 -3 2 9.1565 0.0058
-13 -3 3 -4.6049 -0.0050
-13 -3 4 -3.8514 -0.0079
-13 -3 5 -1.1582 -0.0362
-13 -3 6 10.2324 0.0286
-13 -3 7 8.3428 0.0002
-13 -3 8 -12.8176 -0.0198
-13 -3 9 -0.8199 -0.0117
-13 -3 10 -7.1151 -0.0074
-13 -3 11 3.0325 -0.0068
-13 -3 12 0.4337 -0.0013
-13 -3 13 -1.9966 0.0060
-13 -3 14 0.0875 -0.0054
-13 -3 15 4.7657 -0.0040
-13 -3 16 -2.7239 0.0060
-13 -3 17 -2.5558 -0.0049
-13 -3 18 -4.8863 -0.0052
-13 -3 19 0.4090 -0.0075
-13 -3 20 -0.8060 0.0046
-13 -3 21 4.3239 -0.0072
-13 -3 22 3.4925 0.0017
-13 -3 23 -0.4130 0.0019
-13 -3 24 0.5807 -0.0129
-13 -3 25 -0.7516 0.0085
-13 -2 1 2.6637 0.0605
-13 -2 2 -14.1779 -0.0138
-13 -2 3 1.8654 0.0097
-13 -2 4 0.5005 0.0037
-13 -2 5 7.0767 -0.0235
-13 -2 6 1.8272 -0.0152
-13 -2 7 -1.1351 0.0038
-13 -2 8 -2.0248 -0.0107
-13 -2 9 -3.1085 0.0099
-13 -2 10 -1.0623 0.0079
-13 -2 11 0.4297 -0.0082
-13 -2 12 5.8540 -0.0023
-13 -2 13 6.5298 0.0016
-13 -2 14 -1.8787 -0.0091
-13 -2 15 -2.2232 0.0016
-13 -2 16 -0.2028 -0.0053
-13 -2 17 -11.1532 0.0059
-13 -2 18 -1.9596 -0.0023
-13 -2 19 2.2711 -0.0006
-13 -2 20 -0.4871 0.0086
-13 -2 21 -3.3792 0.0015
-13 -2 22 2.2824 0.0125
-13 -2 23 6.6987 0.0062
-13 -2 24 0.6967 -0.0069
-13 -2 25 -1.1828 -0.0086
-13 -1 1 -3.3815 0.0317
-13 -1 2 12.3698 -0.0166
-13 -1 3 -1.1883 0.0296
-13 -1 4 3.4676 0.0462
-13 -1 5 -3.8805 -0.0191
-13 -1 6 -6.5945 0.0105
-13 -1 7 2.0037 0.0003
-13 -1 8 -1.5613 -0.0030
-13 -1 9 -0.0900 -0.0081
-13 -1 10 5.9872 0.0019
-13 -1 11 2.9699 -0.0108
-13 -1 12 11.3573 0.0033
-13 -1 13 -4.8128 0.0106
-13 -1 14 -8.0314 -0.0062
-13 -1 15 -3.4243 0.0060
-13 -1 16 -3.7047 0.0041
-13 -1 17 6.6611 -0.0088
-13 -1 18 -0.0401 0.0018
-13 -1 19 -0.8821 -0.0016
-13 -1 20 7.6112 0.0003
-13 -1 21 1.2756 -0.0046
-13 -1 22 -0.1813 0.0034
-13 -1 23 5.2888 -0.0068
-13 -1 24 0.6673 -0.0154
-13 -1 25 0.0395 0.0296
-13 0 1 5.4525 0.0059
-13 0 2 -3.8592 -0.0247
-13 0 3 4.5961 0.0238
-13 0 4 -4.1502 -0.0314
-13 0 5 -3.2761 -0.0374
-13 0 6 -4.3528 0.0127
-13 0 7 -6.9753 0.0020
-13 0 8 0.3948 0.0084
-13 0 9 12.0000 0.0044
-13 0 10 9.3770 -0.0055
-13 0 11 -2.8074 -0.0112
-13 0 12 -3.7275 0.0056
-13 0 13 -8.0589 -0.0005
-13 0 14 -2.3669 0.0127
-13 0 15 -3.9900 -0.0026
-13 0 16 8.0961 -0.0014
-13 0 17 -1.9115 0.0200
-13 0 18 5.1470 -0.0014
-13 0 19 -5.2150 0.0041
-13 0 20 -1.9390 0.0115
-13 0 21 4.4343 -0.0006
-13 0 22 -2.7121 0.0180
-13 0 23 -0.5840 -0.0046
-13 0 24 1.7166 -0.0006
-13 0 25 1.3190 -0.0133
-13 1 1 -0.2029 0.0592
-13 1 2 7.4233 -0.0155
-13 1 3 -2.4822 0.0413
-13 1 4 0.7866 -0.0106
-13 1 5 -6.9990 -0.0104
-13 1 6 -4.1145 0.0067
-13 1 7 3.4232 -0.0085
-13 1 8 8.7352 0.0045
-13 1 9 11.7497 0.0033
-13 1 10 4.0878 0.0027
-13 1 11 -8.0164 -0.0057
-13 1 12 -9.5935 0.0106
-13 1 13 -6.0505 0.0024
-13 1 14 -2.0709 0.0011
-13 1 15 10.0360 0.0035
-13 1 16 -0.5984 0.0010
-13 1 17 7.0254 -0.0014
-13 1 18 5.3174 0.0067
-13 1 19 -5.3550 -0.0012
-13 1 20 -5.9556 -0.0062
-13 1 21 1.0278 0.0107
-13 1 22 1.2041 0.0074
-13 1 23 -1.3891 -0.0039
-13 1 24 -0.9538 -0.0088
-13 1 25 1.6336 -0.0397
-13 2 1 2.6879 -0.1257
-13 2 2 -4.7224 0.0435
-13 2 3 -0.0512 0.0294
-13 2 4 -5.9112 -0.0173
-13 2 5 -2.6961 0.0052
-13 2 6 8.0183 -0.0150
-13 2 7 5.8240 -0.0089
-13 2 8 6.2157 0.0049
-13 2 9 0.5341 0.0091
-13 2 10 -3.4222 0.0002
-13 2 11 -5.3576 -0.0103
-13 2 12 -7.5225 0.0023
-13 2 13 -0.5505 -0.0115
-13 2 14 9.2130 0.0095
-13 2 15 -2.8996 -0.0048
-13 2 16 7.4997 -0.0000
-13 2 17 -8.9709 0.0121
-13 2 18 -1.0607 -0.0127
-13 2 19 0.0692 0.0061
-13 2 20 -1.9166 0.0003
-13 2 21 -1.4012 -0.0067
-13 2 22 -3.2762 0.0052
-13 2 23 1.0616 0.0069
-13 2 24 1.4312 0.0108
-13 2 25 -0.3669 -0.0207
-13 3 1 -4.3767 -0.0516
-13 3 2 2.2894 0.0686
-13 3 3 -1.1576 0.0540
-13 3 4 -2.3059 -0.0169
-13 3 5 6.1557 -0.0016
-13 3 6 4.2570 0.0042
-13 3 7 2.7287 -0.0046
-13 3 8 1.5174 0.0013
-13 3 9 -9.4095 0.0107
-13 3 10 -4.5061 0.0077
-13 3 11 -2.0232 0.0030
-13 3 12 -0.2681 -0.0055
-13 3 13 5.7082 -0.0014
-13 3 14 1.6395 0.0086
-13 3 15 2.8028 -0.0040
-13 3 16 -3.9380 0.0110
-13 3 17 -0.2680 -0.0091
-13 3 18 -0.0295 0.0031
-13 3 19 -1.6790 0.0050
-13 3 20 0.1801 -0.0158
-13 3 21 -2.7172 -0.0085
-13 3 22 0.1678 -0.0003
-13 3 23 -0.9808 -0.0140
-13 3 24 -0.7803 -0.0037
-13 3 25 1.9202 -0.0011
-13 4 1 -4.4368 -0.1169
-13 4 2 -10.7062 0.0309
-13 4 3 1.7243 0.0056
-13 4 4 10.7511 -0.0126
-13 4 5 5.6770 0.0266
-13 4 6 5.0852 -0.0129
-13 4 7 -8.4455 -0.0262
-13 4 8 -6.7594 -0.0019
-13 4 9 -9.0757 0.0110
-13 4 10 1.1933 0.0096
-13 4 11 5.5081 0.0090
-13 4 12 8.6996 -0.0127
-13 4 13 4.2895 -0.0187
-13 4 14 2.6718 -0.0028
-13 4 15 -12.0441 0.0056
-13 4 16 1.6661 -0.0032
-13 4 17 -2.8725 -0.0069
-13 4 18 2.1436 0.0030
-13 4 19 1.9631 -0.0009
-13 4 22 -0.8243 0.0077
-13 4 23 -1.0709 -0.0038
-13 4 24 2.2541 0.0227
-13 5 1 -0.3433 -0.1024
-13 5 2 4.8481 -0.0462
-13 5 3 4.6684 -0.0002
-13 5 4 3.9303 0.0466
-13 5 5 2.0597 0.0075
-13 5 6 -9.0725 -0.0120
-13 5 7 -2.3558 -0.0276
-13 5 8 -9.1921 0.0047
-13 5 9 -2.9046 0.0009
-13 5 10 3.4890 0.0144
-13 5 11 7.3352 0.0022
-13 5 12 1.4686 0.0007
-13 5 13 -1.8182 0.0038
-13 5 14 -3.1622 0.0057
-13 5 15 3.1727 -0.0087
-13 5 16 -3.3454 0.0067
-13 5 17 -0.5462 -0.0060
-13 5 18 1.3843 0.0024
-13 5 19 -3.1575 0.0042
-13 5 20 4.7746 -0.0098
-13 5 21 0.2363 -0.0068
-13 5 22 3.0847 -0.0007
-13 5 23 -0.8237 -0.0131
-13 5 24 -0.5935 0.0188
-13 6 1 6.5465 -0.0625
-13 6 2 0.5745 -0.0318
-13 6 3 -1.1200 -0.0154
-13 6 4 4.9729 0.0115
-13 6 5 -8.6687 0.0287
-13 6 6 -1.9974 0.0116
-13 6 7 -9.5843 -0.0141
-13 6 8 2.2455 -0.0112
-13 6 9 4.5679 -0.0088
-13 6 10 1.7153 0.0013
-13 6 11 4.2179 0.0168
-13 6 12 3.9593 0.0019
-13 6 13 -5.2416 0.0050
-13 6 14 1.1900 0.0001
-13 6 15 2.0392 -0.0063
-13 6 16 0.1807 -0.0001
-13 6 17 -3.1029 -0.0053
-13 6 18 -1.9961 -0.0025
-13 6 19 -1.0741 0.0100
-13 6 20 -0.7435 -0.0039
-13 6 21 4.4097 -0.0036
-13 6 23 0.2928 0.0004
-13 6 24 -0.1333 0.0211
-13 7 1 4.3068 0.0538
-13 7 2 4.7629 -0.0147
-13 7 3 2.6822 -0.0611
-13 7 4 -7.9967 0.0044
-13 7 5 0.7671 0.0120
-13 7 6 -5.9779 0.0166
-13 7 7 1.1364 0.0041
-13 7 8 2.9776 -0.0110
-13 7 9 8.2246 -0.0168
-13 7 10 -0.1323 0.0104
-13 7 11 -1.8961 0.0054
-13 7 12 -1.0263 -0.0004
-13 7 13 -0.0530 0.0056
-13 7 14 -2.0677 0.0088
-13 7 15 4.3043 -0.0030
-13 7 16 -0.5207 0.0080
-13 7 17 -3.1262 -0.0087
-13 7 18 -2.5036 0.0055
-13 7 20 4.2033 -0.0046
-13 7 21 0.6683 0.0084
-13 7 22 -1.9848 -0.0098
-13 7 23 1.1928 -0.0062
-13 8 1 6.9195 0.1208
-13 8 2 -5.7968 0.0326
-13 8 3 -11.0109 -0.0642
-13 8 4 -8.5240 -0.0105
-13 8 5 -1.7844 0.0092
-13 8 6 11.6406 0.0052
-13 8 7 2.1545 0.0007
-13 8 8 0.0661 -0.0120
-13 8 9 1.0821 0.0124
-13 8 10 -3.3591 0.0029
-13 8 11 -1.5255 0.0025
-13 8 12 -3.2079 -0.0024
-13 8 13 0.8857 0.0038
-13 8 14 3.0767 -0.0097
-13 8 15 -1.7284 -0.0101
-13 8 16 -0.7873 0.0028
-13 8 17 1.4191 0.0063
-13 8 18 -1.9183 0.0002
-13 8 19 4.0680 0.0064
-13 8 20 -0.9113 0.0012
-13 8 21 -0.5751 -0.0026
-13 8 22 -0.2610 0.0005
-13 8 23 -0.8704 0.0016
-13 9 1 -2.2868 0.0981
-13 9 2 -0.6872 0.0066
-13 9 3 -1.0352 0.0153
-13 9 4 -5.9759 0.0302
-13 9 5 10.1823 -0.0074
-13 9 6 4.2390 0.0062
-13 9 7 8.7994 0.0061
-13 9 8 -2.9734 -0.0164
-13 9 9 -4.6548 -0.0187
-13 9 10 -3.6155 -0.0021
-13 9 11 3.6730 -0.0018
-13 9 12 -1.7663 0.0134
-13 9 13 1.6142 -0.0036
-13 9 14 -3.8941 -0.0030
-13 9 15 -1.8445 0.0029
-13 9 16 1.0661 0.0035
-13 9 17 5.0477 -0.0104
-13 9 18 1.4169 -0.0012
-13 9 19 -1.6654 -0.0064
-13 9 20 -1.6329 0.0012
-13 9 21 -0.5264 0.0079
-13 9 22 -0.2073 -0.0061
-13 10 1 -11.0421 0.1147
-13 10 2 -5.2612 0.0194
-13 10 3 -2.1217 -0.0171
-13 10 4 3.9979 0.0012
-13 10 5 -1.0059 -0.0108
-13 10 6 2.9737 0.0126
-13 10 7 -0.6284 0.0247
-13 10 8 0.7002 -0.0059
-13 10 9 -1.6202 -0.0038
-13 10 10 -0.5752 -0.0121
-13 10 11 -0.9195 -0.0015
-13 10 12 -3.5568 0.0010
-13 10 13 -1.2416 -0.0040
-13 10 14 1.3651 -0.0078
-13 10 15 0.0711 0.0092
-13 10 16 5.0450 -0.0059
-13 10 17 -0.1928 -0.0092
-13 10 18 2.0881 -0.0059
-13 10 19 -1.2004 0.0057
-13 10 20 -3.8586 0.0022
-13 10 21 -2.5785 0.0088
-13 10 22 1.0154 0.0126
-13 11 1 -1.5602 0.1619
-13 11 2 2.8614 0.0161
-13 11 3 5.3129 0.0289
-13 11 4 1.4022 -0.0174
-13 11 5 3.8123 -0.0280
-13 11 6 -4.6607 0.0321
-13 11 7 -1.4564 0.0144
-13 11 8 0.1117 0.0058
-13 11 9 2.0098 0.0102
-13 11 10 0.5210 0.0072
-13 11 11 -2.9681 0.0024
-13 11 12 -2.7571 0.0003
-13 11 13 3.4197 -0.0052
-13 11 14 -0.0437 -0.0019
-13 11 15 3.3036 0.0087
-13 11 16 1.9365 -0.0013
-13 11 17 -2.1414 -0.0073
-13 11 18 -1.1674 0.0141
-13 11 19 -3.9820 -0.0060
-13 11 20 -2.7750 -0.0121
-13 11 21 -0.6982 -0.0013
-13 12 1 -0.1588 -0.0340
-13 12 2 0.7707 -0.0025
-13 12 3 -2.0548 0.0361
-13 12 4 1.3640 -0.0067
-13 12 5 -7.1396 -0.0269
-13 12 6 -1.4417 -0.0083
-13 12 7 -0.0105 0.0018
-13 12 8 2.4210 -0.0003
-13 12 9 -0.4050 0.0014
-13 12 10 1.3190 0.0102
-13 12 11 2.2665 0.0027
-13 12 12 0.8217 0.0084
-13 12 13 0.1390 0.0006
-13 12 14 2.5138 -0.0098
-13 12 15 0.8033 0.0030
-13 12 16 -1.0152 -0.0041
-13 12 17 0.6683 0.0017
-13 12 19 2.3111 -0.0101
-13 12 20 1.6130 0.0200
-13 13 1 5.3437 0.0071
-13 13 2 3.6799 -0.0214
-13 13 3 1.0192 0.0361
-13 13 4 0.6854 -0.0175
-13 13 5 1.9511 -0.0163
-13 13 6 -0.2461 0.0098
-13 13 7 0.3206 0.0003
-13 13 8 -2.6833 -0.0095
-13 13 9 -1.3527 -0.0106
-13 13 10 1.1674 -0.0117
-13 13 11 0.4454 0.0034
-13 13 12 2.8412 0.0005
-13 13 13 0.8782 0.0083
-13 13 14 0.5832 0.0046
-13 13 15 -0.3937 0.0048
-13 13 16 -5.3133 0.0147
-13 13 17 -1.9160 -0.0071
-13 13 18 0.5645 0.0002
-13 13 19 1.2181 -0.0039
-13 14 1 -4.9434 -0.0204
-13 14 2 -3.7773 0.0490
-13 14 3 -1.5699 -0.0198
-13 14 4 2.5238 -0.0572
-13 14 5 -2.1522 -0.0020
-13 14 6 -1.4180 -0.0118
-13 14 7 2.1285 -0.0103
-13 14 8 2.4522 0.0055
-13 14 9 -0.1493 -0.0030
-13 14 10 -0.4815 0.0011
-13 14 11 0.5529 -0.0065
-13 14 12 1.0920 -0.0067
-13 14 13 2.2249 -0.0095
-13 14 14 -1.9188 0.0028
-13 14 15 -2.7012 -0.0016
-13 14 16 -0.2812 -0.0009
-13 14 17 3.1815 0.0135
-13 14 18 0.2702 0.0047
-13 15 1 1.6129 -0.0116
-13 15 2 -1.4200 -0.0441
-13 15 3 0.4231 0.0200
-13 15 4 2.6447 0.0093
-13 15 5 4.6199 -0.0167
-13 15 6 -0.1960 -0.0190
-13 15 7 -1.0230 -0.0144
-13 15 8 -0.6701 -0.0106
-13 15 9 -0.3129 0.0067
-13 15 10 1.6397 0.0040
-13 15 11 -1.4432 0.0077
-13 15 12 -0.4623 -0.0173
-13 15 13 -0.0964 0.0027
-13 15 14 -2.7140 -0.0129
-13 15 15 0.0461 -0.0088
-13 15 16 2.0150 0.0096
-13 15 17 0.2736 0.0101
-13 16 1 -0.6770 -0.0674
-13 16 2 -1.7609 -0.0220
-13 16 3 -0.6842 0.0007
-13 16 4 -3.6017 -0.0060
-13 16 5 -0.2846 0.0023
-13 16 6 -1.8698 0.0006
-13 16 7 -0.2843 -0.0020
-13 16 8 -0.7792 0.0105
-13 16 9 2.5184 0.0076
-13 16 10 -0.6451 0.0126
-13 16 11 1.5854 0.0038
-13 16 12 -0.9438 0.0113
-13 16 13 -2.6326 -0.0054
-13 16 14 0.4195 -0.0048
-13 16 15 1.3072 -0.0140
-13 16 16 1.6938 -0.0049
-13 17 1 1.5748 -0.0522
-13 17 2 4.7862 0.0175
-13 17 3 -0.9534 0.0057
-13 17 4 -0.4024 0.0049
-13 17 5 -0.0668 -0.0138
-13 17 6 -0.9529 -0.0011
-13 17 7 0.8528 -0.0070
-13 17 8 -1.8767 -0.0063
-13 17 9 -0.0331 0.0008
-13 17 10 1.1589 0.0005
-13 17 11 -0.4752 0.0120
-13 17 12 -3.0030 0.0037
-13 17 13 -0.2282 0.0176
-13 17 14 3.3208 0.0080
-13 18 1 0.7077 -0.0116
-13 18 2 1.8089 -0.0110
-13 18 3 -0.9613 0.0150
-13 18 4 -2.6464 -0.0145
-13 18 5 -0.8163 -0.0004
-13 18 6 -0.3471 0.0023
-13 18 7 1.1840 -0.0047
-13 18 8 1.3027 0.0001
-13 18 9 0.1772 -0.0015
-13 18 10 -2.4520 0.0050
-13 18 11 2.0111 0.0229
-13 18 12 -0.8837 0.0128
-13 19 1 1.0171 0.0153
-13 19 2 -0.5395 0.0058
-13 19 3 0.9980 -0.0007
-13 19 4 0.4722 0.0102
-13 19 5 2.9886 0.0094
-13 19 6 -2.7702 -0.0032
-13 19 7 -0.9058 -0.0003
-13 19 8 -0.7733 0.0158
-13 19 9 0.1230 0.0186
-12 -18 1 0.9662 -0.0682
-12 -18 2 -0.6029 -0.0093
-12 -18 3 1.0958 0.0076
-12 -18 4 -1.6846 -0.0221
-12 -18 5 0.9185 -0.0156
-12 -18 6 -1.9304 0.0074
-12 -18 7 0.8191 -0.0099
-12 -18 8 0.6420 0.0031
-12 -18 9 -0.8951 0.0049
-12 -18 10 -0.6366 -0.0022
-12 -18 11 0.4323 0.0032
-12 -17 1 -0.0516 0.0602
-12 -17 2 0.5989 -0.0191
-12 -17 3 -0.8357 -0.0321
-12 -17 4 -0.1836 -0.0011
-12 -17 5 0.6716 0.0056
-12 -17 6 1.5368 0.0066
-12 -17 7 -0.1573 0.0078
-12 -17 8 -2.2560 0.0185
-12 -17 9 2.2780 0.0155
-12 -17 10 -1.3330 0.0050
-12 -17 11 1.4987 -0.0014
-12 -17 12 0.8148 0.0001
-12 -17 13 -1.7560 -0.0113
-12 -17 14 -1.9745 -0.0171
-12 -16 1 -0.6556 -0.0325
-12 -16 2 -3.8309 -0.0270
-12 -16 3 1.8397 0.0024
-12 -16 4 -0.5402 0.0043
-12 -16 5 -2.5720 0.0175
-12 -16 6 1.7064 -0.0004
-12 -16 7 -0.9023 -0.0015
-12 -16 8 -1.9386 -0.0041
-12 -16 9 2.4201 0.0122
-12 -16 10 -1.1134 -0.0205
-12 -16 11 1.6567 -0.0031
-12 -16 12 1.7338 -0.0047
-12 -16 13 0.4139 -0.0062
-12 -16 14 4.0275 0.0135
-12 -16 15 -0.9155 0.0105
-12 -16 16 1.1061 0.0126
-12 -15 1 0.3658 0.0341
-12 -15 2 -2.1385 0.0417
-12 -15 3 0.1238 0.0387
-12 -15 4 3.0094 0.0116
-12 -15 5 2.2459 0.0025
-12 -15 6 0.1761 0.0047
-12 -15 7 0.2286 0.0030
-12 -15 8 -0.4326 -0.0012
-12 -15 9 1.8002 0.0008
-12 -15 10 -0.5446 -0.0091
-12 -15 11 -0.5752 0.0138
-12 -15 12 0.0185 -0.0013
-12 -15 13 -0.0446 0.0106
-12 -15 14 -5.7568 0.0017
-12 -15 15 1.2714 -0.0020
-12 -15 16 -1.6401 -0.0022
-12 -15 17 0.5179 -0.0097
-12 -15 18 -0.5610 -0.0023
-12 -14 1 2.7383 0.0300
-12 -14 2 -2.8356 0.0176
-12 -14 3 0.1049 -0.0146
-12 -14 4 -1.7787 -0.0105
-12 -14 5 -0.9733 0.0101
-12 -14 6 -2.0530 0.0031
-12 -14 7 -3.2101 -0.0100
-12 -14 8 -1.7603 -0.0003
-12 -14 9 0.8070 -0.0136
-12 -14 10 5.7492 0.0063
-12 -14 11 -0.7648 0.0039
-12 -14 12 -5.4124 -0.0087
-12 -14 13 2.8863 0.0037
-12 -14 14 3.2179 0.0018
-12 -14 15 -1.8922 0.0014
-12 -14 16 -2.3431 -0.0126
-12 -14 17 -1.6860 0.0006
-12 -14 18 1.5808 0.0001
-12 -14 19 -1.6915 0.0113
-12 -13 1 -0.2161 0.0092
-12 -13 2 2.1106 -0.0259
-12 -13 3 1.5194 -0.0213
-12 -13 4 0.9600 -0.0329
-12 -13 5 -1.6813 0.0197
-12 -13 6 -2.1219 0.0113
-12 -13 7 2.3598 -0.0067
-12 -13 8 2.6385 0.0066
-12 -13 9 0.8071 0.0092
-12 -13 10 2.0568 -0.0057
-12 -13 11 0.4062 -0.0021
-12 -13 12 -6.0435 -0.0110
-12 -13 13 -2.2487 -0.0080
-12 -13 14 -4.0543 -0.0037
-12 -13 15 2.2422 -0.0020
-12 -13 16 -1.3135 -0.0007
-12 -13 17 3.6906 0.0167
-12 -13 18 -0.1241 0.0074
-12 -13 19 1.3750 0.0066
-12 -13 20 1.4580 -0.0222
-12 -12 1 1.9699 -0.0498
-12 -12 2 1.4423 -0.0354
-12 -12 3 0.9974 0.0114
-12 -12 4 -4.5793 0.0170
-12 -12 5 -11.0487 0.0112
-12 -12 6 -0.2944 -0.0020
-12 -12 7 3.7109 -0.0091
-12 -12 8 5.5565 0.0059
-12 -12 9 0.9555 -0.0130
-12 -12 10 -3.0435 0.0034
-12 -12 11 -2.0368 -0.0012
-12 -12 12 -0.5930 0.0096
-12 -12 13 3.6230 -0.0018
-12 -12 14 1.6117 -0.0098
-12 -12 15 -3.1664 -0.0064
-12 -12 16 -0.8743 0.0065
-12 -12 17 0.0420 -0.0033
-12 -12 18 0.5591 -0.0139
-12 -12 19 0.2983 0.0093
-12 -12 20 1.6430 0.0107
-12 -12 21 -2.2239 -0.0201
-12 -11 1 2.0869 -0.0303
-12 -11 2 -1.5714 0.0034
-12 -11 3 -8.3410 0.0455
-12 -11 4 1.0312 0.0020
-12 -11 5 0.8251 -0.0174
-12 -11 6 7.5652 -0.0130
-12 -11 7 6.9206 -0.0003
-12 -11 8 3.0402 0.0163
-12 -11 9 -1.4796 -0.0246
-12 -11 10 0.2262 0.0030
-12 -11 11 -5.1156 0.0242
-12 -11 12 3.6254 0.0028
-12 -11 13 -3.5106 -0.0124
-12 -11 14 -6.2870 0.0051
-12 -11 15 2.8380 -0.0096
-12 -11 16 5.3282 -0.0078
-12 -11 17 1.0974 0.0010
-12 -11 18 -2.1499 -0.0147
-12 -11 19 4.0762 0.0042
-12 -11 20 -0.1788 -0.0053
-12 -11 21 1.4477 0.0118
-12 -11 22 1.9752 -0.0013
-12 -10 1 -5.0450 0.0124
-12 -10 2 -6.3122 0.0124
-12 -10 3 -0.6627 0.0527
-12 -10 4 4.7751 -0.0367
-12 -10 5 -1.2582 -0.0129
-12 -10 6 4.6813 0.0115
-12 -10 7 -1.4887 0.0177
-12 -10 8 1.5219 -0.0157
-12 -10 9 -0.2180 -0.0133
-12 -10 10 0.0963 0.0072
-12 -10 11 -2.7350 0.0052
-12 -10 12 -2.1507 0.0068
-12 -10 13 5.0939 0.0029
-12 -10 14 -1.3732 -0.0060
-12 -10 15 -4.8965 -0.0008
-12 -10 16 5.2724 -0.0012
-12 -10 17 -8.2757 -0.0074
-12 -10 18 5.8309 0.0080
-12 -10 19 -2.0548 0.0114
-12 -10 20 -1.8034 -0.0120
-12 -10 21 -0.0751 0.0198
-12 -10 22 -2.2983 -0.0148
-12 -9 1 -1.9891 0.0417
-12 -9 2 4.2866 0.0101
-12 -9 3 -1.2568 -0.0664
-12 -9 4 4.8412 0.0116
-12 -9 5 6.9188 0.0207
-12 -9 6 3.0615 0.0048
-12 -9 7 -6.3895 0.0043
-12 -9 8 -4.1152 -0.0113
-12 -9 9 2.0706 -0.0118
-12 -9 10 6.7445 -0.0060
-12 -9 11 -6.9701 0.0109
-12 -9 12 -0.1004 -0.0012
-12 -9 13 -2.5389 -0.0053
-12 -9 14 0.9621 0.0091
-12 -9 15 -0.9592 -0.0011
-12 -9 16 0.7076 0.0051
-12 -9 17 8.4560 0.0041
-12 -9 18 -1.1958 0.0008
-12 -9 19 -0.4674 -0.0059
-12 -9 20 -1.8064 0.0114
-12 -9 21 0.8061 0.0018
-12 -9 22 1.2651 -0.0237
-12 -9 23 -0.1918 0.0186
-12 -8 1 6.0746 -0.0921
-12 -8 2 4.2451 -0.0549
-12 -8 3 -0.0927 0.0358
-12 -8 4 -6.1852 0.0077
-12 -8 5 -3.6585 0.0037
-12 -8 6 6.6867 0.0117
-12 -8 7 -4.1964 -0.0164
-12 -8 8 -2.7330 0.0014
-12 -8 9 -4.9233 0.0025
-12 -8 10 -2.3553 -0.0259
-12 -8 11 8.8583 -0.0011
-12 -8 12 -3.9735 0.0049
-12 -8 13 -0.0559 0.0029
-12 -8 14 2.5714 0.0029
-12 -8 15 -1.1179 0.0179
-12 -8 16 -3.1628 -0.0080
-12 -8 17 -3.1119 -0.0116
-12 -8 18 1.5160 0.0144
-12 -8 19 -2.0989 -0.0020
-12 -8 20 5.0396 0.0060
-12 -8 21 2.6543 -0.0025
-12 -8 23 1.5172 0.0145
-12 -8 24 -1.6547 -0.0112
-12 -7 1 -2.0967 -0.0399
-12 -7 2 7.7068 0.0249
-12 -7 3 2.1232 0.0165
-12 -7 4 -7.6500 -0.0076
-12 -7 5 -0.8583 -0.0263
-12 -7 6 -8.8589 -0.0012
-12 -7 7 7.4155 0.0363
-12 -7 8 4.3289 0.0128
-12 -7 9 0.9277 0.0018
-12 -7 10 -0.5559 0.0019
-12 -7 11 -1.5673 -0.0064
-12 -7 12 5.5989 -0.0055
-12 -7 13 1.2205 0.0127
-12 -7 14 3.8435 0.0090
-12 -7 15 -0.5823 -0.0084
-12 -7 16 -9.8446 -0.0166
-12 -7 17 1.7103 0.0028
-12 -7 18 2.2683 0.0067
-12 -7 19 7.2729 0.0059
-12 -7 20 3.8644 0.0007
-12 -7 21 -4.6364 -0.0081
-12 -7 22 -0.8622 -0.0045
-12 -7 23 -1.8902 0.0103
-12 -7 24 -2.8878 0.0055
-12 -6 1 2.4594 -0.0016
-12 -6 2 -5.2685 -0.0705
-12 -6 3 0.5995 0.0007
-12 -6 4 -8.0334 0.0110
-12 -6 5 -4.7738 -0.0259
-12 -6 6 1.0465 0.0222
-12 -6 7 4.5756 0.0108
-12 -6 8 -1.9958 0.0035
-12 -6 9 1.6518 0.0185
-12 -6 10 -5.0590 -0.0024
-12 -6 11 -0.8518 -0.0174
-12 -6 12 -0.3363 0.0061
-12 -6 13 6.3528 0.0097
-12 -6 14 1.0705 -0.0033
-12 -6 15 -8.0610 0.0035
-12 -6 16 -0.9646 0.0062
-12 -6 17 -1.3279 0.0019
-12 -6 18 4.1841 0.0014
-12 -6 19 -1.7667 -0.0081
-12 -6 20 -1.3392 0.0028
-12 -6 21 2.6582 -0.0092
-12 -6 22 4.2269 0.0064
-12 -6 23 0.2036 -0.0005
-12 -6 24 -2.8384 -0.0215
-12 -5 1 -11.8555 0.0492
-12 -5 2 -1.4498 -0.0026
-12 -5 3 -2.6243 0.0321
-12 -5 4 1.3568 -0.0084
-12 -5 5 7.3390 -0.0150
-12 -5 6 -2.3843 -0.0097
-12 -5 7 11.0629 0.0092
-12 -5 8 -2.6822 0.0027
-12 -5 9 1.2682 0.0094
-12 -5 10 5.8373 -0.0057
-12 -5 11 -7.1079 -0.0051
-12 -5 12 1.9069 -0.0022
-12 -5 13 -4.1110 -0.0032
-12 -5 14 -1.6890 -0.0026
-12 -5 15 8.2823 0.0041
-12 -5 16 -0.5313 0.0039
-12 -5 17 4.8507 -0.0018
-12 -5 18 4.0851 -0.0079
-12 -5 19 -6.5091 0.0084
-12 -5 20 -4.3007 0.0003
-12 -5 21 -3.1600 0.0096
-12 -5 22 6.2774 0.0037
-12 -5 23 0.8566 -0.0043
-12 -5 24 0.5863 -0.0103
-12 -5 25 -0.2574 0.0089
-12 -4 1 8.1126 -0.0011
-12 -4 2 -6.2005 0.0381
-12 -4 3 -13.0268 0.0711
-12 -4 4 6.5623 -0.0016
-12 -4 5 1.1812 -0.0188
-12 -4 6 8.9174 -0.0047
-12 -4 7 1.7121 -0.0075
-12 -4 8 -2.8587 -0.0128
-12 -4 9 -1.6741 0.0204
-12 -4 10 6.1074 0.0071
-12 -4 11 -6.6791 -0.0120
-12 -4 12 -8.0267 0.0006
-12 -4 13 -10.6519 -0.0123
-12 -4 14 1.7369 -0.0080
-12 -4 15 6.7160 0.0157
-12 -4 16 9.7725 -0.0102
-12 -4 17 -4.9203 0.0042
-12 -4 18 -2.4388 0.0021
-12 -4 19 2.1741 -0.0060
-12 -4 20 3.4152 0.0077
-12 -4 21 -4.6443 -0.0046
-12 -4 22 -3.3273 0.0015
-12 -4 23 1.6224 -0.0000
-12 -4 24 4.3063 0.0073
-12 -4 25 -0.6938 -0.0169
-12 -3 1 -14.0952 -0.0518
-12 -3 2 -3.7289 -0.0024
-12 -3 3 4.3306 0.0151
-12 -3 4 9.3648 0.0337
-12 -3 5 5.0814 -0.0183
-12 -3 6 -10.5256 0.0003
-12 -3 7 1.8173 -0.0123
-12 -3 8 16.7793 -0.0043
-12 -3 9 -4.8197 0.0230
-12 -3 10 -6.2955 0.0037
-12 -3 11 -11.7301 -0.0115
-12 -3 12 5.5651 0.0011
-12 -3 13 9.1477 -0.0144
-12 -3 14 6.6490 -0.0045
-12 -3 15 0.4624 -0.0074
-12 -3 16 -9.1923 0.0039
-12 -3 17 3.0020 0.0024
-12 -3 18 0.6850 -0.0164
-12 -3 19 -11.2556 0.0065
-12 -3 20 -2.6284 -0.0077
-12 -3 21 -1.3363 -0.0003
-12 -3 22 0.4254 0.0063
-12 -3 23 5.0968 0.0032
-12 -3 24 -0.2496 0.0023
-12 -3 25 0.4127 0.0195
-12 -2 1 9.9515 -0.0848
-12 -2 2 11.0189 -0.0416
-12 -2 3 -4.1818 0.0704
-12 -2 4 -6.5684 0.0058
-12 -2 5 -5.7866 0.0246
-12 -2 6 16.6439 0.0107
-12 -2 7 -3.2702 -0.0091
-12 -2 8 -4.4998 0.0036
-12 -2 9 -4.8522 -0.0009
-12 -2 10 -1.4117 0.0054
-12 -2 11 3.4207 0.0040
-12 -2 12 2.9872 -0.0024
-12 -2 13 0.1724 0.0058
-12 -2 14 9.4210 0.0005
-12 -2 15 -7.2674 0.0036
-12 -2 16 3.0443 -0.0006
-12 -2 17 -6.4779 0.0002
-12 -2 18 -7.5771 -0.0024
-12 -2 19 -1.9262 0.0008
-12 -2 20 4.3659 -0.0041
-12 -2 21 7.2590 -0.0090
-12 -2 22 1.0437 0.0012
-12 -2 23 -3.0230 -0.0086
-12 -2 24 2.4725 0.0139
-12 -2 25 -0.1164 0.0022
-12 -1 1 -3.5719 -0.0887
-12 -1 2 -0.1330 -0.0110
-12 -1 3 8.4896 0.0055
-12 -1 4 -7.0091 0.0072
-12 -1 5 4.0876 -0.0012
-12 -1 6 -1.0802 -0.0059
-12 -1 7 -2.8008 -0.0167
-12 -1 8 -7.0052 -0.0000
-12 -1 9 -3.2475 0.0035
-12 -1 10 -0.0207 0.0051
-12 -1 11 8.4888 0.0045
-12 -1 12 2.8551 0.0046
-12 -1 13 5.4234 -0.0121
-12 -1 14 -4.4421 0.0078
-12 -1 15 0.7123 -0.0064
-12 -1 16 -6.9913 -0.0043
-12 -1 17 -5.1026 0.0015
-12 -1 18 -2.9821 -0.0051
-12 -1 19 -0.3186 0.0071
-12 -1 20 0.1857 -0.0026
-12 -1 21 3.1657 0.0073
-12 -1 22 3.7161 -0.0014
-12 -1 23 -0.5229 -0.0027
-12 -1 24 1.6435 0.0047
-12 -1 25 3.8966 -0.0196
-12 0 1 2.7145 -0.0690
-12 0 2 5.5345 -0.0019
-12 0 3 2.7172 0.0354
-12 0 4 5.9901 -0.0024
-12 0 5 -12.2811 0.0237
-12 0 6 -3.6744 -0.0087
-12 0 7 -1.3773 -0.0149
-12 0 8 0.4394 0.0061
-12 0 9 3.7844 -0.0122
-12 0 10 4.6054 -0.0028
-12 0 11 14.5868 0.0086
-12 0 12 -1.7531 -0.0057
-12 0 13 -8.9307 0.0031
-12 0 14 -2.7513 -0.0053
-12 0 15 -13.7268 0.0048
-12 0 16 3.9241 0.0109
-12 0 17 6.9192 0.0016
-12 0 18 2.7629 0.0054
-12 0 19 8.3921 0.0032
-12 0 20 -4.3067 -0.0038
-12 0 21 -4.0097 0.0136
-12 0 22 6.9828 0.0019
-12 0 23 0.8917 0.0051
-12 0 24 3.3977 0.0145
-12 0 25 -1.4784 -0.0062
-12 1 1 -2.0535 -0.0520
-12 1 2 -4.0012 0.0164
-12 1 3 8.2630 -0.0203
-12 1 4 -2.4540 0.0094
-12 1 5 9.0714 0.0346
-12 1 6 -14.5008 -0.0158
-12 1 7 -12.8183 -0.0143
-12 1 8 6.1752 -0.0073
-12 1 9 11.8385 -0.0094
-12 1 10 12.2893 -0.0001
-12 1 11 5.5074 0.0105
-12 1 12 -11.6769 -0.0128
-12 1 13 -7.6061 -0.0062
-12 1 14 -10.1908 -0.0059
-12 1 15 3.2941 -0.0090
-12 1 16 -0.1972 0.0093
-12 1 17 8.1275 -0.0011
-12 1 18 4.1943 -0.0054
-12 1 19 -0.9221 0.0100
-12 1 20 -1.9368 -0.0047
-12 1 21 -6.3183 0.0118
-12 1 22 -1.2367 -0.0093
-12 1 23 3.7313 0.0028
-12 1 24 0.7099 0.0078
-12 1 25 0.8069 -0.0020
-12 2 1 5.7726 0.0513
-12 2 2 1.9625 -0.0344
-12 2 3 -7.4209 -0.0429
-12 2 4 0.3916 0.0038
-12 2 5 -10.4191 0.0217
-12 2 6 -1.2816 0.0229
-12 2 7 7.1256 -0.0102
-12 2 8 7.7961 -0.0095
-12 2 9 9.9563 -0.0084
-12 2 10 0.6743 0.0003
-12 2 11 -6.3567 0.0120
-12 2 12 -7.6038 0.0012
-12 2 13 -12.6713 0.0058
-12 2 14 8.2290 -0.0072
-12 2 15 5.7907 0.0135
-12 2 16 7.9824 0.0025
-12 2 17 4.1893 -0.0154
-12 2 18 -4.7258 0.0161
-12 2 19 -5.0142 0.0020
-12 2 20 -1.6731 -0.0042
-12 2 21 0.4873 0.0107
-12 2 22 0.1159 -0.0075
-12 2 23 -3.6171 0.0026
-12 2 24 -0.1307 -0.0169
-12 2 25 0.1357 0.0271
-12 3 1 2.1908 0.0861
-12 3 2 -3.9284 0.0123
-12 3 3 -1.9532 -0.0388
-12 3 4 -10.3290 -0.0010
-12 3 5 1.8635 0.0012
-12 3 6 4.1216 0.0048
-12 3 7 15.8630 0.0069
-12 3 8 5.4129 -0.0070
-12 3 9 -4.6808 -0.0070
-12 3 10 -10.1667 -0.0026
-12 3 11 -4.1817 0.0063
-12 3 12 -2.0909 -0.0018
-12 3 13 6.3126 -0.0010
-12 3 14 -1.1246 -0.0029
-12 3 15 12.0821 -0.0097
-12 3 16 -2.8915 -0.0014
-12 3 17 -5.2022 -0.0054
-12 3 18 -2.8100 0.0050
-12 3 19 -1.1790 -0.0027
-12 3 20 4.8190 -0.0078
-12 3 21 0.5461 -0.0007
-12 3 22 -1.7078 0.0000
-12 3 23 -0.9892 -0.0038
-12 3 24 -1.8247 0.0195
-12 3 25 0.7771 -0.0156
-12 4 1 2.4904 0.0172
-12 4 2 0.9499 -0.0206
-12 4 3 -11.9834 0.0152
-12 4 4 6.5625 -0.0074
-12 4 5 2.2299 -0.0138
-12 4 6 7.6958 0.0099
-12 4 7 6.7620 0.0160
-12 4 8 -7.3706 -0.0022
-12 4 9 -9.4980 -0.0209
-12 4 10 -14.1193 0.0017
-12 4 11 -2.9496 -0.0007
-12 4 12 11.5659 0.0044
-12 4 13 3.3465 0.0136
-12 4 14 6.7908 -0.0104
-12 4 15 -0.7061 0.0022
-12 4 16 -5.4843 0.0014
-12 4 17 -1.6219 0.0005
-12 4 18 -3.9958 0.0084
-12 4 19 1.6194 -0.0027
-12 4 20 -1.2007 -0.0035
-12 4 21 4.5075 -0.0034
-12 4 22 1.1902 -0.0113
-12 4 23 -0.2898 0.0035
-12 4 24 -1.7617 -0.0196
-12 4 25 -0.7016 0.0113
-12 5 1 -6.2918 0.0954
-12 5 2 -4.5853 0.0310
-12 5 3 3.9335 -0.0462
-12 5 4 5.9085 0.0030
-12 5 5 15.7206 -0.0083
-12 5 6 1.9438 0.0000
-12 5 7 -10.4050 0.0388
-12 5 8 -7.9509 -0.0012
-12 5 9 -8.3227 -0.0184
-12 5 10 -1.2269 -0.0102
-12 5 11 7.1291 0.0035
-12 5 12 7.9314 0.0092
-12 5 13 11.1794 -0.0051
-12 5 14 -7.5473 0.0021
-12 5 15 -4.7110 0.0053
-12 5 16 -2.1651 -0.0109
-12 5 17 -2.7137 -0.0046
-12 5 18 1.6017 -0.0050
-12 5 19 0.8402 0.0037
-12 5 20 2.6555 0.0158
-12 5 21 0.4098 0.0003
-12 5 22 -0.2424 -0.0130
-12 5 23 1.8574 0.0087
-12 5 24 -0.3649 -0.0211
-12 6 1 3.2693 0.0792
-12 6 2 12.9057 0.0052
-12 6 3 6.2017 0.0087
-12 6 4 2.3487 -0.0373
-12 6 5 -0.0768 -0.0223
-12 6 6 -4.7783 -0.0072
-12 6 7 -9.5450 0.0266
-12 6 8 -9.7909 0.0048
-12 6 9 -0.4444 0.0079
-12 6 10 8.4023 0.0036
-12 6 11 4.3421 -0.0114
-12 6 12 1.9758 0.0005
-12 6 13 -3.6306 0.0103
-12 6 14 1.4546 0.0000
-12 6 15 -3.4350 0.0115
-12 6 16 -1.7614 0.0077
-12 6 17 3.6017 0.0011
-12 6 18 -5.5702 -0.0007
-12 6 19 3.5872 0.0027
-12 6 20 -1.1320 0.0036
-12 6 21 -1.1705 -0.0041
-12 6 22 2.1173 -0.0019
-12 6 23 1.6889 -0.0072
-12 6 24 -0.7180 -0.0177
-12 7 1 -3.4757 -0.0427
-12 7 2 6.0925 0.0504
-12 7 3 5.9980 0.0289
-12 7 4 -7.7627 0.0071
-12 7 5 -3.0920 -0.0082
-12 7 6 -7.0295 -0.0223
-12 7 7 0.0765 -0.0045
-12 7 8 5.8595 0.0032
-12 7 9 1.0134 0.0154
-12 7 10 4.5792 0.0070
-12 7 11 4.0899 0.0002
-12 7 12 -4.7084 0.0128
-12 7 13 -0.2881 -0.0102
-12 7 14 1.7946 -0.0019
-12 7 15 -1.0171 0.0073
-12 7 16 2.2419 -0.0055
-12 7 17 -0.8186 0.0068
-12 7 18 1.9705 0.0041
-12 7 19 -6.8074 -0.0050
-12 7 20 -0.8389 0.0050
-12 7 21 1.4366 -0.0072
-12 7 22 4.0992 0.0076
-12 7 23 0.8174 0.0093
-12 8 1 -1.3019 -0.0762
-12 8 2 6.4635 -0.0531
-12 8 3 -0.5203 0.0571
-12 8 4 -3.7648 0.0193
-12 8 5 -11.7019 -0.0168
-12 8 6 -1.2450 -0.0025
-12 8 7 6.6598 0.0045
-12 8 8 6.1646 0.0037
-12 8 9 4.7408 0.0001
-12 8 10 -1.3072 -0.0135
-12 8 11 -6.7594 0.0064
-12 8 12 -1.7707 0.0006
-12 8 13 -3.4228 -0.0026
-12 8 14 1.8073 0.0087
-12 8 15 2.7647 0.0059
-12 8 16 -1.8826 -0.0034
-12 8 17 -4.4456 -0.0013
-12 8 18 -0.6442 -0.0000
-12 8 19 3.0010 -0.0138
-12 8 20 4.3470 0.0022
-12 8 21 -1.0715 0.0086
-12 8 22 1.2165 0.0043
-12 8 23 -2.4069 -0.0168
-12 9 1 -2.3432 -0.0792
-12 9 2 -15.1776 0.0270
-12 9 3 -5.9425 0.0415
-12 9 4 -2.5299 -0.0042
-12 9 5 -2.1448 -0.0114
-12 9 6 5.5339 -0.0105
-12 9 7 8.6509 0.0054
-12 9 8 9.3036 0.0054
-12 9 9 0.3871 0.0011
-12 9 10 -3.2844 -0.0035
-12 9 11 -6.0005 -0.0031
-12 9 12 -1.3292 -0.0004
-12 9 13 1.7750 -0.0041
-12 9 14 -0.9379 -0.0093
-12 9 15 0.2132 -0.0041
-12 9 16 3.0823 -0.0099
-12 9 17 -3.7716 0.0012
-12 9 18 3.5230 -0.0047
-12 9 19 2.7706 -0.0079
-12 9 20 -1.8426 -0.0019
-12 9 21 0.5078 0.0074
-12 9 22 -3.7567 -0.0242
-12 9 23 -0.3855 0.0116
-12 10 1 3.1561 -0.1755
-12 10 2 -7.0156 0.0226
-12 10 3 -7.9854 0.0980
-12 10 4 6.4188 0.0374
-12 10 5 1.0921 -0.0240
-12 10 6 6.2838 0.0077
-12 10 7 1.0487 -0.0027
-12 10 8 -2.4006 -0.0083
-12 10 9 -4.1502 0.0104
-12 10 10 -1.7923 0.0000
-12 10 11 0.2921 0.0063
-12 10 12 2.9024 -0.0000
-12 10 13 -3.3295 0.0022
-12 10 14 -6.8426 0.0001
-12 10 15 1.5272 -0.0039
-12 10 16 1.0873 0.0013
-12 10 17 4.8659 -0.0052
-12 10 18 -1.0824 0.0029
-12 10 19 -0.4358 -0.0090
-12 10 20 -0.5437 -0.0005
-12 10 21 -3.5909 -0.0195
-12 10 22 -1.5241 0.0001
-12 11 1 0.5949 -0.1092
-12 11 2 -6.1246 -0.0051
-12 11 3 -0.4267 0.0175
-12 11 4 2.7365 0.0180
-12 11 5 7.5532 0.0102
-12 11 6 -0.3299 -0.0019
-12 11 7 -2.5233 0.0056
-12 11 8 -4.3955 0.0016
-12 11 9 1.8741 -0.0076
-12 11 10 4.6373 0.0082
-12 11 11 1.0833 0.0064
-12 11 12 -0.9640 0.0054
-12 11 13 -2.3165 0.0033
-12 11 14 3.6629 -0.0104
-12 11 15 2.0492 -0.0007
-12 11 16 1.4366 0.0042
-12 11 17 2.0296 0.0018
-12 11 18 0.2597 -0.0057
-12 11 19 0.1015 0.0051
-12 11 20 -1.7019 -0.0069
-12 11 21 -1.3220 0.0105
-12 12 1 1.2279 0.0107
-12 12 2 7.2244 -0.0155
-12 12 3 1.4133 -0.0172
-12 12 4 3.9420 0.0041
-12 12 5 2.8130 -0.0030
-12 12 6 -2.8255 0.0072
-12 12 7 -8.2514 0.0078
-12 12 8 -4.6529 0.0042
-12 12 9 3.3770 0.0007
-12 12 10 -2.8618 -0.0004
-12 12 11 -2.4288 0.0036
-12 12 12 -1.0734 -0.0075
-12 12 13 2.7737 0.0001
-12 12 14 2.5434 0.0115
-12 12 15 1.8271 0.0027
-12 12 16 -1.0151 0.0100
-12 12 17 -0.6415 0.0031
-12 12 18 -2.6262 -0.0012
-12 12 19 -2.4703 -0.0015
-12 12 20 -0.3832 -0.0011
-12 12 21 0.2049 -0.0071
-12 13 1 -0.8216 0.0476
-12 13 2 0.4982 -0.0153
-12 13 3 3.5917 0.0113
-12 13 4 -3.8894 0.0167
-12 13 5 -4.1664 0.0010
-12 13 6 0.2583 -0.0203
-12 13 7 3.8761 -0.0090
-12 13 8 2.0919 -0.0028
-12 13 9 -0.5454 -0.0025
-12 13 10 -0.5971 0.0033
-12 13 11 1.7615 -0.0021
-12 13 12 2.1126 -0.0032
-12 13 13 3.9190 0.0047
-12 13 15 -1.9390 -0.0002
-12 13 17 -2.5231 0.0018
-12 13 18 -0.3140 -0.0079
-12 13 19 0.5155 0.0010
-12 13 20 1.6890 0.0140
-12 14 1 3.6047 -0.0082
-12 14 2 2.3169 -0.0341
-12 14 3 -0.0632 0.0218
-12 14 4 -1.7862 0.0153
-12 14 5 1.2593 -0.0092
-12 14 6 2.0813 0.0038
-12 14 7 -2.3099 -0.0180
-12 14 8 -1.6461 -0.0123
-12 14 9 0.6752 -0.0015
-12 14 10 -2.6557 -0.0056
-12 14 11 0.4602 -0.0115
-12 14 12 2.0657 -0.0043
-12 14 13 0.3689 -0.0018
-12 14 14 -1.0102 -0.0127
-12 14 15 -0.4835 -0.0006
-12 14 16 -4.7036 -0.0017
-12 14 17 -1.4165 0.0019
-12 14 18 1.4723 0.0072
-12 14 19 0.4363 0.0007
-12 15 1 -1.5804 0.0577
-12 15 2 -3.6451 0.0381
-12 15 3 -3.7464 -0.0535
-12 15 4 -0.8875 -0.0309
-12 15 5 -1.3386 -0.0023
-12 15 6 3.5767 0.0007
-12 15 7 1.0619 -0.0046
-12 15 8 1.8360 -0.0018
-12 15 9 1.9820 0.0080
-12 15 10 3.8097 0.0032
-12 15 11 -0.5061 0.0015
-12 15 12 0.7874 -0.0032
-12 15 13 0.4472 -0.0100
-12 15 14 1.2321 -0.0060
-12 15 15 -1.0842 -0.0087
-12 15 16 0.7150 -0.0129
-12 15 17 1.3039 0.0044
-12 15 18 0.7607 0.0183
-12 16 1 1.6405 0.0334
-12 16 2 0.8528 -0.0371
-12 16 3 0.5023 -0.0434
-12 16 4 1.0436 -0.0118
-12 16 5 -0.6696 -0.0062
-12 16 6 -1.1156 0.0009
-12 16 7 -0.3442 -0.0106
-12 16 8 0.6147 0.0020
-12 16 9 -1.3711 -0.0032
-12 16 10 -1.6620 -0.0067
-12 16 11 -1.0996 0.0034
-12 16 12 -0.3892 0.0047
-12 16 13 -2.0882 0.0076
-12 16 14 -2.2796 -0.0023
-12 16 15 0.2649 -0.0072
-12 16 16 -0.2862 0.0015
-12 17 1 0.6348 0.0028
-12 17 2 1.4064 -0.0066
-12 17 3 -0.4203 -0.0374
-12 17 4 0.7226 0.0008
-12 17 5 -3.7034 0.0008
-12 17 6 0.5825 -0.0187
-12 17 7 0.5078 0.0007
-12 17 8 2.8994 -0.0025
-12 17 9 -1.9493 -0.0069
-12 17 10 2.1603 -0.0047
-12 17 11 2.0234 -0.0024
-12 17 12 -0.9314 0.0106
-12 17 13 -0.1982 0.0054
-12 17 14 -2.6764 -0.0074
-12 17 15 1.4180 0.0016
-12 18 1 3.8311 0.0509
-12 18 2 0.3012 0.0084
-12 18 3 0.4162 0.0127
-12 18 4 1.4601 0.0103
-12 18 5 0.6821 0.0083
-12 18 6 -3.0786 -0.0095
-12 18 7 -3.0787 -0.0059
-12 18 8 -0.7842 0.0070
-12 18 9 -1.1865 0.0089
-12 18 10 0.7793 0.0133
-12 18 11 -2.7093 0.0008
-12 18 12 -1.2227 0.0002
-12 18 13 1.0583 0.0210
-12 19 1 -0.8171 -0.0131
-12 19 2 2.4750 0.0417
-12 19 3 -1.1014 -0.0164
-12 19 4 1.9058 -0.0069
-12 19 5 0.2205 -0.0080
-12 19 6 0.0661 -0.0079
-12 19 7 0.0075 -0.0167
-12 19 8 2.9569 0.0051
-12 19 9 0.4442 0.0037
-12 19 10 -0.0250 0.0297
-12 19 11 -2.0734 0.0131
-12 20 1 -2.4744 -0.0120
-12 20 2 0.2795 -0.0079
-12 20 4 -0.6636 0.0186
-12 20 5 1.6956 0.0094
-12 20 6 -0.5034 -0.0203
-12 20 7 -2.1270 0.0244
-11 -19 2 2.0650 0.0093
-11 -19 3 -0.0872 0.0228
-11 -19 4 -1.6487 -0.0356
-11 -19 5 -1.8027 0.0167
-11 -19 6 1.8681 0.0143
-11 -19 7 0.4128 0.0005
-11 -19 8 -1.1780 -0.0130
-11 -19 9 1.9159 -0.0187
-11 -19 10 -2.0205 -0.0095
-11 -18 1 2.1412 0.1093
-11 -18 2 -0.4341 0.0031
-11 -18 3 1.7580 -0.0422
-11 -18 4 0.9799 -0.0037
-11 -18 5 -0.3820 -0.0171
-11 -18 6 1.7632 -0.0047
-11 -18 7 -2.1915 0.0041
-11 -18 8 -0.4857 -0.0133
-11 -18 9 -1.8395 0.0326
-11 -18 10 -0.8364 0.0048
-11 -18 11 1.3829 0.0129
-11 -18 12 -2.0593 0.0063
-11 -18 13 -2.2870 0.0090
-11 -17 1 -1.8804 -0.0362
-11 -17 2 0.8811 -0.0081
-11 -17 3 2.0245 -0.0030
-11 -17 4 -0.4546 -0.0219
-11 -17 5 -2.7230 -0.0046
-11 -17 6 -3.1836 0.0038
-11 -17 7 1.4368 -0.0112
-11 -17 8 3.3055 0.0041
-11 -17 9 -2.4951 0.0035
-11 -17 10 -0.4066 -0.0049
-11 -17 11 0.3260 0.0037
-11 -17 12 -0.8553 -0.0053
-11 -17 13 2.7729 -0.0016
-11 -17 14 1.5257 0.0075
-11 -17 15 3.4203 -0.0200
-11 -17 16 -0.3935 -0.0232
-11 -16 1 -0.0607 -0.0052
-11 -16 2 -3.2393 -0.0354
-11 -16 3 -1.8079 0.0156
-11 -16 4 0.7441 0.0130
-11 -16 5 0.9363 0.0104
-11 -16 6 1.8940 0.0119
-11 -16 7 -1.2427 0.0135
-11 -16 8 1.7141 0.0084
-11 -16 9 -4.4204 -0.0090
-11 -16 10 5.0578 -0.0057
-11 -16 11 -0.0436 0.0027
-11 -16 12 -3.8960 -0.0076
-11 -16 13 3.0106 0.0067
-11 -16 15 0.2828 0.0014
-11 -16 16 -0.4888 0.0072
-11 -16 17 0.3897 0.0030
-11 -15 1 -2.2386 -0.0192
-11 -15 2 -1.7097 0.0354
-11 -15 3 -3.0032 0.0034
-11 -15 4 -0.6838 0.0059
-11 -15 5 5.1185 0.0132
-11 -15 6 -1.5581 0.0142
-11 -15 7 -0.4275 -0.0040
-11 -15 8 -2.9781 0.0040
-11 -15 9 -2.4627 -0.0092
-11 -15 10 3.9775 -0.0102
-11 -15 11 1.2104 -0.0041
-11 -15 12 0.9123 -0.0115
-11 -15 13 3.7014 -0.0098
-11 -15 14 4.5295 0.0067
-11 -15 15 -2.0831 0.0090
-11 -15 16 -4.1289 0.0031
-11 -15 17 2.3798 0.0011
-11 -15 18 -2.2282 -0.0131
-11 -15 19 0.1496 -0.0035
-11 -14 1 -0.1569 0.0048
-11 -14 2 1.4281 0.0470
-11 -14 3 2.6987 0.0012
-11 -14 4 7.2258 -0.0369
-11 -14 5 -0.8879 -0.0279
-11 -14 6 0.0222 0.0014
-11 -14 7 -2.4243 -0.0007
-11 -14 8 -1.0867 0.0193
-11 -14 9 -0.3430 -0.0087
-11 -14 10 -1.2162 0.0096
-11 -14 11 3.1487 0.0017
-11 -14 12 4.3196 0.0055
-11 -14 13 -7.9147 -0.0011
-11 -14 14 -0.6800 0.0024
-11 -14 15 -1.6130 -0.0002
-11 -14 16 -0.2142 -0.0062
-11 -14 17 0.0241 -0.0083
-11 -14 18 -0.3697 -0.0013
-11 -14 19 -0.0514 0.0125
-11 -14 20 -1.0475 0.0141
-11 -13 1 2.4600 -0.0277
-11 -13 2 4.4814 -0.0363
-11 -13 3 1.9638 -0.0024
-11 -13 4 -3.5371 -0.0089
-11 -13 5 -1.9222 0.0213
-11 -13 6 -7.3872 -0.0074
-11 -13 7 -0.6258 0.0063
-11 -13 8 1.1163 0.0024
-11 -13 9 3.1333 0.0016
-11 -13 10 2.7243 0.0016
-11 -13 11 -5.3881 0.0012
-11 -13 12 4.6669 0.0020
-11 -13 13 -0.2056 0.0045
-11 -13 14 -4.5341 0.0059
-11 -13 15 -0.4091 -0.0101
-11 -13 16 -3.7533 -0.0042
-11 -13 17 2.2019 0.0018
-11 -13 18 -0.6009 -0.0040
-11 -13 19 0.5207 0.0092
-11 -13 20 1.0895 0.0177
-11 -13 21 -0.5349 0.0094
-11 -12 1 2.4299 -0.1420
-11 -12 2 0.2297 0.0334
-11 -12 3 2.0421 -0.0147
-11 -12 4 -1.5501 0.0120
-11 -12 5 -6.9192 -0.0090
-11 -12 6 0.8520 -0.0065
-11 -12 7 -1.9742 0.0118
-11 -12 8 3.9734 0.0078
-11 -12 9 7.8891 -0.0067
-11 -12 10 -0.6755 -0.0070
-11 -12 11 -3.1807 -0.0076
-11 -12 12 -3.0095 0.0040
-11 -12 13 -7.3494 0.0040
-11 -12 14 2.8805 0.0015
-11 -12 15 -1.8130 0.0024
-11 -12 16 7.5114 0.0040
-11 -12 17 -7.4832 -0.0024
-11 -12 19 2.4957 -0.0074
-11 -12 20 -0.2805 -0.0195
-11 -12 21 1.6031 0.0177
-11 -12 22 -1.3966 -0.0267
-11 -11 1 -1.1665 -0.0353
-11 -11 2 0.9922 -0.0064
-11 -11 3 1.7380 0.0408
-11 -11 4 -12.3886 0.0371
-11 -11 5 -1.9540 -0.0159
-11 -11 6 -2.8024 -0.0153
-11 -11 7 7.1474 0.0162
-11 -11 8 4.2934 0.0000
-11 -11 9 1.9056 -0.0032
-11 -11 10 0.7515 -0.0046
-11 -11 11 -4.5387 0.0017
-11 -11 12 -1.2538 0.0042
-11 -11 13 4.7301 0.0029
-11 -11 14 -0.6935 -0.0049
-11 -11 15 2.1608 0.0034
-11 -11 16 -6.4288 0.0111
-11 -11 17 2.4735 -0.0061
-11 -11 18 2.6601 -0.0051
-11 -11 19 1.2907 -0.0005
-11 -11 20 -0.2278 0.0194
-11 -11 21 -2.7091 0.0062
-11 -11 22 -0.5064 -0.0191
-11 -10 1 2.6304 0.0003
-11 -10 2 -6.1266 0.0335
-11 -10 3 -7.4059 -0.0231
-11 -10 4 -2.2714 0.0190
-11 -10 5 4.8865 0.0137
-11 -10 6 10.9639 -0.0265
-11 -10 7 3.8741 0.0029
-11 -10 8 -2.1970 0.0069
-11 -10 9 -0.5226 0.0032
-11 -10 10 -5.4926 -0.0000
-11 -10 11 11.5793 0.0116
-11 -10 12 -2.9769 -0.0089
-11 -10 13 -11.5477 -0.0136
-11 -10 14 3.9133 0.0108
-11 -10 15 -1.6588 0.0018
-11 -10 16 1.4452 -0.0062
-11 -10 17 1.0493 -0.0093
-11 -10 18 1.9325 -0.0002
-11 -10 19 4.4461 -0.0100
-11 -10 20 -3.1498 0.0048
-11 -10 21 3.7600 -0.0012
-11 -10 22 -3.0565 -0.0111
-11 -9 1 -7.9350 -0.0205
-11 -9 2 -5.0201 -0.0305
-11 -9 3 5.2921 -0.0088
-11 -9 4 -4.0708 0.0182
-11 -9 5 10.8898 -0.0155
-11 -9 6 -5.3562 0.0133
-11 -9 7 9.2941 -0.0055
-11 -9 8 -0.7525 -0.0154
-11 -9 9 -8.2403 0.0082
-11 -9 10 -0.4058 -0.0034
-11 -9 11 4.7080 -0.0152
-11 -9 12 -0.8364 -0.0018
-11 -9 13 4.6578 -0.0031
-11 -9 14 -7.1510 0.0001
-11 -9 15 2.8519 0.0142
-11 -9 16 -5.0741 -0.0017
-11 -9 17 3.4180 -0.0044
-11 -9 18 0.3724 0.0076
-11 -9 19 4.1318 -0.0077
-11 -9 20 8.3488 0.0049
-11 -9 21 -6.6110 -0.0120
-11 -9 22 -4.9104 0.0118
-11 -9 23 2.3100 0.0086
-11 -8 1 -4.9295 0.0835
-11 -8 2 4.1680 -0.0732
-11 -8 3 4.0108 -0.0090
-11 -8 4 13.6455 0.0475
-11 -8 5 0.2142 -0.0002
-11 -8 6 -5.8856 0.0022
-11 -8 7 -4.5320 -0.0142
-11 -8 8 2.6822 -0.0031
-11 -8 9 2.7882 0.0123
-11 -8 10 -4.1847 0.0046
-11 -8 11 -6.3000 -0.0065
-11 -8 12 3.2025 -0.0026
-11 -8 13 3.5473 0.0027
-11 -8 14 6.9988 -0.0033
-11 -8 15 -8.5905 -0.0072
-11 -8 16 5.6189 0.0107
-11 -8 17 -0.8605 0.0068
-11 -8 18 -6.7709 -0.0140
-11 -8 19 0.0718 -0.0009
-11 -8 20 1.8577 0.0003
-11 -8 21 4.5939 -0.0048
-11 -8 22 3.0595 -0.0006
-11 -8 23 -4.9619 -0.0053
-11 -8 24 -1.4548 0.0015
-11 -7 1 7.4602 -0.0173
-11 -7 2 5.4713 -0.0375
-11 -7 3 0.8905 -0.0029
-11 -7 4 -4.9045 0.0115
-11 -7 5 -0.9875 0.0063
-11 -7 6 -3.8569 -0.0252
-11 -7 7 -2.6933 0.0067
-11 -7 8 -2.0133 -0.0049
-11 -7 9 -4.2418 0.0082
-11 -7 10 4.8395 0.0098
-11 -7 11 -5.0501 -0.0090
-11 -7 12 -0.2820 0.0074
-11 -7 13 7.4855 -0.0084
-11 -7 14 -3.7193 -0.0135
-11 -7 15 2.5053 0.0211
-11 -7 16 -2.7166 0.0008
-11 -7 17 -2.6469 0.0031
-11 -7 18 0.1211 0.0050
-11 -7 19 -5.9171 0.0041
-11 -7 20 6.8013 0.0013
-11 -7 21 1.6766 0.0015
-11 -7 22 2.8353 0.0134
-11 -7 23 -0.1111 -0.0197
-11 -7 24 -4.9383 -0.0414
-11 -6 1 5.5140 0.0307
-11 -6 2 13.8240 0.0061
-11 -6 3 -8.3110 -0.0031
-11 -6 6 -0.2248 0.0175
-11 -6 7 3.5354 -0.0105
-11 -6 8 5.6668 -0.0076
-11 -6 9 5.1525 0.0042
-11 -6 10 2.3589 0.0049
-11 -6 11 -1.2916 0.0119
-11 -6 12 2.1888 0.0055
-11 -6 13 -8.3935 -0.0160
-11 -6 14 6.7926 -0.0017
-11 -6 15 -4.3218 -0.0055
-11 -6 16 -4.9125 -0.0035
-11 -6 17 1.0394 0.0089
-11 -6 18 6.4239 0.0009
-11 -6 19 5.7647 -0.0011
-11 -6 20 -7.0335 0.0046
-11 -6 21 0.6612 0.0042
-11 -6 22 -1.8743 0.0064
-11 -6 23 -3.0280 -0.0035
-11 -6 24 3.5054 0.0213
-11 -6 25 1.4471 0.0009
-11 -5 1 10.2443 -0.0799
-11 -5 2 -11.9793 -0.0635
-11 -5 3 -8.9398 0.0114
-11 -5 4 -14.8677 0.0100
-11 -5 5 5.4864 0.0450
-11 -5 6 10.2345 0.0080
-11 -5 7 -7.1118 -0.0180
-11 -5 8 4.5552 -0.0027
-11 -5 9 1.9522 -0.0029
-11 -5 10 -2.4371 0.0054
-11 -5 11 3.1849 -0.0051
-11 -5 12 -9.3757 -0.0048
-11 -5 13 -0.3005 0.0027
-11 -5 14 -4.1893 -0.0073
-11 -5 15 -3.4700 -0.0004
-11 -5 16 -4.8268 0.0089
-11 -5 17 1.5943 0.0065
-11 -5 18 11.5364 -0.0032
-11 -5 19 3.1782 0.0003
-11 -5 20 -2.9891 -0.0048
-11 -5 21 -1.5064 0.0052
-11 -5 22 -4.6231 0.0048
-11 -5 23 1.1131 -0.0008
-11 -5 24 -0.4297 -0.0003
-11 -5 25 3.5629 0.0226
-11 -4 1 -13.2606 -0.0064
-11 -4 2 3.8370 0.0023
-11 -4 3 -11.5532 0.0099
-11 -4 4 -0.4375 0.0109
-11 -4 5 1.8030 0.0165
-11 -4 6 16.7779 -0.0079
-11 -4 7 8.5658 -0.0123
-11 -4 8 -3.4506 0.0068
-11 -4 9 5.3095 -0.0129
-11 -4 10 -8.0391 -0.0006
-11 -4 11 2.8132 0.0088
-11 -4 12 -0.1050 0.0002
-11 -4 13 -6.3607 -0.0050
-11 -4 14 5.1703 -0.0008
-11 -4 16 7.0540 0.0002
-11 -4 17 10.3123 -0.0072
-11 -4 18 -5.4819 -0.0023
-11 -4 19 -0.7706 0.0023
-11 -4 20 -8.0863 -0.0030
-11 -4 21 1.0661 0.0050
-11 -4 22 2.1619 -0.0059
-11 -4 23 3.2880 -0.0124
-11 -4 24 2.0404 0.0153
-11 -4 25 -0.1609 0.0095
-11 -3 1 3.3621 0.0517
-11 -3 2 -20.1354 -0.0315
-11 -3 3 5.1069 -0.0049
-11 -3 4 -15.8145 -0.0031
-11 -3 5 11.3054 0.0339
-11 -3 6 9.2891 0.0114
-11 -3 7 1.5061 -0.0019
-11 -3 8 -6.9546 0.0042
-11 -3 9 -0.5080 -0.0065
-11 -3 10 -0.4299 0.0058
-11 -3 11 2.8259 0.0178
-11 -3 12 -16.8707 -0.0046
-11 -3 13 -2.1501 0.0021
-11 -3 14 -3.0229 0.0030
-11 -3 15 14.2705 -0.0118
-11 -3 16 11.2226 0.0055
-11 -3 17 -9.7730 0.0073
-11 -3 18 -4.7035 0.0101
-11 -3 19 0.5779 -0.0015
-11 -3 20 -0.4937 -0.0073
-11 -3 21 -3.0761 0.0015
-11 -3 22 2.7043 0.0039
-11 -3 23 1.6325 -0.0074
-11 -3 24 -0.8092 0.0013
-11 -3 25 -0.8346 -0.0111
-11 -2 1 -25.1065 0.0665
-11 -2 2 10.6045 -0.0121
-11 -2 3 11.9524 -0.0482
-11 -2 4 24.9693 -0.0162
-11 -2 5 -15.0231 0.0295
-11 -2 6 -22.5660 0.0025
-11 -2 7 16.9143 0.0051
-11 -2 8 10.6847 0.0091
-11 -2 9 -4.1051 -0.0001
-11 -2 10 -12.2946 -0.0038
-11 -2 11 -3.0221 0.0018
-11 -2 12 8.8559 0.0036
-11 -2 13 7.4934 0.0113
-11 -2 14 5.5794 -0.0066
-11 -2 15 4.2622 -0.0080
-11 -2 16 -1.6069 0.0043
-11 -2 17 1.4928 -0.0046
-11 -2 18 -13.0830 -0.0009
-11 -2 19 -1.2969 -0.0086
-11 -2 20 -5.7725 -0.0091
-11 -2 21 0.3776 0.0061
-11 -2 22 9.1695 -0.0008
-11 -2 23 2.0566 0.0003
-11 -2 24 -0.2922 -0.0053
-11 -2 25 -0.9125 -0.0334
-11 -2 26 -1.0152 -0.0031
-11 -1 1 15.4699 -0.0232
-11 -1 2 -3.6868 0.0255
-11 -1 3 10.0823 -0.0173
-11 -1 4 -4.3508 -0.0087
-11 -1 5 7.7247 0.0159
-11 -1 6 -11.8154 -0.0084
-11 -1 7 -4.5242 0.0197
-11 -1 8 1.2856 0.0015
-11 -1 9 -4.6479 -0.0175
-11 -1 10 -0.9135 -0.0055
-11 -1 11 2.6970 -0.0007
-11 -1 12 -1.2557 0.0089
-11 -1 13 13.5444 0.0039
-11 -1 14 -4.3851 -0.0024
-11 -1 15 -2.1544 0.0001
-11 -1 16 -4.4094 0.0011
-11 -1 17 -7.9770 0.0065
-11 -1 18 3.2661 0.0067
-11 -1 19 -4.0588 0.0012
-11 -1 20 3.4285 -0.0015
-11 -1 21 2.8086 0.0100
-11 -1 22 -1.2607 0.0025
-11 -1 23 2.8235 0.0024
-11 -1 24 -0.5867 0.0076
-11 -1 25 -0.2733 -0.0030
-11 -1 26 2.9327 0.0294
-11 0 1 2.3569 0.0886
-11 0 2 14.6678 0.0187
-11 0 3 -14.8973 -0.0393
-11 0 4 13.2474 0.0091
-11 0 5 3.3181 0.0113
-11 0 6 1.1690 -0.0037
-11 0 7 -8.6643 0.0042
-11 0 8 -9.9127 -0.0032
-11 0 9 0.8960 0.0013
-11 0 10 9.9479 -0.0165
-11 0 11 2.1550 0.0107
-11 0 12 17.4581 -0.0011
-11 0 13 -3.5458 -0.0056
-11 0 14 -4.8552 0.0066
-11 0 15 -4.6290 -0.0081
-11 0 16 -10.7700 -0.0152
-11 0 17 3.4271 -0.0116
-11 0 18 1.7164 0.0035
-11 0 19 2.3996 0.0022
-11 0 20 4.5421 0.0053
-11 0 21 -1.8430 -0.0025
-11 0 22 -5.8026 -0.0132
-11 0 23 -0.2686 0.0066
-11 0 24 5.2285 -0.0106
-11 0 25 3.5749 0.0057
-11 0 26 1.2489 -0.0144
-11 1 1 15.8511 0.0174
-11 1 2 -5.7881 0.0162
-11 1 3 5.5023 -0.0099
-11 1 4 -13.5394 -0.0241
-11 1 5 -5.1515 0.0154
-11 1 6 0.9824 -0.0167
-11 1 7 -0.7075 0.0143
-11 1 8 -2.0794 0.0145
-11 1 9 -1.5042 0.0029
-11 1 10 11.4849 -0.0190
-11 1 11 12.0191 -0.0171
-11 1 12 -0.7683 0.0002
-11 1 13 -3.6307 0.0027
-11 1 14 -18.8918 0.0095
-11 1 15 -5.8983 0.0151
-11 1 16 6.2062 -0.0061
-11 1 17 1.5131 -0.0078
-11 1 18 9.4594 0.0075
-11 1 19 -0.0892 -0.0013
-11 1 20 -2.3184 0.0085
-11 1 21 0.7791 0.0056
-11 1 22 -6.8529 0.0095
-11 1 23 3.4769 0.0011
-11 1 24 0.8761 0.0208
-11 1 25 1.6725 -0.0107
-11 1 26 1.6178 0.0231
-11 2 1 -12.4403 -0.0546
-11 2 2 11.5831 0.0550
-11 2 3 -5.1406 0.0527
-11 2 4 11.1409 0.0497
-11 2 5 -7.8353 -0.0268
-11 2 6 -13.3773 -0.0167
-11 2 7 -3.2871 -0.0028
-11 2 8 8.6973 0.0086
-11 2 9 15.5194 0.0107
-11 2 10 11.1507 0.0038
-11 2 11 -4.1440 -0.0049
-11 2 12 -1.3325 -0.0113
-11 2 13 -13.2919 -0.0007
-11 2 14 -4.3411 0.0069
-11 2 15 2.2438 -0.0014
-11 2 16 1.2953 0.0034
-11 2 17 13.4235 -0.0001
-11 2 18 2.3942 -0.0046
-11 2 19 -2.9921 -0.0055
-11 2 20 -3.7364 0.0061
-11 2 21 -4.8172 -0.0116
-11 2 22 2.3137 0.0072
-11 2 23 1.4444 0.0057
-11 2 24 0.3777 -0.0085
-11 2 25 -0.7817 -0.0113
-11 3 1 6.9800 -0.1019
-11 3 2 -8.7273 -0.0462
-11 3 3 5.9535 0.0334
-11 3 4 -11.5155 0.0117
-11 3 5 -6.0600 -0.0002
-11 3 6 1.1659 -0.0115
-11 3 7 -3.9072 0.0057
-11 3 8 12.7900 0.0047
-11 3 9 4.0952 -0.0008
-11 3 10 -3.3210 -0.0090
-11 3 11 -10.5675 -0.0029
-11 3 12 -19.0778 -0.0064
-11 3 13 5.7815 -0.0050
-11 3 14 8.9453 -0.0019
-11 3 15 3.1390 0.0134
-11 3 16 9.9079 -0.0081
-11 3 17 -5.7059 0.0073
-11 3 18 -3.6412 -0.0033
-11 3 19 -5.4652 -0.0002
-11 3 20 -1.2452 0.0000
-11 3 21 6.9479 -0.0031
-11 3 22 1.1224 0.0027
-11 3 23 0.9181 -0.0012
-11 3 24 -3.0895 -0.0130
-11 3 25 -1.6426 0.0124
-11 4 1 -8.0726 0.1047
-11 4 2 6.8195 -0.0149
-11 4 3 -4.9068 -0.0337
-11 4 4 -7.4216 0.0246
-11 4 5 3.9387 -0.0170
-11 4 6 12.0011 -0.0076
-11 4 7 15.8240 0.0050
-11 4 8 1.7690 0.0019
-11 4 9 -6.5996 0.0114
-11 4 10 -7.7843 0.0064
-11 4 11 -12.7719 -0.0048
-11 4 12 -0.1388 -0.0048
-11 4 13 4.8257 -0.0049
-11 4 14 12.4806 -0.0068
-11 4 15 6.9372 -0.0084
-11 4 16 -4.7510 0.0054
-11 4 17 -5.2571 -0.0002
-11 4 18 -6.2666 -0.0109
-11 4 19 4.1056 -0.0009
-11 4 20 5.8862 0.0008
-11 4 21 0.0184 -0.0053
-11 4 22 0.7347 -0.0043
-11 4 23 -3.0838 0.0019
-11 4 24 -0.2678 -0.0037
-11 4 25 -0.2023 0.0077
-11 5 1 -0.0725 -0.0878
-11 5 2 -5.9557 -0.0069
-11 5 3 3.8124 0.0272
-11 5 4 -0.3140 0.0195
-11 5 5 3.7804 0.0027
-11 5 6 11.3813 -0.0236
-11 5 7 -1.7975 -0.0168
-11 5 8 -6.1289 -0.0057
-11 5 9 -17.4794 0.0048
-11 5 10 -11.5899 0.0007
-11 5 11 3.5598 0.0012
-11 5 12 3.6933 -0.0034
-11 5 13 9.9596 -0.0121
-11 5 14 5.1279 -0.0094
-11 5 15 -3.8163 0.0097
-11 5 16 -0.5167 0.0014
-11 5 17 -10.7246 0.0053
-11 5 18 0.1420 -0.0056
-11 5 19 1.0229 -0.0038
-11 5 20 0.4701 0.0034
-11 5 21 0.4954 -0.0064
-11 5 22 1.8368 0.0085
-11 5 23 0.4652 -0.0105
-11 5 24 -2.9943 -0.0004
-11 5 25 1.2310 0.0009
-11 6 1 -17.1272 -0.0148
-11 6 2 -5.2149 -0.0555
-11 6 3 7.5061 0.0361
-11 6 4 13.9466 0.0428
-11 6 5 12.2117 -0.0046
-11 6 6 0.6545 -0.0018
-11 6 7 0.8328 -0.0045
-11 6 8 -10.7510 -0.0104
-11 6 9 -2.0684 -0.0101
-11 6 10 -0.6623 0.0033
-11 6 11 4.5607 0.0209
-11 6 12 17.0824 0.0070
-11 6 13 0.7216 -0.0048
-11 6 14 -6.1283 0.0058
-11 6 15 2.2871 -0.0060
-11 6 16 0.2030 -0.0021
-11 6 17 0.0449 0.0013
-11 6 18 -3.2035 0.0032
-11 6 19 0.3490 0.0091
-11 6 20 -1.6108 0.0091
-11 6 21 -1.1254 0.0018
-11 6 22 0.6298 -0.0039
-11 6 23 -0.1787 0.0024
-11 6 24 1.8212 0.0026
-11 7 1 4.3676 -0.0431
-11 7 2 -2.4208 -0.0470
-11 7 3 6.4855 -0.0286
-11 7 4 8.5142 -0.0010
-11 7 5 -9.0172 0.0175
-11 7 6 -4.4037 0.0113
-11 7 7 -14.4048 0.0038
-11 7 8 -5.1102 -0.0113
-11 7 9 6.0403 0.0013
-11 7 10 4.8813 0.0081
-11 7 11 3.2029 -0.0028
-11 7 12 -3.1093 -0.0060
-11 7 13 -0.6785 0.0127
-11 7 14 -7.2697 -0.0013
-11 7 15 -2.9258 0.0041
-11 7 16 6.3698 -0.0029
-11 7 17 -4.7747 0.0090
-11 7 18 -1.5637 0.0096
-11 7 19 3.9546 -0.0014
-11 7 20 -2.3898 0.0093
-11 7 21 0.9256 0.0102
-11 7 22 -2.1780 -0.0117
-11 7 23 3.1283 0.0097
-11 7 24 0.4458 0.0262
-11 8 1 5.0809 0.0495
-11 8 2 -1.6443 -0.0214
-11 8 3 0.2372 -0.0038
-11 8 4 -0.3853 0.0155
-11 8 5 -4.0736 -0.0037
-11 8 6 -6.4581 0.0131
-11 8 7 4.7499 -0.0101
-11 8 8 7.7039 -0.0025
-11 8 9 9.5446 0.0136
-11 8 10 7.1855 0.0097
-11 8 11 -3.8882 -0.0044
-11 8 12 -3.6576 0.0070
-11 8 13 -0.4347 0.0044
-11 8 14 -5.3302 -0.0041
-11 8 15 1.4566 -0.0021
-11 8 16 2.1614 0.0047
-11 8 17 7.8589 0.0031
-11 8 18 -7.7207 -0.0041
-11 8 19 -6.3890 -0.0048
-11 8 20 2.7982 0.0003
-11 8 21 4.3231 -0.0088
-11 8 22 1.0655 -0.0040
-11 8 23 1.4397 0.0078
-11 8 24 -1.4525 -0.0134
-11 9 1 15.2754 -0.0192
-11 9 2 5.1445 -0.0564
-11 9 3 -8.2865 0.0134
-11 9 4 -12.2166 0.0097
-11 9 5 -6.7105 0.0207
-11 9 6 -0.9112 0.0073
-11 9 7 -0.7490 -0.0013
-11 9 8 4.9530 0.0045
-11 9 9 5.9155 -0.0034
-11 9 10 -0.5152 -0.0015
-11 9 11 -5.5998 -0.0019
-11 9 12 -7.4517 0.0066
-11 9 13 -3.0394 0.0091
-11 9 14 3.9902 -0.0124
-11 9 15 -2.2082 0.0073
-11 9 16 -4.0759 0.0011
-11 9 17 0.5661 0.0009
-11 9 18 -0.3500 -0.0016
-11 9 19 2.2406 -0.0042
-11 9 20 2.1169 -0.0033
-11 9 21 1.4547 0.0023
-11 9 22 -1.8541 0.0060
-11 9 23 -0.6225 -0.0289
-11 10 1 -4.1024 0.1387
-11 10 2 1.3953 -0.0547
-11 10 3 -6.3985 -0.0481
-11 10 4 -10.7997 0.0259
-11 10 5 9.1409 0.0058
-11 10 6 6.6963 0.0134
-11 10 7 8.9351 -0.0012
-11 10 8 2.4110 -0.0123
-11 10 9 -0.6403 -0.0020
-11 10 10 -0.0101 0.0138
-11 10 11 -3.0846 0.0030
-11 10 12 -1.5597 0.0107
-11 10 13 3.1256 -0.0046
-11 10 14 2.4534 -0.0004
-11 10 15 0.8649 -0.0051
-11 10 16 -2.0840 0.0028
-11 10 17 1.1630 -0.0019
-11 10 18 6.1708 -0.0104
-11 10 19 -2.1994 -0.0032
-11 10 20 -0.1599 0.0037
-11 10 21 -4.0948 -0.0070
-11 10 22 -1.6488 -0.0080
-11 11 1 -4.6940 0.0486
-11 11 2 -0.9130 -0.0615
-11 11 3 -3.4817 0.0084
-11 11 4 0.9486 -0.0228
-11 11 5 2.2566 0.0254
-11 11 6 9.4773 0.0006
-11 11 7 -0.5297 -0.0142
-11 11 8 -7.3988 0.0119
-11 11 9 -9.1084 -0.0015
-11 11 10 -3.0792 -0.0040
-11 11 11 3.8599 -0.0040
-11 11 12 2.5786 -0.0032
-11 11 13 -0.6130 0.0102
-11 11 14 -1.4136 0.0014
-11 11 15 -1.9028 0.0024
-11 11 16 3.6743 0.0057
-11 11 17 2.2644 -0.0071
-11 11 18 1.3059 -0.0057
-11 11 19 1.5893 -0.0006
-11 11 20 -3.3260 -0.0067
-11 11 21 -1.2159 -0.0062
-11 11 22 0.0354 0.0215
-11 12 1 -9.6131 0.0387
-11 12 2 -3.3694 0.0285
-11 12 3 7.4306 -0.0248
-11 12 4 4.3589 0.0217
-11 12 5 4.3204 0.0166
-11 12 6 0.2472 -0.0099
-11 12 7 -1.2268 0.0089
-11 12 8 -1.3947 -0.0048
-11 12 9 -2.8313 0.0049
-11 12 10 4.2658 -0.0076
-11 12 11 0.8781 -0.0088
-11 12 12 0.0923 0.0105
-11 12 13 2.8447 -0.0002
-11 12 14 0.5661 0.0013
-11 12 15 0.9510 0.0036
-11 12 16 1.0636 0.0011
-11 12 17 -1.6284 0.0080
-11 12 18 1.3268 -0.0054
-11 12 19 -0.7545 0.0047
-11 12 20 -0.0324 0.0009
-11 12 21 0.4813 0.0036
-11 13 1 0.3720 -0.0528
-11 13 2 1.5803 0.0472
-11 13 3 2.7137 0.0254
-11 13 4 9.1035 -0.0252
-11 13 5 -1.7373 0.0122
-11 13 6 -5.9013 0.0156
-11 13 7 -9.1363 -0.0055
-11 13 8 1.6263 0.0195
-11 13 9 0.8863 -0.0112
-11 13 10 -2.3845 -0.0112
-11 13 11 -3.9795 -0.0005
-11 13 12 0.3780 -0.0098
-11 13 13 1.0053 -0.0046
-11 13 14 2.8995 0.0009
-11 13 15 -0.0651 -0.0035
-11 13 16 -3.6204 -0.0023
-11 13 17 1.6542 0.0077
-11 13 18 -2.1962 0.0065
-11 13 19 -1.7547 0.0009
-11 13 20 -0.8374 0.0032
-11 14 1 1.3803 0.0786
-11 14 2 2.1034 0.1023
-11 14 3 0.2070 -0.0581
-11 14 4 -6.7410 -0.0009
-11 14 5 -1.2051 0.0111
-11 14 6 0.0429 -0.0101
-11 14 7 5.4575 0.0139
-11 14 8 2.5111 -0.0066
-11 14 9 0.3611 0.0028
-11 14 10 2.8943 0.0066
-11 14 11 -0.1916 0.0001
-11 14 12 1.8109 -0.0032
-11 14 13 -1.0400 -0.0059
-11 14 14 0.7891 0.0035
-11 14 15 3.6337 -0.0077
-11 14 16 1.1147 0.0058
-11 14 17 -0.4334 0.0040
-11 14 18 -1.6270 -0.0085
-11 14 19 -0.1172 -0.0014
-11 15 1 5.1988 0.0260
-11 15 2 2.7603 0.0066
-11 15 3 -2.8504 -0.0261
-11 15 4 -3.0118 -0.0296
-11 15 5 -1.5906 0.0120
-11 15 6 -1.2100 -0.0008
-11 15 7 -0.8875 -0.0101
-11 15 8 -0.9114 0.0099
-11 15 9 -0.6460 0.0028
-11 15 10 -3.2332 0.0012
-11 15 11 2.4854 -0.0035
-11 15 12 -2.1890 -0.0039
-11 15 13 -0.8981 -0.0076
-11 15 15 -3.8578 0.0034
-11 15 16 -1.3345 -0.0052
-11 15 17 -0.0242 0.0027
-11 15 18 1.0482 -0.0059
-11 16 1 -2.7230 0.0598
-11 16 2 -2.7050 0.0081
-11 16 3 -0.2547 -0.0106
-11 16 4 -1.0358 -0.0072
-11 16 5 3.0032 -0.0144
-11 16 6 -1.3444 -0.0315
-11 16 7 2.2944 -0.0104
-11 16 8 -0.0061 -0.0103
-11 16 9 4.7551 -0.0011
-11 16 10 3.3509 0.0067
-11 16 11 -0.6840 -0.0086
-11 16 12 1.0104 -0.0102
-11 16 14 -0.9773 -0.0074
-11 16 15 -0.8907 -0.0064
-11 16 16 -0.1906 -0.0015
-11 16 17 0.5831 -0.0043
-11 17 1 -2.3089 -0.0464
-11 17 2 -0.3420 -0.0226
-11 17 3 0.9775 0.0187
-11 17 4 1.4345 0.0140
-11 17 5 -0.6101 0.0034
-11 17 6 -1.1573 -0.0087
-11 17 7 -1.3671 -0.0095
-11 17 8 -1.7555 0.0077
-11 17 9 0.0918 -0.0091
-11 17 10 -3.0581 -0.0020
-11 17 11 -0.7282 -0.0028
-11 17 12 0.5374 0.0098
-11 17 13 -4.7766 0.0016
-11 17 14 0.9288 0.0019
-11 17 15 -2.6846 0.0035
-11 17 16 -0.4773 -0.0186
-11 18 1 -0.9020 -0.0170
-11 18 2 1.9222 0.0061
-11 18 3 2.0630 0.0156
-11 18 4 -2.5649 -0.0104
-11 18 5 3.6737 -0.0097
-11 18 6 1.9362 -0.0191
-11 18 7 2.4371 -0.0001
-11 18 8 -1.0969 -0.0078
-11 18 9 2.2961 0.0007
-11 18 10 1.6982 -0.0095
-11 18 11 0.8429 0.0069
-11 18 12 0.8278 0.0015
-11 18 13 -3.3046 -0.0027
-11 18 14 0.3622 0.0019
-11 19 1 -1.7564 -0.0315
-11 19 2 0.8276 0.0051
-11 19 3 -0.7207 0.0099
-11 19 4 -0.1785 0.0019
-11 19 5 -1.8211 0.0018
-11 19 6 2.4392 0.0130
-11 19 7 -3.0727 -0.0061
-11 19 8 -3.9005 0.0079
-11 19 9 1.6132 0.0177
-11 19 10 -1.1484 0.0125
-11 19 11 0.5679 0.0080
-11 19 12 -0.1029 0.0206
-11 20 1 0.7751 -0.0022
-11 20 2 -0.5891 -0.0190
-11 20 3 3.5878 -0.0108
-11 20 4 -2.7149 -0.0043
-11 20 5 -1.0787 0.0014
-11 20 6 0.9048 0.0046
-11 20 7 2.9426 -0.0019
-11 20 8 -0.2257 -0.0261
-11 20 9 -1.0351 0.0206
-10 -20 4 0.7346 -0.0244
-10 -20 5 -0.3201 0.0146
-10 -20 6 0.0427 0.0288
-10 -20 7 -0.3743 -0.0067
-10 -19 1 -1.5064 0.0427
-10 -19 2 -0.0126 -0.0111
-10 -19 3 3.4466 0.0366
-10 -19 4 1.7887 0.0059
-10 -19 5 0.6846 -0.0101
-10 -19 6 -1.1892 -0.0136
-10 -19 7 2.1425 0.0153
-10 -19 8 2.6826 0.0009
-10 -19 9 -4.1407 0.0003
-10 -19 10 -0.3139 -0.0070
-10 -19 11 -0.8425 -0.0063
-10 -19 12 2.0027 0.0034
-10 -18 1 0.0962 -0.1042
-10 -18 2 1.3244 0.0473
-10 -18 3 -1.6134 0.0290
-10 -18 4 1.3132 -0.0179
-10 -18 5 0.1047 -0.0120
-10 -18 6 -0.3240 -0.0027
-10 -18 7 -0.4179 -0.0144
-10 -18 8 1.9213 -0.0105
-10 -18 10 2.9984 -0.0030
-10 -18 11 -2.2880 0.0282
-10 -18 12 -0.7400 -0.0124
-10 -18 13 -0.7834 0.0046
-10 -18 14 -2.9114 0.0030
-10 -18 15 -0.2358 -0.0045
-10 -17 1 1.3581 0.0143
-10 -17 2 -2.3758 -0.0094
-10 -17 3 -2.6765 -0.0335
-10 -17 4 0.6187 -0.0131
-10 -17 5 4.8175 -0.0122
-10 -17 6 -3.2403 0.0173
-10 -17 7 -1.1392 -0.0052
-10 -17 8 -8.2014 0.0125
-10 -17 9 4.0887 -0.0094
-10 -17 10 4.9008 0.0302
-10 -17 11 -1.9315 0.0009
-10 -17 12 -0.6485 -0.0006
-10 -17 13 -7.8003 0.0157
-10 -17 14 0.9601 -0.0221
-10 -17 15 0.5960 -0.0010
-10 -17 16 3.2872 -0.0001
-10 -17 17 0.3065 0.0138
-10 -16 1 3.5797 -0.0105
-10 -16 2 3.8534 0.0044
-10 -16 3 -5.7423 -0.0050
-10 -16 4 0.9453 0.0006
-10 -16 5 -4.9325 0.0453
-10 -16 6 0.0988 -0.0110
-10 -16 7 3.4490 0.0111
-10 -16 8 -1.0154 0.0117
-10 -16 9 1.0323 0.0004
-10 -16 10 -4.7940 -0.0019
-10 -16 11 -3.5198 -0.0076
-10 -16 12 1.1971 -0.0078
-10 -16 13 1.4665 -0.0014
-10 -16 14 3.7092 -0.0000
-10 -16 15 3.8391 -0.0107
-10 -16 16 -1.1566 0.0013
-10 -16 17 -1.2781 -0.0005
-10 -16 18 -2.1618 -0.0114
-10 -15 1 -0.0796 -0.0298
-10 -15 2 -1.0187 -0.0161
-10 -15 3 2.3162 0.0124
-10 -15 4 -4.0766 0.0176
-10 -15 5 3.0122 -0.0072
-10 -15 6 0.9474 -0.0120
-10 -15 7 2.4926 0.0098
-10 -15 8 -0.8213 0.0004
-10 -15 9 1.9395 -0.0112
-10 -15 10 -3.8084 0.0016
-10 -15 11 -5.7076 -0.0043
-10 -15 12 3.2744 0.0053
-10 -15 13 2.7015 -0.0003
-10 -15 14 4.1805 -0.0037
-10 -15 15 0.4683 0.0050
-10 -15 16 0.1739 0.0040
-10 -15 18 3.2906 -0.0110
-10 -15 19 1.5458 -0.0071
-10 -14 1 -3.9318 0.0297
-10 -14 2 -0.0588 0.0341
-10 -14 3 -1.4779 -0.0331
-10 -14 4 7.4214 -0.0145
-10 -14 5 1.2274 -0.0024
-10 -14 6 3.7780 0.0096
-10 -14 7 -4.6555 -0.0009
-10 -14 8 -2.3059 -0.0015
-10 -14 9 -0.5219 0.0009
-10 -14 10 -3.3563 -0.0034
-10 -14 11 3.4154 -0.0035
-10 -14 12 0.6810 -0.0024
-10 -14 13 9.0981 -0.0032
-10 -14 14 -1.5771 -0.0029
-10 -14 15 -6.3541 0.0062
-10 -14 16 2.4401 0.0071
-10 -14 17 -3.3710 -0.0032
-10 -14 18 2.0344 -0.0022
-10 -14 19 2.7619 0.0031
-10 -14 20 -1.3117 -0.0067
-10 -13 1 -5.7559 0.1153
-10 -13 2 0.3975 -0.0794
-10 -13 3 12.2585 -0.0416
-10 -13 4 1.2552 -0.0285
-10 -13 5 4.4304 -0.0205
-10 -13 6 -5.5903 -0.0159
-10 -13 7 -4.1494 0.0118
-10 -13 8 -0.8584 -0.0112
-10 -13 9 -0.7970 0.0047
-10 -13 10 2.9311 0.0096
-10 -13 11 8.0986 -0.0069
-10 -13 12 -3.0098 0.0020
-10 -13 13 -1.6835 0.0015
-10 -13 14 -1.8219 -0.0102
-10 -13 15 0.1038 -0.0043
-10 -13 16 0.6428 0.0068
-10 -13 17 -1.2062 0.0016
-10 -13 18 -0.4028 0.0082
-10 -13 19 1.0595 -0.0067
-10 -13 20 -2.2647 -0.0053
-10 -13 21 0.3779 -0.0054
-10 -12 1 3.3297 -0.0176
-10 -12 2 7.1238 -0.0578
-10 -12 3 -4.1885 -0.0379
-10 -12 4 2.3777 0.0616
-10 -12 5 -7.3027 0.0074
-10 -12 6 -4.1279 -0.0172
-10 -12 7 -2.2488 0.0030
-10 -12 8 0.2219 0.0005
-10 -12 9 4.2912 0.0187
-10 -12 10 1.3329 0.0009
-10 -12 11 5.8786 0.0005
-10 -12 12 -1.9801 0.0000
-10 -12 13 -6.6106 -0.0021
-10 -12 14 -2.1977 -0.0072
-10 -12 15 -1.0868 -0.0020
-10 -12 16 2.2078 0.0093
-10 -12 17 2.1711 0.0067
-10 -12 18 -2.5169 0.0001
-10 -12 19 -0.1484 -0.0015
-10 -12 20 0.6813 0.0131
-10 -12 21 1.1481 0.0102
-10 -12 22 0.5108 0.0004
-10 -11 1 5.6186 0.1171
-10 -11 2 -1.1225 -0.0429
-10 -11 3 -0.9736 0.0416
-10 -11 4 -7.0908 0.0297
-10 -11 5 2.0434 -0.0107
-10 -11 6 -5.7230 -0.0066
-10 -11 7 0.0175 -0.0035
-10 -11 8 9.3642 0.0095
-10 -11 9 -0.1932 0.0026
-10 -11 10 2.7848 -0.0026
-10 -11 11 1.6304 0.0082
-10 -11 12 -10.9348 0.0053
-10 -11 13 2.6434 0.0011
-10 -11 14 -3.4305 -0.0008
-10 -11 15 3.9550 0.0045
-10 -11 16 -2.0915 -0.0071
-10 -11 17 -1.0729 -0.0013
-10 -11 18 -4.6496 0.0122
-10 -11 19 -0.0443 -0.0175
-10 -11 20 10.3274 -0.0026
-10 -11 21 0.2912 -0.0055
-10 -11 23 -1.5972 -0.0010
-10 -10 1 -0.2617 0.0146
-10 -10 2 5.2739 0.0153
-10 -10 3 -13.1180 0.0179
-10 -10 4 -0.2455 -0.0076
-10 -10 5 -8.8816 0.0022
-10 -10 6 5.4861 0.0047
-10 -10 7 7.7551 0.0034
-10 -10 8 5.0494 -0.0129
-10 -10 9 -1.5593 0.0037
-10 -10 10 -3.8967 -0.0064
-10 -10 11 -12.9547 -0.0062
-10 -10 12 7.5865 0.0190
-10 -10 13 5.2853 0.0067
-10 -10 14 3.2199 -0.0177
-10 -10 15 -8.9476 0.0048
-10 -10 16 0.0694 0.0057
-10 -10 17 4.8924 0.0045
-10 -10 18 2.0267 0.0014
-10 -10 19 -1.6558 0.0067
-10 -10 20 4.7320 -0.0020
-10 -10 21 -5.1075 -0.0075
-10 -10 22 3.7899 -0.0121
-10 -9 1 5.8974 0.0900
-10 -9 2 -8.3075 -0.0135
-10 -9 3 -6.6901 -0.0260
-10 -9 4 0.5795 0.0362
-10 -9 5 4.1316 0.0000
-10 -9 6 12.3358 0.0018
-10 -9 7 -0.8982 0.0094
-10 -9 8 0.5107 0.0019
-10 -9 9 -4.4053 -0.0094
-10 -9 10 -0.5359 0.0041
-10 -9 11 1.2339 0.0058
-10 -9 12 -4.4863 0.0014
-10 -9 13 6.0645 -0.0008
-10 -9 14 -3.0969 -0.0111
-10 -9 15 -1.9823 -0.0055
-10 -9 17 1.3135 0.0076
-10 -9 18 7.7480 0.0073
-10 -9 19 -8.5453 0.0042
-10 -9 20 3.4310 -0.0069
-10 -9 21 5.2937 -0.0140
-10 -9 22 0.2008 0.0097
-10 -8 1 -11.0479 -0.1000
-10 -8 2 0.8338 -0.0131
-10 -8 3 -3.7459 0.0444
-10 -8 4 10.2807 -0.0378
-10 -8 5 -2.1391 0.0105
-10 -8 6 3.8199 0.0290
-10 -8 7 -0.7662 -0.0091
-10 -8 8 -12.7948 -0.0122
-10 -8 9 3.5815 -0.0039
-10 -8 10 3.5039 -0.0060
-10 -8 11 -7.4737 -0.0002
-10 -8 12 8.8622 0.0081
-10 -8 13 -8.0653 -0.0085
-10 -8 14 4.1106 -0.0029
-10 -8 15 3.0605 0.0098
-10 -8 16 -8.6365 -0.0106
-10 -8 17 2.3910 0.0000
-10 -8 18 5.8831 0.0088
-10 -8 19 6.2961 0.0117
-10 -8 20 -6.2503 -0.0123
-10 -8 21 -5.1199 0.0028
-10 -8 22 5.7830 0.0186
-10 -8 23 -1.1079 -0.0076
-10 -8 24 1.0828 -0.0148
-10 -7 1 5.2671 0.0092
-10 -7 2 -4.1306 0.0443
-10 -7 3 25.6913 -0.0272
-10 -7 4 6.6886 -0.0275
-10 -7 5 2.8591 0.0210
-10 -7 6 -3.7362 0.0084
-10 -7 7 -7.3234 -0.0105
-10 -7 8 -3.9895 -0.0126
-10 -7 9 7.4767 -0.0143
-10 -7 10 -5.4017 0.0105
-10 -7 11 12.6800 0.0048
-10 -7 12 -9.6462 -0.0006
-10 -7 13 8.3299 0.0126
-10 -7 14 2.5470 0.0058
-10 -7 15 1.0626 -0.0165
-10 -7 16 -3.9860 0.0025
-10 -7 17 -7.1990 -0.0073
-10 -7 18 3.6973 -0.0040
-10 -7 19 1.3833 0.0040
-10 -7 20 -4.4040 0.0033
-10 -7 21 7.4070 0.0102
-10 -7 22 -0.3262 0.0001
-10 -7 23 2.6185 0.0034
-10 -7 24 0.0550 0.0278
-10 -7 25 -4.8148 -0.0093
-10 -6 1 0.1942 -0.0102
-10 -6 2 11.9629 0.0206
-10 -6 3 -4.3104 -0.0527
-10 -6 4 -10.0935 -0.0203
-10 -6 5 5.1133 0.0216
-10 -6 6 -2.6807 0.0135
-10 -6 7 0.4265 -0.0024
-10 -6 8 -9.1066 -0.0041
-10 -6 9 -1.7284 0.0012
-10 -6 10 3.6271 -0.0093
-10 -6 11 3.7725 -0.0133
-10 -6 12 2.4151 0.0020
-10 -6 13 -9.2844 -0.0051
-10 -6 14 -0.1618 0.0074
-10 -6 15 2.2208 -0.0040
-10 -6 16 -5.6083 -0.0028
-10 -6 17 -1.3411 0.0015
-10 -6 18 -8.8733 0.0001
-10 -6 19 6.2200 0.0090
-10 -6 20 4.8914 -0.0091
-10 -6 21 -3.2892 0.0010
-10 -6 22 1.7345 -0.0019
-10 -6 23 -4.6978 -0.0151
-10 -6 24 -2.9156 0.0064
-10 -6 25 -2.6387 -0.0031
-10 -5 1 28.6211 0.0239
-10 -5 2 -1.1046 0.0131
-10 -5 3 13.8533 -0.0054
-10 -5 4 -16.7881 0.0083
-10 -5 5 -13.6980 0.0133
-10 -5 6 2.6167 -0.0078
-10 -5 7 19.6340 0.0081
-10 -5 8 16.7211 0.0094
-10 -5 9 -6.0088 -0.0097
-10 -5 10 -0.6307 -0.0046
-10 -5 11 9.6457 0.0076
-10 -5 12 -8.5620 -0.0233
-10 -5 13 0.7958 0.0087
-10 -5 14 -6.5247 -0.0007
-10 -5 15 -0.5495 -0.0128
-10 -5 16 6.6469 0.0034
-10 -5 17 -7.1324 -0.0057
-10 -5 18 3.1370 0.0068
-10 -5 19 5.5827 -0.0024
-10 -5 20 7.4378 -0.0036
-10 -5 21 -5.2162 -0.0051
-10 -5 22 -5.9384 -0.0125
-10 -5 23 2.1352 0.0179
-10 -5 24 2.4388 0.0135
-10 -5 25 0.3324 -0.0278
-10 -4 1 -13.4125 -0.0953
-10 -4 2 -5.0855 0.0453
-10 -4 3 -24.4652 -0.0180
-10 -4 4 -2.0751 0.0083
-10 -4 5 -2.0311 0.0146
-10 -4 6 -16.8867 0.0111
-10 -4 7 9.2630 0.0194
-10 -4 8 20.9483 0.0047
-10 -4 9 -7.6247 0.0136
-10 -4 10 0.2511 0.0003
-10 -4 11 -16.5466 -0.0295
-10 -4 12 1.9864 0.0050
-10 -4 13 -0.7953 0.0052
-10 -4 14 -8.6971 -0.0015
-10 -4 15 0.1665 -0.0007
-10 -4 16 -8.5178 -0.0022
-10 -4 17 8.1788 -0.0005
-10 -4 18 3.9387 0.0040
-10 -4 19 3.6364 0.0034
-10 -4 20 -2.0073 -0.0001
-10 -4 21 -6.6853 -0.0010
-10 -4 22 -2.3275 0.0081
-10 -4 23 -1.6348 -0.0018
-10 -4 24 2.7814 0.0017
-10 -4 25 4.2041 -0.0116
-10 -4 26 -0.3949 0.0121
-10 -3 1 3.1249 0.0110
-10 -3 2 -17.5649 0.0917
-10 -3 3 2.4294 -0.0143
-10 -3 4 8.6071 -0.0124
-10 -3 5 3.0743 -0.0165
-10 -3 6 5.2147 -0.0015
-10 -3 7 1.3840 -0.0034
-10 -3 8 12.4892 0.0284
-10 -3 9 -1.5134 0.0090
-10 -3 10 -7.7822 -0.0012
-10 -3 11 -2.0566 0.0176
-10 -3 12 5.7607 -0.0014
-10 -3 13 5.1730 0.0103
-10 -3 14 -3.4543 0.0053
-10 -3 15 -5.1704 -0.0025
-10 -3 16 15.3159 -0.0023
-10 -3 17 6.4795 -0.0093
-10 -3 18 4.0293 0.0039
-10 -3 19 -14.9110 0.0006
-10 -3 20 -5.1324 0.0035
-10 -3 21 1.4017 0.0045
-10 -3 22 5.6124 -0.0100
-10 -3 23 5.7308 0.0036
-10 -3 24 3.8171 -0.0026
-10 -3 25 -1.0889 -0.0210
-10 -3 26 -0.3400 0.0051
-10 -2 1 -19.7135 -0.0849
-10 -2 2 -5.8372 -0.0095
-10 -2 3 -18.5672 -0.0313
-10 -2 4 9.8805 0.0010
-10 -2 5 22.3825 0.0143
-10 -2 6 9.9723 -0.0171
-10 -2 7 -29.9229 0.0022
-10 -2 8 -17.8505 0.0015
-10 -2 9 8.6948 -0.0083
-10 -2 10 13.8189 0.0116
-10 -2 11 -18.5194 0.0096
-10 -2 12 -3.1475 -0.0110
-10 -2 13 -7.5037 -0.0081
-10 -2 14 3.4691 0.0088
-10 -2 15 9.3313 0.0084
-10 -2 16 -1.5934 0.0004
-10 -2 17 6.7819 0.0068
-10 -2 18 -4.1089 -0.0033
-10 -2 19 -8.9859 0.0007
-10 -2 20 -1.3050 0.0061
-10 -2 21 4.4115 0.0081
-10 -2 22 -1.6681 -0.0029
-10 -2 23 3.9827 0.0081
-10 -2 24 1.3627 -0.0096
-10 -2 25 -1.4566 0.0239
-10 -2 26 -1.0120 0.0029
-10 -1 1 9.9657 0.0327
-10 -1 2 3.9060 -0.0367
-10 -1 3 27.9637 -0.0431
-10 -1 4 7.6989 0.0309
-10 -1 5 -15.4921 0.0244
-10 -1 6 10.9093 -0.0108
-10 -1 7 1.0031 -0.0141
-10 -1 8 -3.5866 0.0091
-10 -1 9 2.5896 0.0018
-10 -1 10 -5.0672 0.0000
-10 -1 11 6.4602 0.0023
-10 -1 12 1.8681 -0.0146
-10 -1 13 2.3223 0.0021
-10 -1 14 12.6531 0.0145
-10 -1 15 -2.8170 -0.0019
-10 -1 16 2.4400 0.0010
-10 -1 17 -7.8237 -0.0140
-10 -1 18 -1.3751 -0.0052
-10 -1 19 -2.0353 -0.0109
-10 -1 20 -0.2530 0.0061
-10 -1 21 5.7092 -0.0002
-10 -1 22 -0.5794 -0.0024
-10 -1 23 -0.2605 -0.0061
-10 -1 24 1.4887 -0.0076
-10 -1 25 -0.7008 -0.0118
-10 -1 26 -1.3263 -0.0179
-10 0 1 -8.9058 -0.0763
-10 0 2 20.0603 0.0217
-10 0 3 6.2445 -0.0058
-10 0 4 -6.1313 0.0193
-10 0 5 -11.1772 -0.0058
-10 0 6 -7.4959 -0.0118
-10 0 7 -1.5460 -0.0128
-10 0 8 -2.8902 -0.0060
-10 0 9 -5.9900 0.0010
-10 0 10 4.0636 0.0076
-10 0 11 0.6183 -0.0168
-10 0 12 6.5731 -0.0105
-10 0 13 3.5002 -0.0062
-10 0 14 2.6152 -0.0147
-10 0 15 -2.9016 0.0052
-10 0 16 -16.4522 0.0062
-10 0 17 1.2996 -0.0017
-10 0 18 -1.1105 -0.0045
-10 0 19 2.3140 -0.0033
-10 0 20 6.3350 0.0069
-10 0 21 0.1751 0.0005
-10 0 22 0.5065 0.0081
-10 0 23 -3.1881 -0.0004
-10 0 24 -5.6378 -0.0028
-10 0 25 3.4497 0.0194
-10 0 26 2.5425 0.0015
-10 1 1 16.2394 0.0131
-10 1 2 -3.8168 -0.0030
-10 1 3 9.6863 0.0185
-10 1 4 -0.3452 0.0285
-10 1 5 -0.7421 -0.0041
-10 1 6 -4.5127 0.0064
-10 1 7 -7.4532 -0.0121
-10 1 8 -2.6744 0.0006
-10 1 9 7.5514 -0.0062
-10 1 10 -0.8017 0.0175
-10 1 11 21.2917 0.0126
-10 1 12 4.7468 -0.0053
-10 1 13 -1.2007 -0.0069
-10 1 14 4.8988 -0.0094
-10 1 15 -18.4394 -0.0010
-10 1 16 2.9124 0.0092
-10 1 17 -2.1946 0.0100
-10 1 18 3.8961 -0.0027
-10 1 19 9.1776 -0.0037
-10 1 20 -3.3116 -0.0032
-10 1 21 -2.7456 -0.0080
-10 1 22 -6.4306 0.0020
-10 1 23 -4.2014 0.0107
-10 1 24 2.7394 0.0000
-10 1 25 2.0057 0.0032
-10 1 26 1.9701 -0.0353
-10 2 1 -10.4830 0.0174
-10 2 2 5.6639 -0.0577
-10 2 3 -7.6101 -0.0502
-10 2 4 -11.5838 0.0140
-10 2 5 -0.1761 -0.0024
-10 2 6 -7.1597 0.0193
-10 2 7 -0.5332 0.0291
-10 2 8 -10.6233 -0.0136
-10 2 9 -0.7598 -0.0191
-10 2 10 13.6618 0.0105
-10 2 11 6.6769 -0.0178
-10 2 12 1.4636 0.0163
-10 2 13 -6.8229 -0.0036
-10 2 14 -17.9577 -0.0139
-10 2 15 4.2572 0.0056
-10 2 16 1.4025 0.0024
-10 2 17 4.2596 0.0043
-10 2 18 3.5578 0.0024
-10 2 19 2.3103 -0.0030
-10 2 20 1.6324 0.0016
-10 2 21 -8.8007 -0.0040
-10 2 22 3.4577 0.0079
-10 2 23 0.7024 0.0139
-10 2 24 0.3289 0.0014
-10 2 25 4.5632 0.0161
-10 2 26 -1.1979 0.0132
-10 3 1 5.0728 0.0983
-10 3 2 -6.3105 -0.0091
-10 3 3 3.4068 0.0235
-10 3 4 11.3314 0.0132
-10 3 5 -5.7300 0.0151
-10 3 6 -1.8858 0.0034
-10 3 7 6.0327 0.0021
-10 3 8 7.2753 -0.0069
-10 3 9 11.3117 0.0001
-10 3 10 0.4459 0.0181
-10 3 11 -0.1763 0.0115
-10 3 12 -6.9241 0.0100
-10 3 13 -14.5000 0.0011
-10 3 14 0.2717 -0.0022
-10 3 15 -1.7157 -0.0074
-10 3 16 15.8542 0.0020
-10 3 17 3.9329 0.0107
-10 3 18 -2.9271 -0.0060
-10 3 19 0.1586 0.0026
-10 3 20 -10.4747 0.0028
-10 3 21 0.6360 -0.0020
-10 3 22 6.1682 -0.0009
-10 3 23 3.2699 -0.0083
-10 3 24 0.3686 -0.0040
-10 3 25 -3.0279 0.0068
-10 4 1 -12.3722 -0.1008
-10 4 2 0.3878 0.0086
-10 4 3 -1.7471 0.0577
-10 4 4 -2.8472 0.0197
-10 4 5 -0.5063 0.0114
-10 4 6 -7.9678 0.0027
-10 4 7 5.1725 0.0051
-10 4 8 5.6612 -0.0051
-10 4 9 1.9146 -0.0117
-10 4 10 -8.5813 -0.0030
-10 4 11 -20.4029 -0.0107
-10 4 12 -6.8889 0.0070
-10 4 13 5.4318 -0.0071
-10 4 14 -2.5367 -0.0074
-10 4 15 17.0993 -0.0055
-10 4 16 -0.6361 -0.0023
-10 4 17 -2.4862 -0.0027
-10 4 18 -7.9237 0.0015
-10 4 19 -7.7261 -0.0059
-10 4 20 3.7706 0.0030
-10 4 21 4.5066 -0.0032
-10 4 22 9.1192 -0.0066
-10 4 23 -1.0388 -0.0189
-10 4 24 -3.8328 -0.0037
-10 4 25 -0.4528 0.0040
-10 5 1 3.5041 0.0501
-10 5 2 -6.6932 -0.0140
-10 5 3 -5.3543 -0.0113
-10 5 4 7.3746 -0.0050
-10 5 5 5.3806 0.0087
-10 5 6 18.3879 0.0334
-10 5 7 13.9955 0.0027
-10 5 8 6.2928 0.0014
-10 5 9 -0.3984 -0.0028
-10 5 10 -16.2828 -0.0102
-10 5 11 -11.2909 -0.0025
-10 5 12 3.3003 0.0100
-10 5 13 7.7524 0.0014
-10 5 14 15.0201 0.0021
-10 5 15 1.7124 -0.0117
-10 5 16 -1.2392 -0.0031
-10 5 17 -3.0347 0.0041
-10 5 18 -6.6019 -0.0019
-10 5 19 3.8199 -0.0048
-10 5 20 4.1354 0.0069
-10 5 21 2.5870 -0.0037
-10 5 22 -8.2379 -0.0172
-10 5 23 -1.9182 0.0032
-10 5 24 1.6601 0.0185
-10 5 25 -2.8426 -0.0258
-10 6 1 -3.6859 0.0002
-10 6 2 -5.9408 0.0091
-10 6 3 -9.7385 -0.0379
-10 6 4 -6.2976 -0.0256
-10 6 5 8.4502 0.0006
-10 6 6 1.0338 0.0268
-10 6 7 -2.7927 0.0013
-10 6 8 -7.6359 -0.0112
-10 6 9 -13.8298 0.0008
-10 6 10 -5.1364 -0.0140
-10 6 11 -0.7353 -0.0156
-10 6 12 3.1359 -0.0041
-10 6 13 13.5981 0.0031
-10 6 14 2.2299 -0.0012
-10 6 15 -7.1645 -0.0082
-10 6 16 -8.4543 -0.0019
-10 6 17 3.4527 -0.0024
-10 6 18 3.1514 -0.0030
-10 6 19 -3.9157 0.0035
-10 6 20 4.2541 -0.0027
-10 6 21 -2.2295 0.0051
-10 6 22 -0.8070 0.0011
-10 6 23 -2.5880 0.0092
-10 6 24 0.8486 0.0055
-10 6 25 -0.3314 0.0121
-10 7 1 -0.2125 0.0059
-10 7 2 -0.6035 0.0619
-10 7 3 0.5337 -0.0171
-10 7 4 11.4193 -0.0373
-10 7 5 12.9536 -0.0196
-10 7 6 8.5677 0.0139
-10 7 7 -3.2056 -0.0126
-10 7 8 -5.9837 0.0167
-10 7 9 -0.1832 0.0067
-10 7 10 7.5300 -0.0116
-10 7 11 13.1461 0.0065
-10 7 12 3.5885 0.0129
-10 7 13 -5.8746 -0.0005
-10 7 14 4.6715 0.0010
-10 7 15 -0.0043 -0.0087
-10 7 16 -2.0529 0.0010
-10 7 17 4.4166 0.0008
-10 7 18 -1.4270 0.0016
-10 7 19 -10.4300 0.0052
-10 7 20 1.2545 -0.0070
-10 7 21 3.0004 -0.0024
-10 7 22 -1.7164 0.0157
-10 7 23 0.8072 -0.0061
-10 7 24 2.4657 -0.0101
-10 8 1 0.3986 -0.0297
-10 8 2 11.4501 0.0052
-10 8 3 2.8842 -0.0054
-10 8 4 -8.0671 -0.0098
-10 8 5 -1.0512 -0.0085
-10 8 6 -12.6708 0.0094
-10 8 7 -11.4131 -0.0018
-10 8 8 -5.9855 -0.0017
-10 8 9 2.0621 0.0066
-10 8 10 13.1140 0.0044
-10 8 11 4.2317 -0.0016
-10 8 12 -7.5201 0.0034
-10 8 13 -10.1690 -0.0000
-10 8 14 -2.1163 0.0014
-10 8 15 0.4403 -0.0062
-10 8 16 -4.6037 0.0036
-10 8 17 -2.6461 0.0031
-10 8 18 9.5826 0.0050
-10 8 19 -2.5656 0.0073
-10 8 20 -4.6031 -0.0000
-10 8 21 -3.3853 0.0135
-10 8 22 4.2463 0.0136
-10 8 23 0.3182 -0.0159
-10 8 24 3.3676 0.0112
-10 9 1 3.1674 -0.0141
-10 9 2 8.7633 0.0395
-10 9 3 6.0949 -0.0160
-10 9 4 3.9109 0.0022
-10 9 5 -13.1049 0.0304
-10 9 6 -0.2080 -0.0069
-10 9 7 8.9082 -0.0051
-10 9 8 6.7993 0.0041
-10 9 9 7.7386 -0.0050
-10 9 10 2.2550 0.0021
-10 9 11 1.3781 0.0120
-10 9 12 -1.8655 -0.0035
-10 9 13 -8.5458 0.0106
-10 9 14 -1.9621 0.0238
-10 9 15 1.5618 -0.0016
-10 9 16 4.4884 0.0052
-10 9 17 -1.0077 -0.0078
-10 9 18 -2.9488 -0.0062
-10 9 19 0.5113 0.0083
-10 9 20 -2.7523 -0.0043
-10 9 21 1.4669 0.0120
-10 9 22 1.5027 -0.0089
-10 9 23 -2.2371 -0.0090
-10 10 1 6.5658 -0.1169
-10 10 2 -1.0925 0.0205
-10 10 3 -0.5174 -0.0249
-10 10 4 -11.6682 0.0094
-10 10 5 -7.8596 0.0150
-10 10 6 -6.0417 -0.0225
-10 10 7 5.2416 0.0063
-10 10 8 5.5443 0.0146
-10 10 9 -0.4170 -0.0033
-10 10 10 -2.9600 -0.0055
-10 10 11 -4.9020 -0.0029
-10 10 12 -5.6388 -0.0074
-10 10 13 1.6757 0.0027
-10 10 14 2.0689 0.0077
-10 10 15 -0.9319 0.0064
-10 10 16 1.9567 -0.0003
-10 10 17 -3.6734 0.0072
-10 10 18 1.1264 -0.0015
-10 10 19 5.0343 0.0035
-10 10 20 3.3705 -0.0067
-10 10 21 0.7004 0.0072
-10 10 22 -1.5766 -0.0015
-10 10 23 -2.0044 -0.0026
-10 11 1 -1.4983 -0.0558
-10 11 2 -5.8090 0.0345
-10 11 3 -9.2423 -0.0112
-10 11 4 6.0239 -0.0053
-10 11 5 0.8346 0.0058
-10 11 6 8.8489 -0.0149
-10 11 7 5.4513 -0.0084
-10 11 8 1.8039 0.0078
-10 11 9 -0.0275 0.0002
-10 11 10 -7.4172 0.0066
-10 11 11 -4.4223 0.0034
-10 11 12 2.8283 -0.0120
-10 11 13 4.1723 0.0011
-10 11 14 4.5423 0.0062
-10 11 15 2.9879 -0.0072
-10 11 16 -5.9812 0.0123
-10 11 17 3.4889 0.0019
-10 11 18 -1.7533 -0.0009
-10 11 19 2.0564 -0.0046
-10 11 20 -1.5012 0.0026
-10 11 21 -1.3207 -0.0137
-10 11 22 1.4572 -0.0168
-10 12 1 -1.5372 -0.0978
-10 12 2 -12.2976 0.0170
-10 12 3 -0.0183 -0.0428
-10 12 4 -0.6544 -0.0008
-10 12 5 13.3170 0.0074
-10 12 6 1.5410 0.0059
-10 12 7 -0.2652 0.0113
-10 12 8 -5.7942 0.0026
-10 12 9 -9.0391 -0.0049
-10 12 10 -5.0999 -0.0017
-10 12 11 1.9955 -0.0089
-10 12 12 4.5698 -0.0080
-10 12 13 0.1036 -0.0013
-10 12 14 1.4374 -0.0039
-10 12 15 -1.4791 0.0051
-10 12 16 3.1059 0.0007
-10 12 17 1.0454 -0.0010
-10 12 18 2.8794 -0.0112
-10 12 19 -1.8632 -0.0095
-10 12 20 -0.7904 -0.0107
-10 12 21 -0.1502 0.0024
-10 13 1 -6.8056 0.1557
-10 13 2 3.6983 -0.0086
-10 13 3 0.6351 -0.0269
-10 13 4 4.8430 0.0119
-10 13 5 4.4570 0.0229
-10 13 6 4.1122 0.0069
-10 13 7 -1.7384 0.0010
-10 13 8 -7.0991 0.0000
-10 13 9 1.9970 0.0029
-10 13 10 4.2237 -0.0007
-10 13 11 6.6966 0.0076
-10 13 12 -1.6420 -0.0047
-10 13 13 -1.8456 -0.0074
-10 13 14 0.5339 0.0041
-10 13 15 2.5990 -0.0004
-10 13 16 -1.9416 0.0016
-10 13 17 -0.0731 0.0042
-10 13 18 -1.1554 0.0042
-10 13 19 0.0895 -0.0026
-10 13 20 -0.2433 -0.0011
-10 14 1 0.5303 -0.0383
-10 14 2 2.2205 0.0192
-10 14 3 7.5068 0.0481
-10 14 4 1.5890 -0.0076
-10 14 5 -2.5662 -0.0031
-10 14 6 -8.7478 0.0032
-10 14 7 -5.3724 0.0100
-10 14 8 -1.4640 -0.0044
-10 14 9 0.7215 -0.0009
-10 14 10 2.1349 0.0235
-10 14 11 -1.1159 0.0012
-10 14 12 -3.2494 -0.0057
-10 14 13 1.5114 -0.0054
-10 14 14 -0.7694 -0.0074
-10 14 15 -4.2234 -0.0004
-10 14 16 2.6165 -0.0077
-10 14 17 0.0648 0.0013
-10 14 18 -0.7038 0.0236
-10 14 19 -0.7163 -0.0035
-10 14 20 -0.2999 -0.0165
-10 15 1 -0.1311 0.0720
-10 15 2 2.7200 -0.0074
-10 15 3 0.0959 0.0171
-10 15 4 -1.5734 0.0000
-10 15 5 -5.6184 -0.0199
-10 15 6 2.2501 0.0144
-10 15 7 3.9760 -0.0094
-10 15 8 4.0894 -0.0150
-10 15 9 1.8777 0.0090
-10 15 10 0.9619 -0.0024
-10 15 11 -0.3877 0.0012
-10 15 12 0.2561 -0.0003
-10 15 13 1.7172 -0.0002
-10 15 14 1.9423 0.0003
-10 15 15 2.1291 -0.0002
-10 15 16 0.1814 -0.0063
-10 15 17 -1.8864 0.0011
-10 15 18 -0.1693 -0.0041
-10 15 19 -0.4841 0.0235
-10 16 1 4.8949 -0.0650
-10 16 2 -0.6750 -0.0435
-10 16 3 -4.5194 -0.0028
-10 16 4 -2.4792 -0.0088
-10 16 5 -4.5293 0.0162
-10 16 6 -0.4077 0.0115
-10 16 7 1.0413 0.0090
-10 16 8 2.1051 0.0033
-10 16 9 -7.9064 -0.0078
-10 16 10 -1.5462 -0.0011
-10 16 11 -0.3604 -0.0107
-10 16 12 -0.9584 -0.0035
-10 16 13 -1.0946 -0.0013
-10 16 14 -0.6927 -0.0000
-10 16 15 -0.0998 -0.0024
-10 16 16 -2.2827 -0.0011
-10 16 17 -0.1167 -0.0071
-10 17 1 1.9807 0.0089
-10 17 2 -0.1591 0.0408
-10 17 3 -1.8334 0.0122
-10 17 4 0.5926 -0.0030
-10 17 5 1.1429 -0.0126
-10 17 6 4.1106 0.0033
-10 17 8 2.4381 -0.0115
-10 17 9 1.7484 0.0000
-10 17 10 0.5780 -0.0066
-10 17 11 4.3287 0.0066
-10 17 12 2.3429 -0.0075
-10 17 13 0.6485 -0.0174
-10 17 14 -2.1711 0.0035
-10 17 15 -0.3875 -0.0098
-10 17 16 -0.3738 0.0124
-10 18 1 -1.7270 -0.0062
-10 18 2 -2.1908 -0.0180
-10 18 3 1.2897 0.0103
-10 18 4 -0.6281 0.0009
-10 18 5 1.6782 -0.0141
-10 18 6 -1.9647 0.0080
-10 18 7 -2.0999 0.0078
-10 18 8 0.9003 -0.0206
-10 18 9 -1.5808 -0.0011
-10 18 10 0.8350 0.0137
-10 18 11 1.2163 0.0062
-10 18 12 -2.8802 -0.0003
-10 18 13 2.7481 0.0012
-10 18 14 -1.8288 -0.0018
-10 18 15 -1.4250 -0.0070
-10 19 1 -2.5231 0.0701
-10 19 2 -0.0174 -0.0016
-10 19 3 0.5500 -0.0156
-10 19 4 2.9254 -0.0031
-10 19 5 -0.7586 -0.0210
-10 19 6 1.4526 0.0104
-10 19 7 1.7112 -0.0138
-10 19 8 2.7915 -0.0017
-10 19 9 -0.0224 -0.0058
-10 19 10 -0.7452 0.0027
-10 19 11 -1.7015 0.0055
-10 19 12 -1.6624 0.0048
-10 19 13 2.0742 0.0180
-10 20 1 1.4411 0.0076
-10 20 2 -3.9900 -0.0326
-10 20 3 1.4344 -0.0076
-10 20 4 -0.3276 -0.0086
-10 20 5 0.4501 0.0014
-10 20 6 -1.3630 -0.0002
-10 20 7 -0.3142 0.0119
-10 20 8 0.4686 -0.0078
-10 20 9 -1.3845 0.0089
-10 20 10 1.3831 0.0013
-10 21 1 1.8133 0.0101
-10 21 2 2.0103 0.0105
-10 21 3 -0.5529 0.0103
-10 21 4 -0.4052 -0.0143
-10 21 5 -0.7156 0.0110
-10 21 6 0.2496 -0.0049
-10 21 7 0.9651 0.0041
-9 -20 1 -2.3302 -0.0535
-9 -20 2 1.2079 0.0344
-9 -20 3 2.2832 -0.0063
-9 -20 4 0.3234 -0.0052
-9 -20 5 -0.6208 0.0064
-9 -20 6 -1.1346 0.0131
-9 -20 7 1.6021 0.0141
-9 -20 8 1.0611 0.0210
-9 -20 9 0.5381 -0.0188
-9 -20 10 -0.7109 0.0286
-9 -19 1 2.0310 -0.0594
-9 -19 2 -0.3429 0.0268
-9 -19 3 -1.5213 -0.0223
-9 -19 4 -0.1861 0.0084
-9 -19 5 2.0461 0.0121
-9 -19 6 -0.8567 -0.0010
-9 -19 7 3.7174 -0.0132
-9 -19 8 -1.9053 0.0033
-9 -19 9 3.7321 0.0015
-9 -19 10 -1.6290 -0.0025
-9 -19 11 0.2036 0.0046
-9 -19 12 0.6248 -0.0114
-9 -19 13 0.7366 0.0033
-9 -18 1 0.4573 0.0964
-9 -18 2 2.7524 -0.0227
-9 -18 3 -1.7753 -0.0174
-9 -18 4 -0.6575 0.0063
-9 -18 5 1.0197 -0.0083
-9 -18 6 5.1990 -0.0171
-9 -18 7 0.6104 0.0000
-9 -18 8 -4.3184 -0.0126
-9 -18 9 -1.4544 -0.0097
-9 -18 10 -0.2090 0.0134
-9 -18 11 5.2245 -0.0096
-9 -18 13 -1.6151 0.0140
-9 -18 14 -1.6795 -0.0053
-9 -18 15 -3.2821 -0.0098
-9 -18 16 -0.0424 0.0046
-9 -17 1 5.5442 0.0452
-9 -17 2 -0.3857 0.0024
-9 -17 4 -6.4454 0.0128
-9 -17 5 -0.9421 0.0029
-9 -17 6 3.4680 0.0058
-9 -17 7 -2.8180 0.0088
-9 -17 8 1.0917 0.0081
-9 -17 9 2.3339 -0.0086
-9 -17 10 -1.9481 -0.0002
-9 -17 11 -0.2559 0.0037
-9 -17 12 -3.3286 0.0076
-9 -17 13 -0.9109 -0.0068
-9 -17 14 -2.6671 0.0079
-9 -17 15 -2.2296 -0.0021
-9 -17 16 3.0164 -0.0121
-9 -17 17 -0.6316 0.0122
-9 -16 1 -5.9090 0.0054
-9 -16 2 0.9432 -0.0048
-9 -16 3 0.3582 -0.0032
-9 -16 4 2.5554 -0.0333
-9 -16 5 -1.1390 0.0078
-9 -16 6 -0.5475 0.0088
-9 -16 7 -9.3505 0.0147
-9 -16 8 3.1591 -0.0016
-9 -16 9 5.6157 0.0074
-9 -16 10 3.9599 -0.0073
-9 -16 11 0.7196 -0.0009
-9 -16 12 -11.5190 0.0220
-9 -16 13 -3.2123 -0.0090
-9 -16 14 0.1699 -0.0058
-9 -16 15 4.4036 -0.0010
-9 -16 16 3.0279 0.0069
-9 -16 17 1.4272 0.0075
-9 -16 18 -1.2669 0.0093
-9 -16 19 -1.7894 -0.0162
-9 -15 1 1.4070 0.0678
-9 -15 2 -5.8926 0.0438
-9 -15 3 4.6053 -0.0166
-9 -15 4 -2.4048 0.0085
-9 -15 5 -0.0072 -0.0163
-9 -15 6 1.0386 0.0164
-9 -15 7 2.3176 0.0117
-9 -15 8 1.3754 0.0016
-9 -15 9 -5.1739 0.0085
-9 -15 10 -4.7485 -0.0024
-9 -15 11 -2.6039 0.0014
-9 -15 12 -4.5664 0.0053
-9 -15 13 -2.1736 -0.0028
-9 -15 14 7.5290 -0.0042
-9 -15 15 3.2321 0.0008
-9 -15 16 -0.7953 0.0015
-9 -15 17 -3.4961 -0.0021
-9 -15 18 -3.8585 -0.0118
-9 -15 19 0.1865 0.0035
-9 -15 20 3.0138 -0.0204
-9 -14 1 -4.7925 0.0371
-9 -14 2 4.3844 0.0258
-9 -14 3 -5.7541 0.0070
-9 -14 4 0.1400 -0.0298
-9 -14 5 2.6105 -0.0339
-9 -14 6 3.9337 -0.0169
-9 -14 7 5.0050 -0.0060
-9 -14 8 1.2063 -0.0097
-9 -14 9 -5.3799 0.0062
-9 -14 10 -3.8057 -0.0041
-9 -14 11 -4.0197 -0.0043
-9 -14 12 4.2599 0.0044
-9 -14 13 5.1278 0.0076
-9 -14 14 4.0690 -0.0071
-9 -14 15 6.5600 -0.0014
-9 -14 16 -10.7060 -0.0045
-9 -14 17 0.9120 -0.0071
-9 -14 18 3.1097 0.0005
-9 -14 19 1.7373 0.0095
-9 -14 20 2.3434 0.0068
-9 -14 21 -0.3969 -0.0021
-9 -13 1 5.9695 0.0346
-9 -13 2 -8.4313 -0.0268
-9 -13 3 1.0506 0.0025
-9 -13 4 2.4698 -0.0176
-9 -13 5 6.1287 -0.0025
-9 -13 6 1.7189 -0.0155
-9 -13 7 -3.5928 -0.0091
-9 -13 8 -5.3028 -0.0011
-9 -13 9 -4.3660 0.0104
-9 -13 10 0.1486 -0.0064
-9 -13 11 1.0180 -0.0081
-9 -13 12 6.0022 0.0020
-9 -13 13 2.9833 0.0005
-9 -13 14 -3.4866 0.0025
-9 -13 15 -3.0146 -0.0044
-9 -13 16 -1.0242 -0.0110
-9 -13 17 6.5670 -0.0003
-9 -13 18 -0.2764 0.0140
-9 -13 19 -0.8064 0.0071
-9 -13 20 -1.1867 -0.0008
-9 -13 21 1.3840 0.0140
-9 -13 22 -2.8188 -0.0217
-9 -12 1 -3.5380 -0.1271
-9 -12 2 11.8012 -0.0240
-9 -12 3 2.4567 -0.0017
-9 -12 4 6.7752 0.0395
-9 -12 5 -0.4261 -0.0084
-9 -12 6 -4.1244 -0.0160
-9 -12 7 -1.4513 -0.0218
-9 -12 8 -2.7256 0.0053
-9 -12 9 -0.1194 0.0118
-9 -12 10 9.7303 -0.0059
-9 -12 11 0.6081 -0.0021
-9 -12 12 2.9527 0.0097
-9 -12 13 2.0663 0.0050
-9 -12 14 -3.7851 -0.0019
-9 -12 15 -1.4252 -0.0018
-9 -12 16 2.1373 -0.0101
-9 -12 17 2.0657 0.0082
-9 -12 18 2.1170 0.0079
-9 -12 19 -7.8922 -0.0064
-9 -12 20 3.3022 -0.0071
-9 -12 21 0.0596 -0.0040
-9 -12 22 0.4753 0.0163
-9 -11 1 12.3484 -0.1157
-9 -11 2 -0.2527 -0.0453
-9 -11 3 5.0798 0.0295
-9 -11 4 -3.6852 0.0228
-9 -11 5 -11.0988 -0.0086
-9 -11 6 -1.9450 0.0111
-9 -11 7 0.8738 -0.0064
-9 -11 8 1.0297 0.0110
-9 -11 9 6.1137 0.0060
-9 -11 10 0.2303 -0.0046
-9 -11 11 2.0736 -0.0082
-9 -11 12 -4.3235 0.0040
-9 -11 13 -7.5828 0.0019
-9 -11 14 0.7818 -0.0015
-9 -11 15 -1.1175 -0.0003
-9 -11 16 2.4723 -0.0030
-9 -11 17 3.8689 0.0063
-9 -11 18 0.2356 -0.0094
-9 -11 19 -0.7549 0.0071
-9 -11 20 -7.5291 0.0049
-9 -11 21 5.3843 -0.0073
-9 -11 22 0.7133 0.0008
-9 -11 23 -3.5455 0.0115
-9 -10 1 -0.5844 -0.0330
-9 -10 2 3.5719 0.0611
-9 -10 3 0.6026 0.0285
-9 -10 4 -5.3922 -0.0255
-9 -10 5 0.9751 0.0070
-9 -10 6 -9.0459 0.0105
-9 -10 7 7.4665 0.0066
-9 -10 8 6.7080 0.0039
-9 -10 9 5.1400 -0.0060
-9 -10 10 6.7436 0.0025
-9 -10 11 -10.2538 0.0052
-9 -10 12 -2.0318 0.0043
-9 -10 13 -4.9063 0.0005
-9 -10 14 1.6183 0.0041
-9 -10 15 9.0458 0.0038
-9 -10 16 -7.7825 -0.0106
-9 -10 17 -6.9306 0.0005
-9 -10 18 1.7328 -0.0009
-9 -10 19 13.4038 0.0088
-9 -10 20 2.1478 -0.0015
-9 -10 21 -2.8830 -0.0057
-9 -10 22 -3.1589 0.0073
-9 -10 23 -1.4633 -0.0305
-9 -10 24 -0.3558 0.0174
-9 -9 1 3.6825 -0.0291
-9 -9 2 -10.4640 0.0349
-9 -9 3 3.1848 -0.0207
-9 -9 4 -10.0738 -0.0182
-9 -9 5 -2.3960 0.0173
-9 -9 6 6.4908 0.0282
-9 -9 7 5.9889 -0.0187
-9 -9 8 1.1355 -0.0040
-9 -9 9 0.4423 0.0109
-9 -9 10 -20.3295 -0.0057
-9 -9 11 1.6091 -0.0030
-9 -9 12 -3.9092 0.0106
-9 -9 13 4.6747 -0.0051
-9 -9 14 7.4920 0.0061
-9 -9 15 -3.6322 0.0001
-9 -9 16 -4.6326 -0.0006
-9 -9 17 -2.1466 -0.0117
-9 -9 18 -0.1127 -0.0043
-9 -9 19 12.1796 0.0080
-9 -9 20 -13.3933 0.0044
-9 -9 21 2.4674 0.0048
-9 -9 22 1.3642 -0.0079
-9 -9 23 1.3311 -0.0069
-9 -9 24 -0.7930 0.0004
-9 -8 1 -11.3767 0.0728
-9 -8 2 -1.3965 0.0066
-9 -8 3 -1.6058 -0.0206
-9 -8 4 -0.4948 -0.0145
-9 -8 5 22.0997 0.0140
-9 -8 6 5.9501 -0.0096
-9 -8 7 1.3466 0.0017
-9 -8 8 -0.5503 0.0053
-9 -8 9 -23.6943 -0.0102
-9 -8 10 4.3672 0.0072
-9 -8 11 3.9248 0.0022
-9 -8 12 5.8818 -0.0205
-9 -8 13 -0.0440 0.0109
-9 -8 14 -0.3751 0.0083
-9 -8 15 1.6497 0.0019
-9 -8 16 -0.9971 0.0070
-9 -8 17 1.7551 -0.0053
-9 -8 18 -4.9601 -0.0030
-9 -8 19 -0.7366 0.0155
-9 -8 20 8.3666 0.0009
-9 -8 21 3.1031 0.0139
-9 -8 22 -2.0251 -0.0102
-9 -8 23 3.8324 -0.0049
-9 -8 24 0.2984 0.0308
-9 -8 25 0.7945 0.0239
-9 -7 1 -6.0111 -0.1151
-9 -7 2 -9.7484 0.0345
-9 -7 3 -5.2370 0.0284
-9 -7 4 11.9893 -0.0132
-9 -7 7 -9.4883 -0.0024
-9 -7 8 -2.1581 -0.0046
-9 -7 9 -10.7217 0.0043
-9 -7 10 -7.8017 -0.0114
-9 -7 11 14.1488 -0.0067
-9 -7 12 3.0065 -0.0139
-9 -7 13 -4.0935 -0.0101
-9 -7 14 -0.3495 0.0093
-9 -7 15 -6.8387 0.0059
-9 -7 16 6.3944 -0.0009
-9 -7 17 -4.3838 -0.0021
-9 -7 18 -2.5033 0.0068
-9 -7 19 1.6992 -0.0020
-9 -7 20 -0.9010 0.0023
-9 -7 21 -0.6686 0.0002
-9 -7 22 -5.9147 -0.0044
-9 -7 23 2.5997 0.0073
-9 -7 24 1.8301 -0.0125
-9 -7 25 -2.2232 0.0029
-9 -6 1 -11.4800 0.0418
-9 -6 2 20.1524 -0.0166
-9 -6 3 13.3010 -0.0028
-9 -6 4 12.5726 0.0075
-9 -6 5 -3.8463 -0.0024
-9 -6 6 -9.5960 0.0023
-9 -6 8 17.4104 -0.0047
-9 -6 9 -4.0230 0.0045
-9 -6 10 16.2371 0.0050
-9 -6 11 -9.3571 -0.0044
-9 -6 12 8.2191 -0.0142
-9 -6 13 3.4541 0.0106
-9 -6 14 -7.6307 -0.0006
-9 -6 15 2.8789 -0.0095
-9 -6 16 -3.7233 0.0078
-9 -6 17 0.7838 -0.0048
-9 -6 18 2.8187 -0.0015
-9 -6 19 -5.6287 -0.0043
-9 -6 20 6.0950 0.0042
-9 -6 21 1.8031 -0.0000
-9 -6 22 2.9323 -0.0017
-9 -6 23 1.7028 0.0091
-9 -6 24 -2.5658 -0.0019
-9 -6 25 1.7351 0.0030
-9 -5 1 16.8888 0.0376
-9 -5 2 2.1572 -0.0124
-9 -5 3 -5.2188 -0.0358
-9 -5 4 -0.0625 -0.0144
-9 -5 5 -14.3668 0.0225
-9 -5 6 -13.6691 0.0111
-9 -5 7 -9.5589 -0.0112
-9 -5 8 -1.6573 0.0215
-9 -5 9 29.1237 0.0077
-9 -5 10 -1.3339 -0.0104
-9 -5 11 -10.1981 0.0112
-9 -5 12 -3.9631 -0.0029
-9 -5 13 -3.5893 -0.0150
-9 -5 14 5.4754 -0.0147
-9 -5 15 -9.6941 -0.0009
-9 -5 16 1.4567 -0.0058
-9 -5 17 -1.6040 0.0033
-9 -5 18 -0.1315 -0.0038
-9 -5 19 0.3460 -0.0050
-9 -5 20 -5.6632 -0.0054
-9 -5 21 6.5941 0.0096
-9 -5 22 -0.0310 0.0006
-9 -5 23 -7.0384 -0.0107
-9 -5 24 -2.9321 -0.0197
-9 -5 25 -0.2947 0.0008
-9 -4 1 19.2888 0.0549
-9 -4 2 17.8025 -0.0233
-9 -4 3 -0.6345 0.0138
-9 -4 4 -25.1196 0.0147
-9 -4 5 -7.0942 0.0117
-9 -4 6 18.3617 -0.0151
-9 -4 7 11.7920 0.0169
-9 -4 8 -4.9902 -0.0005
-9 -4 9 13.4978 -0.0123
-9 -4 10 9.1283 0.0256
-9 -4 11 -8.8830 0.0206
-9 -4 12 -5.9946 0.0019
-9 -4 13 -2.1631 -0.0032
-9 -4 14 0.6696 -0.0028
-9 -4 15 8.5032 0.0072
-9 -4 16 -3.7354 0.0065
-9 -4 17 0.8690 0.0039
-9 -4 18 5.5630 -0.0040
-9 -4 19 -0.5389 -0.0095
-9 -4 20 2.5914 0.0034
-9 -4 21 -3.1709 -0.0025
-9 -4 22 -0.5453 0.0131
-9 -4 23 0.6135 0.0061
-9 -4 24 -1.3503 -0.0276
-9 -4 25 2.5781 0.0068
-9 -4 26 2.1092 -0.0135
-9 -3 1 -0.4321 -0.0007
-9 -3 2 -16.2801 -0.0377
-9 -3 3 -19.0500 -0.0231
-9 -3 4 -3.8404 -0.0011
-9 -3 5 -7.2496 0.0054
-9 -3 6 2.1394 0.0170
-9 -3 7 14.9321 0.0202
-9 -3 8 -15.5543 -0.0273
-9 -3 9 7.1014 -0.0030
-9 -3 10 -15.0649 0.0105
-9 -3 11 -3.2412 -0.0056
-9 -3 12 0.8072 -0.0029
-9 -3 13 -3.4163 0.0002
-9 -3 14 6.5597 0.0064
-9 -3 15 -11.2973 0.0022
-9 -3 16 -2.7857 -0.0026
-9 -3 17 5.7594 0.0098
-9 -3 18 3.7899 0.0002
-9 -3 19 6.5609 0.0006
-9 -3 20 -5.1067 -0.0055
-9 -3 21 -4.0420 0.0053
-9 -3 22 -5.0935 0.0032
-9 -3 23 1.1043 0.0106
-9 -3 24 7.2558 0.0093
-9 -3 25 0.7421 0.0053
-9 -3 26 0.2312 -0.0140
-9 -2 1 -23.4708 0.1059
-9 -2 2 -1.1037 -0.0170
-9 -2 3 12.0600 0.0003
-9 -2 4 -7.4019 -0.0132
-9 -2 5 11.3404 -0.0116
-9 -2 6 12.2245 -0.0047
-9 -2 7 21.2124 0.0101
-9 -2 8 3.4874 0.0022
-9 -2 9 -27.2100 0.0102
-9 -2 10 -2.9629 0.0069
-9 -2 11 20.6125 -0.0057
-9 -2 12 0.8637 0.0082
-9 -2 13 2.6700 0.0179
-9 -2 14 -8.7257 -0.0090
-9 -2 15 4.7135 0.0070
-9 -2 16 -0.2006 -0.0069
-9 -2 17 5.4217 0.0091
-9 -2 18 2.6642 0.0119
-9 -2 19 -7.9413 -0.0031
-9 -2 20 -4.1617 -0.0004
-9 -2 21 -3.6586 -0.0119
-9 -2 22 5.8221 0.0082
-9 -2 23 7.6505 0.0045
-9 -2 24 1.3429 -0.0043
-9 -2 25 1.7381 0.0063
-9 -2 26 -3.0219 -0.0368
-9 -1 1 -18.0140 -0.0519
-9 -1 2 -13.4921 0.0119
-9 -1 3 -4.2526 0.0095
-9 -1 4 25.4199 0.0095
-9 -1 5 24.4523 -0.0344
-9 -1 6 -25.8649 0.0049
-9 -1 7 -21.4661 0.0084
-9 -1 8 -10.7342 0.0026
-9 -1 9 8.9176 0.0071
-9 -1 11 3.0265 -0.0123
-9 -1 12 -2.1146 0.0094
-9 -1 13 -8.5704 -0.0155
-9 -1 14 4.4459 -0.0078
-9 -1 15 -2.1275 -0.0074
-9 -1 16 5.7482 -0.0098
-9 -1 17 1.2022 0.0028
-9 -1 18 -7.6806 -0.0004
-9 -1 19 2.8936 0.0002
-9 -1 20 -2.2227 -0.0012
-9 -1 21 0.2224 -0.0053
-9 -1 22 7.9242 -0.0041
-9 -1 23 1.6346 -0.0055
-9 -1 24 -1.1722 0.0047
-9 -1 25 -1.5500 -0.0021
-9 -1 26 1.0910 0.0147
-9 0 1 -3.0490 0.0408
-9 0 2 11.7532 -0.0760
-9 0 4 10.5466 0.0168
-9 0 5 1.6993 -0.0240
-9 0 6 -17.3872 0.0184
-9 0 7 -7.5455 -0.0038
-9 0 8 13.7353 -0.0178
-9 0 9 -8.3630 0.0050
-9 0 10 5.2372 -0.0094
-9 0 11 8.2039 -0.0064
-9 0 12 -3.1897 0.0170
-9 0 13 10.3738 0.0098
-9 0 14 -6.6458 -0.0114
-9 0 15 8.4074 -0.0022
-9 0 16 -1.6998 -0.0111
-9 0 17 -11.1558 -0.0007
-9 0 18 2.9481 -0.0038
-9 0 19 -1.9323 0.0067
-9 0 20 3.6594 0.0009
-9 0 21 -2.0480 -0.0077
-9 0 22 0.9343 0.0014
-9 0 23 -2.7018 0.0004
-9 0 24 -2.4671 -0.0034
-9 0 25 -2.9239 -0.0014
-9 0 26 -1.1183 -0.0155
-9 1 1 23.0150 -0.0320
-9 1 2 11.6926 -0.0463
-9 1 3 -6.9768 0.0253
-9 1 4 4.6280 0.0020
-9 1 5 -17.9029 -0.0077
-9 1 6 -12.1253 0.0081
-9 1 7 -3.2838 -0.0050
-9 1 8 -8.8571 -0.0205
-9 1 9 0.6703 0.0057
-9 1 10 0.9714 -0.0200
-9 1 11 -6.2477 -0.0057
-9 1 12 15.2688 0.0065
-9 1 13 3.9735 -0.0077
-9 1 14 4.1785 -0.0046
-9 1 15 -7.0017 -0.0074
-9 1 16 -5.8251 -0.0108
-9 1 17 -2.5654 0.0001
-9 1 18 0.7895 -0.0049
-9 1 19 11.4768 0.0084
-9 1 20 2.2139 -0.0093
-9 1 21 1.9713 0.0014
-9 1 22 1.7933 -0.0007
-9 1 23 -8.2721 -0.0055
-9 1 24 -1.9271 0.0012
-9 1 25 1.0992 0.0089
-9 1 26 3.8763 0.0339
-9 2 1 17.0142 -0.0500
-9 2 2 1.2992 -0.0247
-9 2 3 -3.0217 0.0288
-9 2 4 -2.7960 -0.0185
-9 2 5 1.2006 -0.0066
-9 2 6 10.4992 0.0069
-9 2 7 -11.8780 -0.0094
-9 2 8 8.0014 0.0020
-9 2 9 -8.2808 0.0047
-9 2 10 2.6630 -0.0089
-9 2 11 8.6867 0.0011
-9 2 12 -0.4189 -0.0105
-9 2 13 13.8301 0.0081
-9 2 14 -15.5399 0.0093
-9 2 15 1.4907 0.0020
-9 2 16 -8.1465 0.0099
-9 2 17 1.0464 0.0010
-9 2 18 9.5331 -0.0023
-9 2 19 -1.5219 0.0050
-9 2 20 1.7603 0.0006
-9 2 21 -4.9329 0.0020
-9 2 22 -10.1053 0.0087
-9 2 23 -0.8998 -0.0074
-9 2 24 3.6364 0.0055
-9 2 25 1.1223 -0.0015
-9 2 26 2.7991 0.0269
-9 3 1 4.7822 -0.1198
-9 3 2 -7.7320 -0.0170
-9 3 3 -14.6362 0.0107
-9 3 4 -7.3973 0.0019
-9 3 5 -1.6334 0.0057
-9 3 6 3.4386 0.0220
-9 3 7 -4.5555 0.0061
-9 3 8 -9.2855 0.0050
-9 3 9 6.0653 0.0245
-9 3 10 2.5084 -0.0178
-9 3 11 -1.2209 -0.0091
-9 3 12 10.1909 0.0019
-9 3 13 -23.1651 -0.0038
-9 3 14 -0.3565 0.0101
-9 3 15 -1.3684 -0.0051
-9 3 16 1.3401 -0.0050
-9 3 17 8.4374 -0.0012
-9 3 18 -0.6264 -0.0024
-9 3 19 1.8807 0.0052
-9 3 20 -2.7510 0.0017
-9 3 21 2.2665 0.0010
-9 3 22 -3.4900 -0.0094
-9 3 23 0.5722 0.0044
-9 3 24 8.0884 -0.0012
-9 3 25 2.2149 0.0031
-9 3 26 0.3276 0.0265
-9 4 1 -8.4683 -0.0140
-9 4 2 -6.3080 -0.0108
-9 4 3 7.2023 -0.0045
-9 4 4 2.6308 0.0378
-9 4 5 8.3043 0.0217
-9 4 6 12.8096 0.0106
-9 4 7 1.9502 0.0035
-9 4 8 18.2366 0.0220
-9 4 9 4.8437 0.0106
-9 4 10 -1.6693 -0.0004
-9 4 11 3.6249 0.0135
-9 4 12 -23.4815 -0.0107
-9 4 13 -2.3231 0.0218
-9 4 14 -0.4688 0.0039
-9 4 15 4.1439 -0.0102
-9 4 16 11.2527 0.0045
-9 4 17 -0.0242 -0.0058
-9 4 18 1.8760 0.0037
-9 4 19 -14.3448 0.0168
-9 4 20 -0.3645 -0.0051
-9 4 21 3.0248 0.0043
-9 4 22 0.4914 -0.0065
-9 4 23 6.2191 0.0056
-9 4 24 -1.7936 0.0044
-9 4 25 -4.7196 -0.0099
-9 5 1 -2.3920 -0.0165
-9 5 2 -2.8138 0.0701
-9 5 3 -13.8669 0.0275
-9 5 4 -9.8259 0.0046
-9 5 5 -1.4480 0.0187
-9 5 6 -5.8457 -0.0007
-9 5 7 5.5804 0.0140
-9 5 8 0.1793 0.0289
-9 5 9 2.0919 0.0082
-9 5 10 -3.7874 -0.0137
-9 5 11 -18.8821 -0.0112
-9 5 12 -5.0155 -0.0011
-9 5 13 -5.1907 -0.0106
-9 5 14 16.2453 0.0008
-9 5 15 7.3361 0.0039
-9 5 16 -2.1656 -0.0053
-9 5 17 1.0473 -0.0060
-9 5 18 -9.1755 0.0048
-9 5 19 -6.7235 -0.0032
-9 5 20 0.2561 -0.0103
-9 5 21 13.4910 0.0019
-9 5 22 6.3963 0.0063
-9 5 23 -3.4279 -0.0131
-9 5 24 -4.3108 -0.0124
-9 5 25 -1.0538 0.0102
-9 6 1 -1.7473 0.0369
-9 6 2 6.7881 0.0105
-9 6 3 0.7395 0.0003
-9 6 4 1.7665 -0.0316
-9 6 5 3.2747 0.0217
-9 6 6 22.0237 -0.0037
-9 6 7 13.4819 -0.0149
-9 6 8 6.8603 0.0088
-9 6 9 -7.9769 0.0022
-9 6 10 -6.2123 0.0032
-9 6 11 2.4283 0.0106
-9 6 12 -7.8129 -0.0131
-9 6 13 10.4129 0.0016
-9 6 14 11.9332 -0.0080
-9 6 15 6.5479 0.0029
-9 6 16 2.0866 0.0040
-9 6 17 -12.9966 -0.0108
-9 6 18 3.5715 -0.0014
-9 6 19 2.4418 -0.0022
-9 6 20 1.2028 -0.0109
-9 6 21 0.3451 0.0074
-9 6 22 -3.1771 -0.0016
-9 6 23 -0.8124 -0.0139
-9 6 24 -2.6611 0.0002
-9 6 25 -0.6346 0.0064
-9 7 1 5.6975 0.0053
-9 7 2 -4.1769 -0.0412
-9 7 3 -6.2106 -0.0267
-9 7 4 -7.6291 0.0031
-9 7 5 -9.6664 0.0182
-9 7 6 -3.6844 -0.0113
-9 7 7 6.6492 -0.0117
-9 7 8 -10.3339 -0.0110
-9 7 9 -14.0892 -0.0092
-9 7 10 -2.9142 0.0212
-9 7 11 -0.0369 -0.0060
-9 7 12 14.7954 -0.0073
-9 7 13 3.9212 -0.0005
-9 7 14 -10.8626 -0.0037
-9 7 15 -3.5731 0.0004
-9 7 16 -4.1743 -0.0086
-9 7 17 2.9429 -0.0105
-9 7 18 4.4855 -0.0047
-9 7 19 10.7910 0.0008
-9 7 20 -9.2465 0.0001
-9 7 21 -5.5242 0.0061
-9 7 22 0.2877 -0.0074
-9 7 23 -1.4672 -0.0046
-9 7 24 -0.3330 0.0040
-9 8 1 -3.0985 0.0551
-9 8 2 3.0317 -0.0620
-9 8 3 16.8615 -0.0274
-9 8 4 15.5181 0.0049
-9 8 5 5.6462 0.0205
-9 8 6 2.1244 -0.0372
-9 8 7 -2.8891 0.0112
-9 8 8 1.8165 0.0027
-9 8 9 1.1912 -0.0099
-9 8 10 5.1862 -0.0015
-9 8 11 13.8868 0.0046
-9 8 12 1.9036 -0.0075
-9 8 13 -2.2756 0.0044
-9 8 14 -5.9939 0.0085
-9 8 15 -3.5746 0.0072
-9 8 16 7.7065 0.0031
-9 8 17 -2.7628 -0.0040
-9 8 18 -7.6267 -0.0002
-9 8 19 4.2277 -0.0012
-9 8 20 0.1446 -0.0021
-9 8 21 -3.4039 -0.0015
-9 8 22 -4.6486 0.0117
-9 8 23 2.1155 0.0049
-9 8 24 0.8986 -0.0114
-9 9 1 1.9572 -0.0059
-9 9 2 0.0728 -0.0181
-9 9 3 2.1128 0.0031
-9 9 4 4.0620 -0.0030
-9 9 5 -3.6208 -0.0071
-9 9 6 -12.8006 0.0064
-9 9 7 -14.8898 0.0099
-9 9 8 -3.5137 0.0014
-9 9 9 7.7861 -0.0045
-9 9 10 7.5720 0.0125
-9 9 11 0.5181 -0.0028
-9 9 12 -2.4282 -0.0084
-9 9 13 -3.8461 -0.0072
-9 9 14 -7.7329 -0.0014
-9 9 15 -1.5201 0.0100
-9 9 16 -1.5839 0.0045
-9 9 17 6.5366 0.0077
-9 9 18 0.2119 0.0092
-9 9 19 -1.6587 -0.0011
-9 9 20 -2.4090 0.0002
-9 9 21 -2.5236 0.0038
-9 9 22 1.8762 0.0209
-9 9 23 3.8774 0.0153
-9 10 1 -0.0626 0.0827
-9 10 2 4.7802 0.0210
-9 10 3 6.4938 -0.0082
-9 10 4 -1.8801 -0.0085
-9 10 5 -1.7013 -0.0071
-9 10 6 -1.2600 0.0130
-9 10 7 2.7910 -0.0029
-9 10 8 10.0000 -0.0241
-9 10 9 2.6211 -0.0016
-9 10 10 -1.0276 -0.0028
-9 10 11 1.2439 0.0025
-9 10 12 -6.3715 0.0101
-9 10 13 -4.3504 0.0052
-9 10 14 2.0297 -0.0003
-9 10 15 2.3016 0.0030
-9 10 16 3.4740 0.0026
-9 10 17 -0.9167 -0.0004
-9 10 18 -1.5301 0.0064
-9 10 19 -5.3952 0.0048
-9 10 20 0.3958 0.0051
-9 10 21 1.7881 -0.0073
-9 10 22 0.5470 0.0157
-9 10 23 -0.1977 -0.0021
-9 11 1 3.9611 0.0683
-9 11 2 1.6453 -0.0149
-9 11 3 -11.6175 -0.0158
-9 11 4 -9.4890 -0.0268
-9 11 5 -5.0984 0.0106
-9 11 6 0.1849 -0.0050
-9 11 7 3.0116 0.0054
-9 11 8 4.4849 0.0056
-9 11 9 -0.6329 -0.0068
-9 11 10 -4.0963 -0.0021
-9 11 11 -7.6702 0.0062
-9 11 12 -6.7095 0.0015
-9 11 13 0.6131 -0.0102
-9 11 14 6.1771 -0.0025
-9 11 15 6.3410 0.0019
-9 11 16 -1.4609 -0.0034
-9 11 17 -2.2177 0.0021
-9 11 18 -0.4535 0.0026
-9 11 19 3.2192 -0.0016
-9 11 20 5.9743 -0.0079
-9 11 21 -0.0860 0.0081
-9 11 22 -1.8196 -0.0129
-9 12 1 0.9206 0.0260
-9 12 2 -1.2861 0.0074
-9 12 3 -6.6372 0.0174
-9 12 4 -1.6742 0.0105
-9 12 5 6.3060 -0.0179
-9 12 6 8.2515 0.0094
-9 12 7 3.7227 0.0056
-9 12 8 1.8682 -0.0119
-9 12 9 -2.6628 0.0025
-9 12 10 -6.0575 -0.0013
-9 12 11 -1.1675 0.0061
-9 12 12 -0.0912 -0.0010
-9 12 13 6.1163 -0.0075
-9 12 14 6.1645 -0.0009
-9 12 15 -3.5576 0.0009
-9 12 16 -1.9322 -0.0021
-9 12 17 -3.5191 0.0033
-9 12 18 1.2289 0.0061
-9 12 19 1.5942 -0.0073
-9 12 20 -0.7298 0.0082
-9 12 21 -0.1562 -0.0100
-9 13 1 -11.8579 -0.1692
-9 13 2 -5.9066 -0.0304
-9 13 3 0.8516 0.0488
-9 13 4 5.5675 -0.0255
-9 13 5 1.8154 0.0018
-9 13 6 2.5340 0.0285
-9 13 7 1.6988 0.0024
-9 13 8 -4.6689 0.0022
-9 13 9 -12.0979 -0.0037
-9 13 10 -5.8782 -0.0002
-9 13 11 1.2237 0.0011
-9 13 12 9.5800 -0.0001
-9 13 13 3.7668 -0.0028
-9 13 14 -6.6493 0.0014
-9 13 15 -0.9853 0.0069
-9 13 16 1.7210 -0.0042
-9 13 17 2.9265 -0.0046
-9 13 18 2.4422 -0.0060
-9 13 19 -1.2573 -0.0063
-9 13 20 -0.0701 -0.0133
-9 13 21 -1.7363 0.0253
-9 14 1 -2.5605 0.0189
-9 14 2 -2.0910 -0.0345
-9 14 3 3.0507 -0.0186
-9 14 4 9.9913 0.0062
-9 14 5 3.3249 -0.0144
-9 14 6 1.8401 0.0178
-9 14 7 -2.6339 0.0079
-9 14 8 -3.1281 0.0016
-9 14 9 3.0814 0.0014
-9 14 10 6.1758 -0.0071
-9 14 11 3.3853 -0.0008
-9 14 12 0.7370 -0.0005
-9 14 13 -1.9661 -0.0002
-9 14 14 1.2996 -0.0005
-9 14 15 1.4940 0.0044
-9 14 16 -2.0560 0.0032
-9 14 17 -0.6365 -0.0048
-9 14 18 -0.1551 0.0051
-9 14 19 -0.8152 -0.0039
-9 14 20 -0.9033 0.0196
-9 15 1 4.1993 -0.0687
-9 15 2 0.6669 0.0179
-9 15 3 3.5456 0.0125
-9 15 4 -0.2727 -0.0170
-9 15 5 -2.3139 -0.0131
-9 15 6 -10.6854 -0.0025
-9 15 7 -6.7606 0.0170
-9 15 8 0.1202 0.0081
-9 15 9 4.9480 0.0036
-9 15 10 0.8456 -0.0040
-9 15 11 -3.0512 -0.0035
-9 15 12 -2.0039 -0.0055
-9 15 13 -2.2391 -0.0051
-9 15 14 -2.2594 0.0030
-9 15 15 3.1959 -0.0082
-9 15 16 -0.3423 0.0027
-9 15 17 0.0098 -0.0046
-9 15 18 0.3222 0.0060
-9 15 19 -0.0497 0.0004
-9 16 1 8.1043 0.0824
-9 16 2 5.9099 0.0205
-9 16 3 1.1450 0.0059
-9 16 4 -4.6733 0.0087
-9 16 5 0.0479 -0.0081
-9 16 6 0.4774 0.0143
-9 16 7 4.4004 0.0111
-9 16 8 2.1511 0.0059
-9 16 9 5.1284 0.0016
-9 16 10 -1.1413 -0.0006
-9 16 11 -0.6805 0.0013
-9 16 12 2.5727 -0.0002
-9 16 13 -0.1968 0.0081
-9 16 14 0.7435 -0.0068
-9 16 15 0.3664 -0.0021
-9 16 16 -0.7817 -0.0031
-9 16 17 -1.3120 0.0055
-9 17 1 1.9980 -0.0258
-9 17 2 -1.1666 -0.0199
-9 17 3 -3.7244 -0.0059
-9 17 4 -5.2181 0.0062
-9 17 5 -0.9944 -0.0014
-9 17 6 0.6315 0.0009
-9 17 7 3.8269 0.0061
-9 17 8 -3.6471 0.0007
-9 17 9 -3.1333 0.0102
-9 17 10 -1.5337 -0.0025
-9 17 11 -1.4988 -0.0005
-9 17 12 0.9036 0.0001
-9 17 13 1.9569 0.0026
-9 17 14 0.3168 -0.0072
-9 17 15 -1.9380 -0.0084
-9 17 16 -0.7194 0.0074
-9 18 1 0.1086 0.0338
-9 18 2 -4.4560 0.0320
-9 18 3 -0.3715 0.0069
-9 18 4 1.3054 0.0205
-9 18 5 0.2502 0.0052
-9 18 6 1.6965 -0.0076
-9 18 7 1.7170 -0.0124
-9 18 8 -1.4692 0.0058
-9 18 9 1.0875 -0.0003
-9 18 10 1.9212 0.0021
-9 18 11 -1.0588 0.0091
-9 18 12 3.3167 0.0034
-9 18 13 -1.8729 0.0002
-9 18 14 0.6036 -0.0003
-9 18 15 -0.6369 0.0147
-9 19 1 -3.6445 -0.0500
-9 19 2 -1.7221 -0.0271
-9 19 3 -2.1478 0.0031
-9 19 4 3.5793 -0.0146
-9 19 5 -1.4302 0.0141
-9 19 6 -2.8784 -0.0138
-9 19 7 0.5669 -0.0055
-9 19 8 -0.1258 0.0061
-9 19 9 1.2093 -0.0092
-9 19 10 0.8517 -0.0134
-9 19 11 -0.3165 -0.0044
-9 19 12 0.9641 -0.0052
-9 19 13 -0.7771 -0.0023
-9 20 1 0.1583 -0.0083
-9 20 2 1.0644 0.0107
-9 20 3 1.0957 -0.0057
-9 20 4 -0.2633 0.0072
-9 20 5 0.0770 0.0018
-9 20 6 2.1077 -0.0168
-9 20 7 2.8850 0.0077
-9 20 8 -0.2202 0.0121
-9 20 9 -0.2274 -0.0066
-9 20 10 -2.9312 -0.0143
-9 20 11 -0.6312 0.0021
-9 21 1 -2.4403 -0.0496
-9 21 2 2.6025 0.0029
-9 21 3 -1.1230 -0.0094
-9 21 4 -0.2432 0.0113
-9 21 5 1.7326 -0.0030
-9 21 6 -0.4747 -0.0110
-9 21 7 -0.4908 -0.0144
-9 21 8 -0.5410 0.0110
-8 -21 2 0.1804 0.0520
-8 -21 3 -2.2058 -0.0186
-8 -21 4 2.0439 -0.0017
-8 -21 5 1.4160 -0.0063
-8 -21 6 -1.9266 -0.0116
-8 -21 7 -0.5455 0.0019
-8 -21 8 0.1333 -0.0043
-8 -20 1 -1.6633 0.0663
-8 -20 2 -2.4803 -0.0535
-8 -20 3 -0.3132 0.0035
-8 -20 4 0.3214 -0.0077
-8 -20 5 0.8664 -0.0195
-8 -20 6 1.2839 0.0071
-8 -20 7 -2.2591 -0.0017
-8 -20 8 0.5123 0.0136
-8 -20 9 0.7632 0.0081
-8 -20 10 -1.7492 0.0077
-8 -20 11 -3.1839 -0.0211
-8 -20 12 1.8753 0.0093
-8 -19 2 2.5273 -0.0264
-8 -19 3 1.5187 0.0241
-8 -19 4 -3.6143 0.0177
-8 -19 5 -4.4388 0.0001
-8 -19 6 3.6322 -0.0172
-8 -19 7 0.7231 0.0202
-8 -19 8 3.2982 -0.0263
-8 -19 9 0.3117 -0.0022
-8 -19 10 -1.8695 0.0055
-8 -19 11 0.5257 -0.0129
-8 -19 12 0.6749 -0.0038
-8 -19 13 3.5630 0.0107
-8 -19 14 -1.0410 0.0015
-8 -18 1 -0.6219 -0.0379
-8 -18 2 3.3333 0.0403
-8 -18 3 0.3460 0.0320
-8 -18 4 -1.4030 -0.0032
-8 -18 5 -4.6995 -0.0111
-8 -18 6 1.3142 -0.0066
-8 -18 7 1.9052 -0.0018
-8 -18 8 4.0818 0.0145
-8 -18 9 -1.2358 -0.0054
-8 -18 10 -1.6818 -0.0005
-8 -18 11 -0.8522 0.0041
-8 -18 12 1.7190 0.0043
-8 -18 13 1.2125 -0.0002
-8 -18 14 -0.9046 0.0015
-8 -18 15 -0.5934 -0.0074
-8 -18 16 -0.0739 -0.0130
-8 -17 1 1.5501 0.0030
-8 -17 2 -0.2757 0.0029
-8 -17 3 -0.1537 -0.0138
-8 -17 4 2.6582 -0.0069
-8 -17 5 2.1485 -0.0141
-8 -17 6 -1.5165 -0.0044
-8 -17 7 2.6931 -0.0031
-8 -17 8 -5.9950 -0.0039
-8 -17 9 -3.2950 0.0062
-8 -17 10 6.9077 0.0018
-8 -17 11 10.7347 0.0002
-8 -17 12 -0.4367 0.0004
-8 -17 13 -1.3476 0.0041
-8 -17 14 -3.8085 -0.0043
-8 -17 15 -0.8083 0.0039
-8 -17 16 0.2155 -0.0011
-8 -17 17 2.4752 0.0080
-8 -17 18 0.2361 -0.0112
-8 -16 1 -2.8312 -0.0117
-8 -16 2 4.4873 -0.0424
-8 -16 3 -4.4946 -0.0077
-8 -16 4 -0.3915 0.0111
-8 -16 5 4.6882 0.0211
-8 -16 6 -3.5751 -0.0029
-8 -16 7 2.6541 0.0130
-8 -16 8 1.5906 -0.0028
-8 -16 9 -4.3079 0.0057
-8 -16 10 3.8661 0.0024
-8 -16 11 -3.3869 0.0079
-8 -16 12 -2.0044 -0.0034
-8 -16 13 -5.7649 0.0051
-8 -16 14 -3.5013 0.0051
-8 -16 15 3.6444 0.0039
-8 -16 16 -2.1575 0.0136
-8 -16 17 0.4539 -0.0082
-8 -16 18 -1.5706 0.0045
-8 -16 19 -0.3882 -0.0047
-8 -15 1 0.9702 -0.0266
-8 -15 2 -1.0624 0.0355
-8 -15 3 -0.9793 0.0253
-8 -15 4 2.9200 0.0192
-8 -15 5 -1.1025 -0.0222
-8 -15 6 -3.0633 -0.0121
-8 -15 7 -0.2074 -0.0034
-8 -15 8 5.6826 -0.0133
-8 -15 9 8.8399 -0.0005
-8 -15 10 -1.1691 0.0003
-8 -15 11 -3.2460 -0.0023
-8 -15 12 -9.2605 0.0077
-8 -15 13 -4.0672 0.0088
-8 -15 14 3.5395 0.0010
-8 -15 15 3.4931 0.0035
-8 -15 16 3.7469 -0.0014
-8 -15 17 -0.1462 0.0122
-8 -15 18 -1.2229 0.0009
-8 -15 19 0.7359 -0.0154
-8 -15 20 -1.5724 -0.0084
-8 -14 1 -3.7246 0.0684
-8 -14 2 1.7055 -0.0201
-8 -14 3 -0.9045 0.0033
-8 -14 4 -3.2024 0.0040
-8 -14 5 1.8220 -0.0117
-8 -14 6 -1.3079 0.0114
-8 -14 7 1.0690 -0.0194
-8 -14 8 2.7261 -0.0058
-8 -14 9 -3.6847 -0.0034
-8 -14 10 -3.9992 0.0026
-8 -14 11 -7.2172 0.0027
-8 -14 12 -8.7763 -0.0104
-8 -14 13 2.2319 0.0032
-8 -14 14 5.3785 0.0051
-8 -14 15 2.4078 -0.0032
-8 -14 16 3.9282 -0.0004
-8 -14 17 -5.3853 -0.0104
-8 -14 18 -0.9131 0.0032
-8 -14 19 -4.7837 -0.0185
-8 -14 20 3.5397 0.0143
-8 -14 21 1.4395 0.0181
-8 -13 1 6.1746 0.0318
-8 -13 2 1.6383 -0.0252
-8 -13 3 -0.9034 -0.0528
-8 -13 4 0.7923 -0.0032
-8 -13 5 -1.9882 0.0202
-8 -13 6 6.8435 -0.0039
-8 -13 7 3.2898 -0.0043
-8 -13 8 -2.0650 -0.0027
-8 -13 9 -0.0738 -0.0026
-8 -13 10 -9.8184 0.0062
-8 -13 11 2.2964 -0.0093
-8 -13 12 8.0437 -0.0007
-8 -13 13 -0.0558 0.0025
-8 -13 14 10.8086 0.0049
-8 -13 15 -5.5592 0.0014
-8 -13 16 -3.0651 -0.0082
-8 -13 17 -0.4412 0.0038
-8 -13 18 4.7042 -0.0107
-8 -13 19 4.7608 0.0123
-8 -13 20 -1.6431 0.0154
-8 -13 21 1.5740 -0.0145
-8 -13 22 -1.4337 0.0021
-8 -12 1 -10.6559 0.0295
-8 -12 2 -10.4392 -0.0194
-8 -12 3 4.3854 -0.0685
-8 -12 4 2.7202 -0.0170
-8 -12 5 6.0079 0.0112
-8 -12 6 -3.3883 0.0091
-8 -12 7 -4.3099 -0.0131
-8 -12 8 0.1955 0.0059
-8 -12 9 -7.5291 0.0014
-8 -12 10 0.4633 0.0015
-8 -12 11 0.3348 0.0059
-8 -12 12 5.7367 -0.0147
-8 -12 13 1.8641 -0.0031
-8 -12 14 -8.9035 0.0077
-8 -12 15 1.0429 -0.0080
-8 -12 16 0.8841 0.0004
-8 -12 17 -0.7844 -0.0048
-8 -12 18 6.0750 0.0016
-8 -12 19 -0.8255 0.0082
-8 -12 20 2.1254 -0.0004
-8 -12 21 -5.0234 -0.0255
-8 -12 22 -0.6621 0.0207
-8 -12 23 -0.9384 0.0128
-8 -11 1 0.7027 0.0157
-8 -11 2 1.0224 0.0073
-8 -11 3 5.2630 0.0220
-8 -11 4 9.1430 -0.0220
-8 -11 5 -2.3383 0.0163
-8 -11 6 0.7986 -0.0172
-8 -11 7 -6.9506 -0.0140
-8 -11 8 -4.0850 0.0025
-8 -11 9 10.3780 -0.0002
-8 -11 10 1.5678 0.0065
-8 -11 11 5.8009 0.0090
-8 -11 12 6.3879 -0.0011
-8 -11 13 -7.9977 0.0006
-8 -11 14 0.0556 0.0081
-8 -11 15 -0.2482 0.0024
-8 -11 16 3.7728 0.0077
-8 -11 17 1.3899 0.0022
-8 -11 18 -1.7183 -0.0046
-8 -11 19 9.2417 -0.0061
-8 -11 20 -3.1439 -0.0198
-8 -11 21 -2.2528 0.0170
-8 -11 22 2.0030 0.0070
-8 -11 23 0.9273 -0.0227
-8 -10 1 2.7308 0.0158
-8 -10 2 7.1422 0.0363
-8 -10 3 -1.5239 -0.0285
-8 -10 4 -7.5062 -0.0157
-8 -10 5 -3.3359 0.0240
-8 -10 6 -1.3647 0.0016
-8 -10 7 -2.7676 0.0054
-8 -10 8 7.3349 0.0097
-8 -10 9 -3.8842 -0.0042
-8 -10 10 6.2284 0.0087
-8 -10 11 -0.4375 0.0016
-8 -10 12 -9.8350 -0.0093
-8 -10 13 -3.7750 0.0023
-8 -10 14 -3.9539 0.0020
-8 -10 15 0.9327 -0.0024
-8 -10 16 8.1165 0.0115
-8 -10 17 0.7960 -0.0056
-8 -10 18 0.6158 -0.0102
-8 -10 19 -13.2013 0.0001
-8 -10 20 4.9675 -0.0035
-8 -10 21 3.5208 0.0114
-8 -10 22 -2.6544 -0.0086
-8 -10 23 0.1088 -0.0298
-8 -10 24 -2.4779 -0.0188
-8 -9 1 4.1431 0.0103
-8 -9 2 9.9888 0.0469
-8 -9 3 -15.2010 0.0104
-8 -9 4 12.0626 -0.0141
-8 -9 5 -5.4058 0.0112
-8 -9 6 -2.6521 0.0010
-8 -9 7 7.7405 -0.0003
-8 -9 8 5.9952 -0.0091
-8 -9 9 13.6222 -0.0049
-8 -9 10 -9.1500 0.0056
-8 -9 11 -5.8823 0.0123
-8 -9 12 -4.3552 -0.0055
-8 -9 13 -7.0968 -0.0140
-8 -9 14 9.1995 0.0053
-8 -9 15 3.1213 -0.0008
-8 -9 16 1.5175 0.0068
-8 -9 17 -7.6436 -0.0048
-8 -9 18 0.5464 0.0059
-8 -9 19 3.3513 0.0039
-8 -9 20 14.0124 0.0068
-8 -9 21 -6.2726 -0.0032
-8 -9 22 -2.1850 -0.0138
-8 -9 23 -2.5805 0.0155
-8 -9 24 5.8136 0.0133
-8 -8 1 -1.5878 -0.0669
-8 -8 2 -7.0450 0.0149
-8 -8 3 -6.5124 0.0300
-8 -8 4 -10.1293 0.0115
-8 -8 7 11.7292 -0.0006
-8 -8 8 9.0562 -0.0029
-8 -8 9 -14.6579 -0.0010
-8 -8 10 -13.2756 0.0025
-8 -8 11 -16.6053 0.0029
-8 -8 12 4.2595 -0.0047
-8 -8 13 19.7906 -0.0025
-8 -8 14 -1.1839 -0.0066
-8 -8 15 0.0606 -0.0101
-8 -8 16 -5.0143 0.0014
-8 -8 17 -7.8207 0.0019
-8 -8 18 6.4791 -0.0046
-8 -8 19 -8.7867 -0.0010
-8 -8 20 -2.2686 0.0021
-8 -8 21 0.1901 0.0000
-8 -8 22 0.4858 0.0132
-8 -8 23 2.6633 0.0238
-8 -8 24 -1.2457 -0.0199
-8 -8 25 -2.2785 -0.0306
-8 -7 1 -7.7849 0.0685
-8 -7 2 -1.3041 -0.0071
-8 -7 3 0.2143 -0.0132
-8 -7 4 2.0110 -0.0160
-8 -7 8 -34.0394 0.0048
-8 -7 9 4.1161 -0.0281
-8 -7 10 -4.7537 0.0005
-8 -7 11 -2.4406 0.0017
-8 -7 12 9.4011 -0.0055
-8 -7 13 6.0453 0.0100
-8 -7 14 3.4760 -0.0046
-8 -7 15 -3.8107 -0.0066
-8 -7 16 -7.3504 -0.0036
-8 -7 17 1.8018 0.0064
-8 -7 18 -1.3948 0.0058
-8 -7 19 1.4512 -0.0063
-8 -7 20 -0.5472 0.0072
-8 -7 21 -0.4657 0.0009
-8 -7 22 8.2550 0.0008
-8 -7 23 -4.9476 0.0077
-8 -7 24 1.3200 0.0100
-8 -7 25 3.7667 -0.0114
-8 -6 1 -2.5043 -0.0300
-8 -6 2 -18.2490 0.0522
-8 -6 3 15.5734 -0.0065
-8 -6 4 3.3797 0.0069
-8 -6 5 9.7035 -0.0099
-8 -6 6 -0.2438 0.0021
-8 -6 7 -13.4604 0.0112
-8 -6 8 -19.4762 0.0026
-8 -6 9 -3.6446 -0.0131
-8 -6 10 13.1989 -0.0063
-8 -6 11 15.5584 0.0084
-8 -6 12 -4.1776 0.0051
-8 -6 13 -0.8604 -0.0173
-8 -6 14 -8.1172 -0.0021
-8 -6 15 1.0222 -0.0004
-8 -6 16 -2.0967 -0.0025
-8 -6 17 -5.0483 -0.0020
-8 -6 18 7.5813 0.0030
-8 -6 19 0.3892 0.0027
-8 -6 20 -1.5100 -0.0043
-8 -6 21 -4.0164 -0.0121
-8 -6 22 -2.1896 0.0050
-8 -6 23 3.1220 -0.0048
-8 -6 24 -2.4911 -0.0010
-8 -6 25 -0.8611 0.0090
-8 -5 1 -0.2758 -0.0291
-8 -5 2 28.7111 -0.0047
-8 -5 3 20.2805 0.0504
-8 -5 4 5.9320 0.0045
-8 -5 5 -5.2405 -0.0074
-8 -5 6 -29.5432 0.0070
-8 -5 7 2.7638 0.0134
-8 -5 8 -4.5388 -0.0083
-8 -5 9 14.7110 -0.0038
-8 -5 10 7.9489 0.0226
-8 -5 11 10.8653 -0.0051
-8 -5 12 0.2807 -0.0070
-8 -5 13 -22.7156 0.0172
-8 -5 14 -1.6944 0.0065
-8 -5 15 3.2408 0.0110
-8 -5 16 -0.1183 -0.0091
-8 -5 17 8.4152 0.0053
-8 -5 18 -5.5274 -0.0037
-8 -5 19 6.3653 -0.0019
-8 -5 20 -2.9770 0.0046
-8 -5 21 -0.8183 -0.0030
-8 -5 22 2.5351 -0.0098
-8 -5 23 0.5921 0.0172
-8 -5 24 1.4418 0.0184
-8 -5 25 -1.1397 -0.0041
-8 -5 26 -2.5289 -0.0311
-8 -4 1 8.3132 -0.0105
-8 -4 2 1.5396 -0.0334
-8 -4 3 12.7207 -0.0119
-8 -4 4 -5.7800 -0.0005
-8 -4 5 -30.0482 -0.0189
-8 -4 6 -20.9306 0.0201
-8 -4 7 -14.9003 -0.0004
-8 -4 8 47.4537 0.0017
-8 -4 9 -4.2924 0.0224
-8 -4 10 -12.9876 0.0007
-8 -4 11 3.8919 -0.0047
-8 -4 12 -10.7086 -0.0016
-8 -4 13 6.0812 -0.0085
-8 -4 14 -10.5657 0.0070
-8 -4 15 3.5314 -0.0068
-8 -4 16 10.7834 -0.0062
-8 -4 17 -3.0005 0.0011
-8 -4 18 2.6810 0.0042
-8 -4 19 -6.0229 0.0061
-8 -4 20 5.2642 0.0079
-8 -4 21 1.0440 -0.0099
-8 -4 22 -3.2988 -0.0026
-8 -4 23 3.1344 -0.0021
-8 -4 24 -2.7630 0.0129
-8 -4 25 -0.1442 0.0013
-8 -4 26 0.9402 -0.0103
-8 -3 1 24.2965 -0.0733
-8 -3 2 7.7428 -0.0290
-8 -3 3 -28.1589 0.0166
-8 -3 4 -18.6424 0.0096
-8 -3 5 6.2507 -0.0212
-8 -3 6 18.1885 -0.0088
-8 -3 7 12.3351 -0.0125
-8 -3 8 11.5904 0.0112
-8 -3 9 -4.0435 0.0046
-8 -3 10 -1.3599 -0.0028
-8 -3 11 -12.8821 0.0017
-8 -3 12 -1.7975 0.0103
-8 -3 13 -6.4868 -0.0051
-8 -3 14 17.0774 0.0099
-8 -3 15 5.4018 0.0053
-8 -3 16 -3.6480 0.0004
-8 -3 17 0.8964 0.0037
-8 -3 18 -11.0309 0.0029
-8 -3 19 10.1870 0.0105
-8 -3 20 -3.2148 0.0155
-8 -3 21 -1.4012 -0.0064
-8 -3 22 0.5351 -0.0043
-8 -3 23 -4.1367 -0.0003
-8 -3 24 2.2900 -0.0018
-8 -3 25 3.9358 0.0043
-8 -3 26 0.8936 0.0315
-8 -2 1 8.9071 -0.0374
-8 -2 2 -48.2668 -0.0402
-8 -2 3 -18.8460 0.0295
-8 -2 4 19.5174 -0.0164
-8 -2 5 -2.7719 -0.0072
-8 -2 6 9.3989 0.0391
-8 -2 7 -21.9328 -0.0192
-8 -2 8 15.6359 -0.0118
-8 -2 9 -8.0282 0.0205
-8 -2 10 -16.4588 -0.0057
-8 -2 11 4.3674 0.0065
-8 -2 12 3.1850 0.0066
-8 -2 13 19.2017 -0.0038
-8 -2 14 -4.6231 0.0065
-8 -2 15 -8.5597 -0.0009
-8 -2 16 2.5899 -0.0056
-8 -2 17 -12.3212 -0.0131
-8 -2 18 15.6831 -0.0006
-8 -2 19 3.3207 0.0088
-8 -2 20 1.2552 -0.0015
-8 -2 21 -5.1729 -0.0046
-8 -2 22 -3.7700 0.0026
-8 -2 23 2.7349 -0.0034
-8 -2 24 4.1416 -0.0140
-8 -2 25 3.4591 0.0000
-8 -2 26 1.8766 0.0091
-8 -1 1 -7.1582 -0.0247
-8 -1 2 -2.1079 -0.0098
-8 -1 3 -11.5979 -0.0114
-8 -1 4 12.8396 -0.0037
-8 -1 5 18.8045 0.0362
-8 -1 6 14.9773 -0.0049
-8 -1 7 11.0116 -0.0203
-8 -1 8 -29.2079 -0.0085
-8 -1 9 -11.3569 -0.0042
-8 -1 10 14.9888 0.0095
-8 -1 11 3.1716 0.0027
-8 -1 12 21.1587 0.0062
-8 -1 13 -6.1232 0.0050
-8 -1 14 -3.5891 0.0038
-8 -1 15 -6.3961 0.0034
-8 -1 16 -7.2024 -0.0035
-8 -1 17 8.8468 -0.0020
-8 -1 18 -4.3172 -0.0062
-8 -1 19 -0.7161 -0.0013
-8 -1 20 -9.5523 0.0059
-8 -1 21 -1.2977 0.0081
-8 -1 22 3.7310 0.0089
-8 -1 23 2.5114 -0.0061
-8 -1 24 3.0939 -0.0005
-8 -1 25 -0.7983 -0.0265
-8 -1 26 -4.4219 0.0193
-8 0 1 -6.7522 0.0038
-8 0 2 0.4398 0.0008
-8 0 3 6.9399 -0.0155
-8 0 4 24.7991 -0.0045
-8 0 5 5.8880 0.0371
-8 0 6 1.8295 0.0007
-8 0 7 -48.6311 0.0149
-8 0 8 -13.6233 0.0141
-8 0 9 19.0552 0.0077
-8 0 10 3.0446 -0.0078
-8 0 11 10.7911 -0.0005
-8 0 12 -0.4755 -0.0129
-8 0 13 4.1102 -0.0035
-8 0 14 -8.0740 0.0043
-8 0 15 1.3846 -0.0048
-8 0 16 8.9971 0.0042
-8 0 17 -5.2475 -0.0126
-8 0 18 0.8887 -0.0104
-8 0 19 -1.5170 -0.0066
-8 0 20 0.7930 -0.0036
-8 0 21 8.9851 0.0019
-8 0 22 0.8076 -0.0071
-8 0 23 0.0176 -0.0083
-8 0 24 -0.8463 -0.0161
-8 0 25 -1.8426 0.0120
-8 0 26 -0.1136 -0.0129
-8 1 1 -4.5348 -0.0485
-8 1 2 45.2730 0.0074
-8 1 3 40.7598 -0.0063
-8 1 4 -17.0910 -0.0338
-8 1 5 3.7015 0.0171
-8 1 6 -17.6994 -0.0086
-8 1 7 13.6465 -0.0191
-8 1 8 -12.4209 0.0048
-8 1 9 2.8075 -0.0065
-8 1 10 1.9726 -0.0046
-8 1 11 -8.4298 -0.0217
-8 1 12 11.8029 -0.0110
-8 1 13 -10.9602 -0.0030
-8 1 14 5.8121 -0.0043
-8 1 15 5.0157 0.0029
-8 1 16 -8.8764 0.0063
-8 1 17 2.2158 -0.0075
-8 1 18 -6.8194 -0.0072
-8 1 19 0.2645 0.0008
-8 1 20 5.2825 -0.0007
-8 1 21 2.1648 -0.0045
-8 1 22 -6.7265 0.0051
-8 1 23 -0.7234 0.0070
-8 1 24 -6.4062 0.0060
-8 1 25 -0.8373 -0.0198
-8 1 26 0.5805 0.0106
-8 2 1 8.6383 -0.0315
-8 2 2 17.4460 0.0180
-8 2 3 12.2850 -0.0474
-8 2 4 -19.3443 0.0018
-8 2 5 -24.3718 0.0128
-8 2 6 5.6351 -0.0152
-8 2 7 2.3373 -0.0168
-8 2 8 7.1686 -0.0038
-8 2 9 -0.3700 0.0127
-8 2 10 -21.5955 0.0065
-8 2 11 6.0051 -0.0049
-8 2 12 0.7113 -0.0042
-8 2 13 7.1001 -0.0067
-8 2 14 3.6349 -0.0067
-8 2 15 -13.2688 -0.0080
-8 2 16 4.6823 0.0004
-8 2 17 -4.1972 -0.0080
-8 2 18 6.3619 0.0065
-8 2 19 4.4094 -0.0086
-8 2 20 3.7522 -0.0072
-8 2 21 8.7476 0.0030
-8 2 22 -2.4125 -0.0046
-8 2 23 -6.7512 -0.0043
-8 2 24 -3.7342 -0.0108
-8 2 25 2.5185 0.0145
-8 2 26 3.0991 -0.0263
-8 3 1 -0.7048 0.0499
-8 3 2 -0.7773 -0.0631
-8 3 3 -3.3024 -0.0282
-8 3 4 -11.2033 -0.0048
-8 3 5 23.4539 0.0359
-8 3 6 -11.5454 -0.0125
-8 3 7 25.6240 -0.0010
-8 3 8 -1.3308 0.0009
-8 3 9 -8.3890 -0.0065
-8 3 10 8.6159 -0.0029
-8 3 11 -11.4343 0.0023
-8 3 12 3.4218 -0.0007
-8 3 13 2.3404 0.0050
-8 3 14 -3.2714 0.0025
-8 3 15 -8.8160 -0.0017
-8 3 16 -3.9896 0.0016
-8 3 17 7.0309 0.0042
-8 3 18 -1.1820 0.0018
-8 3 19 -0.1090 -0.0044
-8 3 20 0.9277 0.0043
-8 3 21 -8.8190 0.0097
-8 3 22 -2.5160 -0.0008
-8 3 23 2.9664 -0.0056
-8 3 25 4.5170 -0.0088
-8 3 26 0.3700 0.0167
-8 4 1 -14.5505 -0.0054
-8 4 2 -20.8262 0.0706
-8 4 3 -28.4298 -0.0370
-8 4 4 7.1160 0.0110
-8 4 5 -9.9710 0.0308
-8 4 6 8.8252 0.0232
-8 4 7 -6.9553 0.0019
-8 4 8 -1.5786 0.0296
-8 4 9 1.5335 0.0174
-8 4 10 1.5432 -0.0027
-8 4 11 11.0196 0.0151
-8 4 12 -17.1603 0.0091
-8 4 13 -3.5172 -0.0096
-8 4 14 -3.8331 -0.0101
-8 4 15 0.8217 0.0095
-8 4 16 11.7791 0.0027
-8 4 17 -3.6329 0.0056
-8 4 18 0.2464 0.0068
-8 4 19 0.6488 -0.0070
-8 4 20 -3.7570 -0.0004
-8 4 21 -4.3776 0.0009
-8 4 22 1.0753 0.0006
-8 4 23 4.3655 0.0036
-8 4 25 0.5007 0.0160
-8 5 1 -7.8325 0.0192
-8 5 2 -5.6830 -0.0133
-8 5 3 13.4705 0.0213
-8 5 4 -1.5283 -0.0086
-8 5 5 12.0148 0.0188
-8 5 6 -3.8856 0.0229
-8 5 7 18.8835 0.0198
-8 5 8 8.8391 -0.0068
-8 5 9 -1.2473 -0.0081
-8 5 10 12.7724 0.0210
-8 5 11 -14.7890 0.0126
-8 5 12 -5.8694 0.0046
-8 5 13 -4.4509 -0.0002
-8 5 14 -3.5999 -0.0114
-8 5 15 18.1693 0.0018
-8 5 16 2.1331 0.0004
-8 5 17 5.3563 -0.0008
-8 5 18 -6.8967 0.0058
-8 5 19 0.1790 0.0035
-8 5 20 -5.0051 0.0031
-8 5 21 -8.3072 -0.0024
-8 5 22 11.7446 0.0030
-8 5 23 6.3798 0.0069
-8 5 24 -2.9398 0.0069
-8 5 25 -2.8093 -0.0144
-8 6 1 -6.9662 -0.0040
-8 6 2 -9.7178 0.0568
-8 6 3 -5.0726 -0.0107
-8 6 4 -2.7475 -0.0006
-8 6 5 -20.0818 0.0004
-8 6 6 -4.5961 0.0147
-8 6 7 -5.2105 0.0314
-8 6 8 7.4001 -0.0002
-8 6 9 7.7101 0.0010
-8 6 10 -19.9822 -0.0010
-8 6 11 -2.3202 0.0042
-8 6 12 -0.6788 0.0050
-8 6 13 -3.3478 -0.0045
-8 6 14 5.4371 0.0065
-8 6 15 1.1612 -0.0022
-8 6 16 9.5522 -0.0099
-8 6 17 -2.6859 -0.0032
-8 6 18 -7.9162 -0.0040
-8 6 19 -2.6951 0.0019
-8 6 20 4.8820 -0.0007
-8 6 21 8.4086 -0.0094
-8 6 22 2.3700 -0.0052
-8 6 23 -1.9846 -0.0070
-8 6 24 -1.7996 -0.0197
-8 6 25 -3.0506 0.0144
-8 7 1 -1.8481 -0.0166
-8 7 2 7.7959 -0.0041
-8 7 3 24.9898 0.0197
-8 7 4 -2.6111 -0.0237
-8 7 5 13.5952 -0.0190
-8 7 6 3.3482 -0.0079
-8 7 7 3.2909 -0.0049
-8 7 8 7.8509 -0.0025
-8 7 9 2.9436 -0.0094
-8 7 10 -1.4338 -0.0013
-8 7 11 -7.1210 -0.0019
-8 7 12 3.2623 -0.0096
-8 7 13 7.5225 0.0061
-8 7 14 5.9218 0.0059
-8 7 15 4.2106 -0.0011
-8 7 16 -8.6342 -0.0048
-8 7 17 -0.2991 -0.0020
-8 7 18 -4.3047 -0.0023
-8 7 19 1.5014 -0.0052
-8 7 20 15.5545 0.0079
-8 7 21 -2.8511 -0.0117
-8 7 22 -4.4376 -0.0070
-8 7 23 -5.2774 0.0044
-8 7 24 -1.4979 0.0010
-8 8 1 -2.4067 -0.0965
-8 8 2 -4.7402 0.0558
-8 8 3 -10.2191 0.0163
-8 8 4 0.2266 -0.0259
-8 8 5 -2.0683 -0.0199
-8 8 6 1.9780 0.0060
-8 8 7 -5.0961 0.0010
-8 8 8 -10.3674 -0.0008
-8 8 9 -2.7440 0.0098
-8 8 10 -7.6857 -0.0043
-8 8 11 5.8194 0.0006
-8 8 12 12.4520 0.0009
-8 8 13 0.2646 -0.0062
-8 8 14 -1.1246 0.0002
-8 8 15 -13.5653 -0.0038
-8 8 16 -6.0593 -0.0038
-8 8 17 6.4172 -0.0018
-8 8 18 12.2122 0.0052
-8 8 19 -1.1220 0.0024
-8 8 20 -3.7959 -0.0034
-8 8 21 -0.0150 -0.0055
-8 8 22 -4.6077 -0.0042
-8 8 23 -4.0955 0.0116
-8 8 24 0.0813 0.0077
-8 9 1 4.6175 -0.0290
-8 9 2 0.7043 -0.0176
-8 9 3 6.6743 -0.0003
-8 9 4 12.2119 0.0027
-8 9 5 12.8467 -0.0048
-8 9 6 1.1893 -0.0130
-8 9 7 -1.5511 -0.0090
-8 9 8 -2.7426 0.0099
-8 9 9 -2.5359 -0.0140
-8 9 10 11.7994 -0.0201
-8 9 11 7.4440 0.0025
-8 9 12 -2.3412 -0.0058
-8 9 13 -2.8578 0.0021
-8 9 14 -0.9896 -0.0040
-8 9 15 0.2498 0.0035
-8 9 16 -1.3452 -0.0032
-8 9 17 -1.8062 0.0016
-8 9 18 4.1340 0.0050
-8 9 19 -1.5124 0.0029
-8 9 20 1.2772 0.0095
-8 9 21 -6.5854 -0.0009
-8 9 22 -3.2368 -0.0007
-8 9 23 0.0179 0.0093
-8 9 24 1.9760 0.0104
-8 10 1 4.4641 -0.1087
-8 10 2 1.0419 0.0237
-8 10 3 -7.4567 0.0132
-8 10 4 2.6338 0.0116
-8 10 5 -0.9407 -0.0046
-8 10 6 -10.4113 0.0014
-8 10 7 -10.9923 0.0019
-8 10 8 -5.9113 0.0001
-8 10 9 5.8761 0.0025
-8 10 10 6.6310 0.0007
-8 10 11 3.1237 -0.0044
-8 10 12 -2.9936 -0.0009
-8 10 13 -11.5446 -0.0075
-8 10 14 -3.6239 0.0069
-8 10 15 5.5821 0.0000
-8 10 16 3.9270 -0.0024
-8 10 17 3.5845 -0.0008
-8 10 18 -1.2790 0.0000
-8 10 19 0.3380 -0.0043
-8 10 20 -6.3629 0.0125
-8 10 21 1.2255 0.0113
-8 10 22 3.6640 -0.0087
-8 10 23 0.4988 0.0023
-8 11 1 6.6561 -0.0295
-8 11 2 5.0764 -0.0148
-8 11 3 9.5733 0.0477
-8 11 4 -6.4682 -0.0004
-8 11 5 -4.3611 -0.0077
-8 11 6 -0.5033 0.0203
-8 11 7 5.1482 -0.0135
-8 11 8 7.5736 -0.0068
-8 11 9 0.3361 -0.0061
-8 11 10 1.4173 -0.0054
-8 11 11 -5.4643 0.0027
-8 11 12 -2.7663 -0.0021
-8 11 13 -2.2193 0.0085
-8 11 14 -1.8982 -0.0021
-8 11 15 5.2883 0.0051
-8 11 16 5.9488 -0.0015
-8 11 17 -2.9343 -0.0004
-8 11 18 -3.4485 -0.0114
-8 11 19 -5.8479 -0.0050
-8 11 20 -1.0088 0.0109
-8 11 21 3.5680 0.0058
-8 11 22 0.4387 0.0054
-8 12 1 -5.6278 -0.0520
-8 12 2 -3.9859 -0.0405
-8 12 3 -5.6036 -0.0339
-8 12 4 -4.0146 -0.0018
-8 12 5 -8.1373 -0.0017
-8 12 6 1.1961 0.0113
-8 12 7 5.7124 0.0076
-8 12 8 0.7643 0.0012
-8 12 9 2.4629 0.0170
-8 12 10 -9.7980 0.0079
-8 12 11 -11.5258 -0.0106
-8 12 12 -0.7973 0.0011
-8 12 13 4.3904 -0.0035
-8 12 14 3.0010 0.0091
-8 12 15 5.4290 0.0077
-8 12 16 -1.6253 0.0008
-8 12 17 -1.7316 -0.0044
-8 12 18 -3.0765 -0.0025
-8 12 19 4.5036 -0.0114
-8 12 20 1.0478 0.0137
-8 12 21 1.5526 -0.0031
-8 12 22 1.3357 0.0094
-8 13 1 5.7196 0.0748
-8 13 2 -12.4087 -0.0534
-8 13 3 -1.4135 0.0072
-8 13 4 0.8995 0.0066
-8 13 5 10.5825 -0.0160
-8 13 6 8.2914 0.0148
-8 13 7 -1.0372 0.0008
-8 13 8 2.6419 0.0037
-8 13 9 0.2364 0.0029
-8 13 10 -0.8021 0.0010
-8 13 11 -5.7953 -0.0058
-8 13 12 2.4045 -0.0075
-8 13 13 7.4024 -0.0007
-8 13 14 3.5100 0.0015
-8 13 15 -4.4580 -0.0029
-8 13 16 -5.9573 0.0025
-8 13 17 -3.2050 0.0008
-8 13 18 2.8631 -0.0020
-8 13 19 0.3504 0.0140
-8 13 20 0.1638 -0.0057
-8 13 21 1.5330 -0.0185
-8 14 1 -5.2436 -0.0462
-8 14 2 -1.3565 0.0414
-8 14 3 -4.9425 -0.0129
-8 14 4 -1.7461 -0.0164
-8 14 5 1.6380 0.0082
-8 14 6 3.6859 -0.0185
-8 14 7 -0.0049 0.0032
-8 14 8 -9.9463 -0.0098
-8 14 9 -6.6785 0.0107
-8 14 10 -5.4401 -0.0033
-8 14 11 7.6913 -0.0099
-8 14 12 6.7411 0.0083
-8 14 13 -2.4716 -0.0073
-8 14 14 -2.6883 -0.0083
-8 14 15 -1.4509 0.0049
-8 14 16 0.3734 -0.0046
-8 14 17 4.9665 0.0053
-8 14 18 0.1001 -0.0060
-8 14 19 2.7790 -0.0058
-8 14 20 -2.0515 -0.0015
-8 15 1 0.2733 0.1375
-8 15 2 4.2551 -0.0401
-8 15 3 5.3671 -0.0257
-8 15 4 3.6658 0.0002
-8 15 5 4.0557 -0.0010
-8 15 6 3.5234 0.0220
-8 15 7 -3.9993 -0.0084
-8 15 8 0.3210 0.0078
-8 15 9 0.0839 0.0091
-8 15 10 6.7175 0.0057
-8 15 11 3.9451 0.0026
-8 15 12 -1.6291 -0.0036
-8 15 13 -0.2137 -0.0043
-8 15 14 1.3911 -0.0086
-8 15 15 -3.7973 -0.0049
-8 15 16 2.4808 0.0138
-8 15 17 -1.3683 0.0002
-8 15 18 -1.7976 -0.0120
-8 15 19 -2.0886 -0.0025
-8 16 1 -3.6498 -0.0848
-8 16 2 4.2365 0.0089
-8 16 3 2.5496 -0.0336
-8 16 4 3.4258 0.0017
-8 16 5 -8.4808 0.0122
-8 16 6 -7.8376 -0.0109
-8 16 7 -2.8229 0.0028
-8 16 8 2.6460 0.0042
-8 16 9 2.6791 0.0051
-8 16 10 -0.5359 0.0046
-8 16 11 -0.9109 -0.0033
-8 16 12 -1.5145 0.0039
-8 16 13 0.7368 -0.0057
-8 16 14 1.9416 -0.0020
-8 16 15 -1.2979 0.0005
-8 16 16 2.5138 -0.0041
-8 16 17 1.0412 0.0040
-8 16 18 -0.4681 -0.0106
-8 17 1 2.6026 0.0366
-8 17 2 5.5277 -0.0592
-8 17 3 0.4634 0.0112
-8 17 4 1.2481 0.0195
-8 17 5 -2.7553 0.0339
-8 17 6 1.1626 0.0067
-8 17 7 0.8236 -0.0033
-8 17 8 5.4710 0.0075
-8 17 9 1.1749 -0.0092
-8 17 10 -0.6453 0.0055
-8 17 11 0.7982 0.0080
-8 17 12 -1.5760 0.0054
-8 17 13 0.7397 0.0142
-8 17 14 0.6805 0.0038
-8 17 15 -0.0359 0.0007
-8 17 16 -0.9924 0.0011
-8 17 17 -3.9301 0.0094
-8 18 1 1.9344 -0.0185
-8 18 2 -4.5120 0.0145
-8 18 3 -5.4130 -0.0339
-8 18 4 -3.3473 -0.0092
-8 18 5 0.5357 0.0078
-8 18 6 1.4069 -0.0086
-8 18 7 -0.1802 -0.0022
-8 18 8 0.3522 0.0130
-8 18 9 -1.9015 0.0054
-8 18 10 -2.7108 -0.0127
-8 18 11 1.2316 -0.0074
-8 18 12 -0.8943 0.0062
-8 18 13 1.4720 -0.0090
-8 18 14 1.2864 0.0051
-8 18 15 0.9631 0.0116
-8 19 1 -0.8220 0.0788
-8 19 2 0.8665 0.0149
-8 19 3 -1.7426 0.0138
-8 19 4 -4.1800 -0.0035
-8 19 5 3.2955 -0.0074
-8 19 6 2.3933 -0.0070
-8 19 7 0.0008 0.0041
-8 19 8 1.2663 0.0144
-8 19 9 -1.5942 -0.0025
-8 19 10 -2.1391 0.0039
-8 19 11 0.8691 -0.0028
-8 19 12 -0.1680 0.0011
-8 19 13 -0.6865 0.0016
-8 19 14 -0.1069 -0.0088
-8 20 1 -1.2644 -0.0438
-8 20 2 -1.5118 0.0157
-8 20 3 0.1400 -0.0048
-8 20 4 0.3433 -0.0022
-8 20 5 -1.5103 -0.0063
-8 20 6 -0.5693 0.0180
-8 20 7 -1.1632 0.0060
-8 20 8 1.5187 -0.0098
-8 20 9 -0.3678 -0.0002
-8 20 10 -0.0966 -0.0047
-8 20 11 1.1083 -0.0047
-8 20 12 0.0544 -0.0076
-8 21 1 0.6944 0.0152
-8 21 2 -0.2813 -0.0239
-8 21 3 0.4264 0.0078
-8 21 4 1.1165 -0.0003
-8 21 5 2.8579 0.0098
-8 21 6 1.0095 0.0065
-8 21 7 -0.6476 0.0010
-8 21 8 1.0638 -0.0325
-8 21 9 -0.8058 -0.0215
-8 22 1 1.0209 -0.0042
-8 22 2 -0.5877 -0.0114
-8 22 3 -1.0371 0.0067
-8 22 4 1.0264 0.0049
-8 22 5 0.7152 0.0155
-7 -21 1 1.0600 -0.0358
-7 -21 2 0.0026 -0.0420
-7 -21 3 -2.1349 -0.0127
-7 -21 4 -1.5681 0.0100
-7 -21 5 1.7222 -0.0063
-7 -21 6 2.4573 0.0110
-7 -21 7 -2.7577 -0.0064
-7 -21 8 1.4865 -0.0144
-7 -21 9 0.6407 -0.0099
-7 -21 10 -1.7019 0.0256
-7 -20 1 0.2677 -0.0076
-7 -20 2 -1.6725 -0.0122
-7 -20 3 0.0110 -0.0159
-7 -20 4 0.4961 0.0225
-7 -20 5 -2.0263 -0.0031
-7 -20 6 -3.8275 -0.0001
-7 -20 7 -0.4067 -0.0064
-7 -20 8 2.2269 0.0147
-7 -20 9 3.3411 -0.0012
-7 -20 10 0.5214 0.0162
-7 -20 11 -1.3135 -0.0034
-7 -20 12 -1.7608 -0.0172
-7 -20 13 -0.5886 -0.0302
-7 -19 1 -2.0138 -0.0031
-7 -19 2 0.1349 -0.0100
-7 -19 3 0.9027 -0.0005
-7 -19 4 0.1466 -0.0017
-7 -19 5 1.0233 0.0227
-7 -19 6 -6.9409 -0.0044
-7 -19 7 -0.1490 0.0009
-7 -19 8 4.0243 0.0020
-7 -19 9 -1.3480 0.0042
-7 -19 10 -3.5329 -0.0099
-7 -19 11 -0.8663 0.0086
-7 -19 12 -0.5140 0.0031
-7 -19 13 2.1242 -0.0120
-7 -19 14 2.1488 0.0100
-7 -19 15 -2.0340 0.0159
-7 -18 1 0.2076 0.0643
-7 -18 2 3.0028 0.0188
-7 -18 3 0.5547 -0.0300
-7 -18 4 -6.0694 0.0278
-7 -18 5 -0.3777 -0.0027
-7 -18 6 -0.0827 -0.0006
-7 -18 7 -0.1781 0.0030
-7 -18 8 1.2933 -0.0243
-7 -18 9 -2.8200 -0.0018
-7 -18 10 3.6959 -0.0120
-7 -18 11 -0.5157 -0.0006
-7 -18 12 3.2519 0.0076
-7 -18 13 0.0009 -0.0120
-7 -18 14 0.2587 0.0078
-7 -18 15 1.2843 0.0008
-7 -18 16 -1.2301 0.0084
-7 -18 17 0.9366 0.0028
-7 -17 1 3.6789 0.0165
-7 -17 2 1.1527 0.0093
-7 -17 3 -0.6757 -0.0090
-7 -17 4 -4.3636 -0.0315
-7 -17 5 -1.6462 -0.0077
-7 -17 6 3.4629 0.0156
-7 -17 7 2.0142 -0.0055
-7 -17 8 1.6201 0.0051
-7 -17 9 -0.5204 0.0013
-7 -17 10 -3.3526 -0.0067
-7 -17 11 1.4215 0.0147
-7 -17 12 0.9349 0.0073
-7 -17 13 -2.2768 -0.0020
-7 -17 14 1.7860 -0.0090
-7 -17 15 0.2908 0.0022
-7 -17 16 -1.6300 0.0029
-7 -17 17 -0.1727 0.0026
-7 -17 18 -0.0243 0.0220
-7 -16 1 0.1590 0.0202
-7 -16 2 -6.6138 -0.0154
-7 -16 3 3.7499 0.0163
-7 -16 4 -0.9262 -0.0244
-7 -16 5 1.1933 -0.0074
-7 -16 6 5.4398 0.0155
-7 -16 7 -4.3590 -0.0030
-7 -16 8 -3.7726 -0.0124
-7 -16 9 1.7996 0.0006
-7 -16 10 10.8681 -0.0064
-7 -16 11 4.6402 -0.0008
-7 -16 12 1.3247 0.0087
-7 -16 13 -7.5867 -0.0019
-7 -16 14 -1.5709 0.0034
-7 -16 15 -0.8622 -0.0033
-7 -16 17 -2.8062 0.0034
-7 -16 18 2.4554 0.0207
-7 -16 19 -0.0227 0.0005
-7 -15 1 -1.1774 -0.0463
-7 -15 2 -2.1230 0.0086
-7 -15 3 -2.9210 -0.0132
-7 -15 4 4.8215 -0.0067
-7 -15 5 -0.2046 -0.0011
-7 -15 6 0.7020 0.0147
-7 -15 7 1.4995 -0.0123
-7 -15 8 -4.6612 0.0099
-7 -15 9 4.7475 -0.0128
-7 -15 10 0.7443 -0.0113
-7 -15 11 -2.5782 -0.0008
-7 -15 12 -0.5520 -0.0047
-7 -15 13 -9.8800 0.0006
-7 -15 14 -1.7761 0.0018
-7 -15 15 2.4937 0.0064
-7 -15 16 1.8757 0.0004
-7 -15 17 1.6777 0.0069
-7 -15 18 -0.5829 0.0050
-7 -15 19 -2.0784 -0.0146
-7 -15 20 -1.1574 -0.0142
-7 -14 1 1.4863 0.1269
-7 -14 2 -3.4971 0.0754
-7 -14 3 9.5121 0.0307
-7 -14 4 -1.3340 -0.0287
-7 -14 5 -1.4777 -0.0133
-7 -14 6 -1.4132 -0.0035
-7 -14 7 -0.7816 0.0088
-7 -14 8 7.1807 0.0056
-7 -14 9 2.3563 -0.0013
-7 -14 10 0.2256 -0.0108
-7 -14 11 -4.5728 -0.0008
-7 -14 12 -1.5749 0.0030
-7 -14 13 0.9843 0.0008
-7 -14 14 -7.5699 0.0102
-7 -14 15 8.9222 -0.0074
-7 -14 16 2.4666 0.0092
-7 -14 17 2.1968 0.0139
-7 -14 18 0.6340 -0.0166
-7 -14 19 -1.5742 0.0033
-7 -14 20 -1.0003 0.0106
-7 -14 21 -1.1097 -0.0204
-7 -13 1 -3.7416 0.0158
-7 -13 2 1.0310 0.0593
-7 -13 3 -5.2062 -0.0116
-7 -13 4 3.3152 -0.0662
-7 -13 5 -2.7498 0.0117
-7 -13 6 0.7421 -0.0034
-7 -13 7 2.6292 -0.0072
-7 -13 8 -0.9129 0.0025
-7 -13 9 3.6754 -0.0077
-7 -13 10 -6.5751 0.0102
-7 -13 11 -16.3376 0.0074
-7 -13 12 2.5896 -0.0034
-7 -13 13 3.2380 -0.0044
-7 -13 14 0.9496 -0.0097
-7 -13 15 4.3755 0.0022
-7 -13 16 4.2053 0.0029
-7 -13 17 0.1670 -0.0060
-7 -13 18 -14.6175 -0.0054
-7 -13 19 4.6925 0.0036
-7 -13 20 0.3369 -0.0043
-7 -13 21 4.4435 0.0114
-7 -13 22 2.0116 0.0022
-7 -12 1 16.2137 -0.0109
-7 -12 2 2.7817 -0.0039
-7 -12 3 -6.0765 -0.0149
-7 -12 4 -8.5853 0.0073
-7 -12 5 3.8519 -0.0104
-7 -12 6 5.2796 0.0026
-7 -12 7 1.4486 0.0005
-7 -12 8 -0.2380 -0.0099
-7 -12 9 -2.3826 -0.0015
-7 -12 10 -2.8616 -0.0019
-7 -12 11 5.4520 0.0065
-7 -12 12 -5.2284 0.0029
-7 -12 13 13.8415 -0.0038
-7 -12 14 0.8131 0.0013
-7 -12 15 -3.3925 -0.0026
-7 -12 16 -5.4189 0.0077
-7 -12 17 2.8672 0.0021
-7 -12 18 5.3830 0.0040
-7 -12 19 4.6009 0.0047
-7 -12 20 0.1760 -0.0086
-7 -12 21 -1.6212 -0.0009
-7 -12 22 -0.0946 -0.0090
-7 -12 23 -3.6364 0.0023
-7 -11 1 -11.3207 -0.0687
-7 -11 2 1.4851 -0.0036
-7 -11 3 -6.4836 0.0174
-7 -11 4 2.8642 -0.0305
-7 -11 5 3.5803 0.0066
-7 -11 6 -2.5497 -0.0043
-7 -11 7 6.3254 -0.0032
-7 -11 8 -8.5288 0.0125
-7 -11 9 -3.1343 -0.0008
-7 -11 10 -2.3838 0.0026
-7 -11 11 2.3034 0.0063
-7 -11 12 2.9761 -0.0005
-7 -11 13 -2.1957 -0.0011
-7 -11 14 -2.9006 -0.0018
-7 -11 15 -10.0774 0.0031
-7 -11 16 -1.6516 0.0054
-7 -11 17 5.7447 -0.0025
-7 -11 18 1.7589 0.0111
-7 -11 19 4.5170 -0.0029
-7 -11 20 3.0313 -0.0015
-7 -11 21 -5.0360 -0.0009
-7 -11 22 -4.0076 -0.0101
-7 -11 23 -1.9139 0.0033
-7 -10 1 0.9673 -0.0989
-7 -10 2 -7.0643 0.0094
-7 -10 3 16.4736 0.0498
-7 -10 4 0.1868 0.0181
-7 -10 5 3.9199 -0.0262
-7 -10 6 -3.9949 -0.0200
-7 -10 7 -11.8989 0.0038
-7 -10 8 2.6067 -0.0038
-7 -10 9 3.1420 0.0036
-7 -10 10 6.5456 -0.0030
-7 -10 11 6.4556 -0.0007
-7 -10 12 -9.9412 0.0097
-7 -10 13 1.4113 0.0040
-7 -10 14 -7.8330 0.0010
-7 -10 15 2.1191 0.0050
-7 -10 16 0.3294 -0.0016
-7 -10 17 2.2973 -0.0028
-7 -10 18 7.3826 -0.0061
-7 -10 19 2.3841 0.0013
-7 -10 20 -6.7045 0.0053
-7 -10 21 2.2353 -0.0011
-7 -10 22 -0.1786 -0.0115
-7 -10 23 3.4763 0.0152
-7 -10 24 -1.5992 -0.0075
-7 -9 1 -5.9917 -0.0454
-7 -9 2 5.7810 -0.0601
-7 -9 3 5.5287 0.0568
-7 -9 4 -11.0020 0.0175
-7 -9 5 1.6862 -0.0335
-7 -9 6 5.5266 0.0095
-7 -9 7 6.4601 0.0153
-7 -9 8 -3.5746 0.0036
-7 -9 9 8.1320 0.0061
-7 -9 10 6.1852 -0.0036
-7 -9 11 -9.9697 0.0038
-7 -9 12 -4.8601 0.0040
-7 -9 13 -5.3664 0.0141
-7 -9 14 -4.1378 -0.0049
-7 -9 15 10.3748 -0.0090
-7 -9 16 4.8717 0.0029
-7 -9 17 6.5542 -0.0081
-7 -9 18 -11.3904 -0.0016
-7 -9 19 -7.3759 -0.0028
-7 -9 20 -1.6615 0.0127
-7 -9 21 3.7303 -0.0076
-7 -9 22 6.1904 -0.0078
-7 -9 23 -0.9232 -0.0009
-7 -9 24 -2.4550 0.0021
-7 -8 1 13.8276 -0.0122
-7 -8 2 -21.0640 -0.0014
-7 -8 3 5.5208 0.0313
-7 -8 7 11.6943 0.0131
-7 -8 8 20.7219 -0.0038
-7 -8 9 3.0237 -0.0232
-7 -8 10 -9.9623 -0.0012
-7 -8 11 -4.8540 0.0082
-7 -8 12 -14.8858 -0.0032
-7 -8 13 -4.5901 -0.0083
-7 -8 14 13.1641 -0.0085
-7 -8 15 12.5294 0.0074
-7 -8 16 1.4886 -0.0069
-7 -8 17 -10.1562 -0.0037
-7 -8 18 -7.6123 -0.0023
-7 -8 19 10.9904 0.0024
-7 -8 20 -3.6663 -0.0010
-7 -8 21 2.7347 -0.0101
-7 -8 22 -8.7511 0.0016
-7 -8 23 2.9984 0.0044
-7 -8 24 1.5366 -0.0088
-7 -8 25 2.2374 0.0520
-7 -7 1 -15.4477 0.0140
-7 -7 2 2.5128 -0.0171
-7 -7 3 -19.2520 0.0553
-7 -7 4 -2.9955 0.0143
-7 -7 8 13.7354 -0.0125
-7 -7 9 -21.4790 0.0077
-7 -7 10 -16.3962 0.0023
-7 -7 11 -2.2444 -0.0072
-7 -7 12 18.3172 -0.0017
-7 -7 13 1.0756 -0.0143
-7 -7 14 4.8283 -0.0020
-7 -7 15 6.9533 0.0113
-7 -7 16 -8.7163 -0.0013
-7 -7 17 -2.9207 -0.0016
-7 -7 18 -4.2833 -0.0109
-7 -7 19 2.2794 -0.0081
-7 -7 20 2.0724 0.0051
-7 -7 21 -5.4691 0.0043
-7 -7 22 4.8363 0.0054
-7 -7 23 -0.6313 -0.0125
-7 -7 24 -1.9297 -0.0137
-7 -7 25 -0.4194 0.0315
-7 -6 1 12.8460 0.0354
-7 -6 2 2.9080 -0.0448
-7 -6 3 -8.9969 -0.0287
-7 -6 4 19.5423 0.0215
-7 -6 5 0.4041 -0.0002
-7 -6 6 21.0913 0.0085
-7 -6 7 -26.1881 0.0134
-7 -6 8 1.8203 -0.0242
-7 -6 9 -10.0779 -0.0019
-7 -6 10 -19.2506 0.0206
-7 -6 11 14.6084 -0.0150
-7 -6 12 12.7832 -0.0000
-7 -6 13 10.2994 0.0045
-7 -6 14 -6.9867 0.0007
-7 -6 15 -19.5108 0.0013
-7 -6 16 3.4000 -0.0003
-7 -6 17 -1.0826 0.0088
-7 -6 18 -1.3469 -0.0118
-7 -6 19 3.2707 -0.0014
-7 -6 20 -0.4996 0.0147
-7 -6 21 1.9438 -0.0044
-7 -6 22 -4.5772 -0.0022
-7 -6 23 -2.4284 -0.0051
-7 -6 24 3.3673 -0.0056
-7 -6 25 0.5805 0.0341
-7 -5 1 -14.1510 0.0035
-7 -5 2 10.5877 -0.0590
-7 -5 3 3.0546 -0.0011
-7 -5 4 26.0707 -0.0094
-7 -5 5 17.6695 0.0120
-7 -5 6 -16.2818 0.0078
-7 -5 7 -29.1662 -0.0130
-7 -5 8 -12.4936 0.0008
-7 -5 9 -1.1092 0.0185
-7 -5 10 19.8335 -0.0096
-7 -5 11 -1.5944 0.0159
-7 -5 12 14.4285 0.0124
-7 -5 13 1.2157 -0.0136
-7 -5 14 -18.3624 -0.0020
-7 -5 15 -8.8861 -0.0043
-7 -5 16 1.3563 0.0037
-7 -5 17 13.0402 -0.0047
-7 -5 18 0.5117 0.0034
-7 -5 19 3.5736 0.0059
-7 -5 20 3.5296 -0.0017
-7 -5 21 -7.3521 0.0032
-7 -5 22 2.7129 0.0054
-7 -5 23 -2.1487 -0.0008
-7 -5 24 -0.9490 -0.0118
-7 -5 25 0.9373 0.0036
-7 -5 26 1.8456 0.0060
-7 -4 1 34.3951 -0.0491
-7 -4 2 12.8210 0.0343
-7 -4 3 4.1783 -0.0087
-7 -4 4 19.7670 -0.0144
-7 -4 5 -17.5881 -0.0033
-7 -4 6 -11.4637 0.0031
-7 -4 7 -13.9298 0.0044
-7 -4 8 -5.9669 -0.0080
-7 -4 9 32.5576 -0.0208
-7 -4 10 11.5053 0.0023
-7 -4 11 -1.5845 -0.0143
-7 -4 12 -26.8143 0.0116
-7 -4 13 -7.2124 0.0034
-7 -4 14 -0.1829 0.0009
-7 -4 15 -5.3581 0.0067
-7 -4 16 14.8397 -0.0023
-7 -4 17 1.9431 0.0006
-7 -4 18 6.2863 -0.0021
-7 -4 19 -5.9767 -0.0013
-7 -4 20 -5.0371 0.0050
-7 -4 21 1.5877 0.0055
-7 -4 22 -0.1071 0.0136
-7 -4 23 1.6670 0.0062
-7 -4 24 2.0934 0.0069
-7 -4 25 -2.2071 -0.0102
-7 -4 26 1.0275 0.0045
-7 -3 1 -11.0719 0.0752
-7 -3 2 24.4682 0.0175
-7 -3 3 15.4035 -0.0548
-7 -3 4 -38.9821 -0.0254
-7 -3 5 -12.4046 -0.0002
-7 -3 6 -48.6019 0.0180
-7 -3 7 37.6713 0.0182
-7 -3 8 16.5476 -0.0095
-7 -3 9 5.1346 0.0080
-7 -3 10 8.0530 -0.0040
-7 -3 11 -27.2131 0.0076
-7 -3 12 0.1180 -0.0021
-7 -3 13 -3.2818 0.0030
-7 -3 14 -2.0566 -0.0035
-7 -3 15 17.9254 -0.0037
-7 -3 16 -1.9513 0.0071
-7 -3 17 7.5669 -0.0041
-7 -3 18 -1.5890 0.0055
-7 -3 19 -5.1451 -0.0044
-7 -3 20 1.9519 -0.0077
-7 -3 21 0.7438 0.0077
-7 -3 22 4.3131 0.0017
-7 -3 23 1.7517 0.0010
-7 -3 24 -2.4616 -0.0002
-7 -3 25 0.8705 -0.0196
-7 -3 26 -0.3428 -0.0178
-7 -2 1 18.0905 0.0820
-7 -2 2 17.3796 -0.0154
-7 -2 3 -46.6095 -0.0406
-7 -2 4 -49.1749 -0.0036
-7 -2 5 23.6716 -0.0052
-7 -2 6 45.3931 -0.0176
-7 -2 7 4.2214 0.0121
-7 -2 8 -25.4966 -0.0050
-7 -2 9 14.7402 -0.0173
-7 -2 10 -6.2466 -0.0017
-7 -2 11 -13.1536 -0.0034
-7 -2 12 -15.5198 -0.0014
-7 -2 13 19.9577 0.0055
-7 -2 14 19.2762 0.0000
-7 -2 15 2.1594 0.0023
-7 -2 16 -4.0048 0.0094
-7 -2 17 -13.2526 0.0048
-7 -2 18 -2.2184 -0.0068
-7 -2 19 -1.5674 0.0061
-7 -2 20 0.6102 -0.0017
-7 -2 21 2.5700 0.0089
-7 -2 22 -5.3037 0.0031
-7 -2 23 0.4646 0.0021
-7 -2 24 4.1256 0.0089
-7 -2 25 -0.0371 -0.0080
-7 -2 26 0.9675 -0.0244
-7 -1 1 -56.8785 0.0686
-7 -1 2 -24.8779 0.0397
-7 -1 3 31.1034 -0.0202
-7 -1 4 -23.3727 -0.0237
-7 -1 5 38.4429 -0.0127
-7 -1 6 -20.0703 0.0377
-7 -1 7 3.2627 0.0029
-7 -1 8 -12.1876 0.0125
-7 -1 9 -26.1815 0.0169
-7 -1 10 -6.4387 0.0103
-7 -1 11 4.3717 0.0058
-7 -1 12 30.9906 0.0088
-7 -1 13 17.2468 0.0097
-7 -1 14 -8.8974 0.0017
-7 -1 15 3.8115 0.0022
-7 -1 16 -20.0905 0.0068
-7 -1 17 3.9470 -0.0054
-7 -1 18 5.0743 0.0055
-7 -1 19 3.9478 -0.0011
-7 -1 20 7.5113 -0.0083
-7 -1 21 -5.9409 0.0019
-7 -1 22 -7.3370 -0.0003
-7 -1 23 1.3770 -0.0053
-7 -1 24 1.4132 0.0099
-7 -1 25 5.4873 -0.0091
-7 -1 26 -1.0021 -0.0140
-7 0 1 -44.9904 0.0059
-7 0 2 1.4224 0.0488
-7 0 3 16.7525 -0.0078
-7 0 4 34.1638 -0.0069
-7 0 5 -13.3251 0.0109
-7 0 6 31.0078 -0.0122
-7 0 7 -4.2704 -0.0239
-7 0 8 -24.9707 -0.0044
-7 0 9 -20.2854 0.0126
-7 0 10 -4.7521 -0.0037
-7 0 11 27.5389 -0.0028
-7 0 12 12.0154 0.0014
-7 0 13 -1.0691 -0.0059
-7 0 14 0.0764 -0.0003
-7 0 15 -21.4949 -0.0105
-7 0 16 7.7447 -0.0018
-7 0 17 0.7969 0.0003
-7 0 18 -0.6265 0.0052
-7 0 19 -1.1217 0.0041
-7 0 20 -4.3352 -0.0084
-7 0 21 -2.0224 -0.0008
-7 0 22 2.0263 -0.0087
-7 0 23 0.3793 0.0130
-7 0 24 2.1323 0.0100
-7 0 25 -4.8157 0.0042
-7 0 26 0.9818 -0.0243
-7 1 1 -21.4922 0.0416
-7 1 2 -20.0858 -0.0093
-7 1 3 36.6079 0.0161
-7 1 4 32.2521 0.0174
-7 1 5 14.5016 -0.0256
-7 1 6 -41.9640 -0.0033
-7 1 7 -19.0572 0.0103
-7 1 8 12.1143 0.0165
-7 1 9 -1.3789 -0.0077
-7 1 10 16.0006 -0.0072
-7 1 11 8.1096 0.0035
-7 1 12 -10.0529 -0.0069
-7 1 13 5.3692 0.0102
-7 1 14 -15.0214 0.0021
-7 1 15 9.2147 -0.0164
-7 1 16 0.5791 -0.0043
-7 1 17 -0.0023 0.0032
-7 1 18 1.0592 0.0009
-7 1 19 -3.8227 -0.0045
-7 1 20 8.9382 -0.0031
-7 1 21 1.9576 -0.0131
-7 1 22 3.7199 -0.0118
-7 1 23 1.5206 -0.0026
-7 1 24 -4.6957 0.0078
-7 1 25 -1.8720 -0.0263
-7 1 26 -0.1467 0.0058
-7 2 1 22.7640 -0.0498
-7 2 2 32.8786 0.0699
-7 2 3 -15.0067 -0.0062
-7 2 4 51.3185 0.0049
-7 2 5 -38.1587 -0.0113
-7 2 6 1.3281 -0.0157
-7 2 7 -5.9078 -0.0048
-7 2 8 10.5391 0.0148
-7 2 9 15.4216 -0.0315
-7 2 10 5.4326 -0.0150
-7 2 11 -11.0298 -0.0012
-7 2 12 -14.0078 -0.0140
-7 2 13 0.3759 -0.0009
-7 2 14 9.5254 0.0035
-7 2 15 -9.3723 -0.0101
-7 2 16 0.4403 -0.0107
-7 2 17 -0.5747 -0.0016
-7 2 18 -9.8149 -0.0024
-7 2 19 5.6407 -0.0087
-7 2 20 2.3619 -0.0015
-7 2 21 -1.3033 -0.0029
-7 2 22 4.1020 -0.0090
-7 2 23 -5.9585 0.0088
-7 2 24 -2.4355 -0.0095
-7 2 25 -2.5747 -0.0126
-7 2 26 2.5304 0.0261
-7 3 1 34.3543 0.0016
-7 3 2 -13.7414 -0.0304
-7 3 3 -4.9664 0.0178
-7 3 4 -30.6225 -0.0033
-7 3 5 1.4690 -0.0151
-7 3 6 5.7708 -0.0060
-7 3 7 12.4253 -0.0010
-7 3 8 14.8714 0.0195
-7 3 9 -3.4747 0.0098
-7 3 10 -5.9805 0.0143
-7 3 11 -8.2171 0.0078
-7 3 12 -7.3423 -0.0055
-7 3 13 9.5727 0.0011
-7 3 14 -8.0275 -0.0026
-7 3 15 8.6561 0.0031
-7 3 16 -6.7354 -0.0088
-7 3 17 0.0984 0.0023
-7 3 18 4.6232 -0.0003
-7 3 19 -4.7260 0.0008
-7 3 20 6.3948 0.0034
-7 3 21 4.9303 0.0014
-7 3 22 -2.8386 -0.0060
-7 3 24 -0.9308 -0.0013
-7 3 25 0.5986 0.0153
-7 3 26 2.9099 0.0185
-7 4 1 24.3566 -0.2107
-7 4 2 2.1988 -0.0391
-7 4 3 -36.7862 0.0146
-7 4 4 0.6368 0.0275
-7 4 5 -8.8556 0.0206
-7 4 6 33.2110 0.0005
-7 4 7 15.1302 0.0114
-7 4 8 -4.2580 0.0139
-7 4 9 7.3880 -0.0203
-7 4 10 -12.9378 0.0169
-7 4 11 -7.6027 -0.0000
-7 4 12 7.8142 0.0041
-7 4 13 -11.0257 0.0050
-7 4 14 5.9132 0.0047
-7 4 15 -3.8680 -0.0039
-7 4 16 -0.5432 -0.0037
-7 4 17 8.0537 -0.0079
-7 4 18 -1.0739 0.0031
-7 4 19 2.0589 0.0039
-7 4 20 -8.2516 0.0113
-7 4 21 -3.3201 -0.0022
-7 4 22 -1.5555 -0.0101
-7 4 23 -2.5072 0.0023
-7 4 24 4.8536 0.0033
-7 4 25 3.5272 0.0304
-7 5 1 -17.2695 -0.0461
-7 5 2 -37.2362 -0.0779
-7 5 3 5.2839 0.0633
-7 5 4 -24.3950 0.0221
-7 5 5 11.3600 -0.0051
-7 5 6 2.8878 0.0143
-7 5 7 -9.9065 0.0183
-7 5 8 -1.4243 0.0119
-7 5 9 -5.8395 0.0117
-7 5 10 0.0784 0.0148
-7 5 11 9.3955 0.0092
-7 5 12 -4.9356 0.0045
-7 5 13 -10.8806 0.0018
-7 5 14 -2.4269 0.0097
-7 5 15 6.7456 0.0053
-7 5 16 4.3464 -0.0001
-7 5 17 1.3247 -0.0021
-7 5 18 5.7203 -0.0119
-7 5 19 -7.8612 0.0068
-7 5 20 -2.5825 0.0080
-7 5 21 -1.5886 -0.0073
-7 5 22 -4.4528 0.0064
-7 5 23 5.7178 -0.0054
-7 5 25 0.1514 0.0178
-7 6 1 -15.5694 -0.0829
-7 6 2 18.0596 0.0449
-7 6 3 -2.5477 0.0043
-7 6 4 24.8207 0.0044
-7 6 5 -0.2491 -0.0157
-7 6 6 -5.7410 0.0005
-7 6 7 -0.6886 0.0135
-7 6 8 -2.7267 -0.0123
-7 6 9 12.4553 -0.0088
-7 6 10 1.6874 0.0164
-7 6 11 -7.1628 -0.0037
-7 6 12 -2.2898 -0.0058
-7 6 13 -4.6467 0.0061
-7 6 14 3.4460 0.0053
-7 6 15 0.4063 0.0037
-7 6 16 2.9714 -0.0028
-7 6 17 4.8174 -0.0042
-7 6 18 1.5002 -0.0047
-7 6 19 -4.2845 0.0013
-7 6 20 -9.5082 0.0103
-7 6 21 8.2342 0.0035
-7 6 22 7.2989 -0.0082
-7 6 23 1.8505 0.0041
-7 6 24 -2.3396 -0.0052
-7 6 25 -0.1222 -0.0099
-7 7 1 -5.6846 0.1093
-7 7 2 -9.5216 -0.0662
-7 7 3 -4.0204 -0.0305
-7 7 4 5.1167 0.0245
-7 7 5 -0.0975 -0.0147
-7 7 6 -12.6211 0.0182
-7 7 7 -10.0865 0.0135
-7 7 8 3.9077 -0.0027
-7 7 9 -6.4107 0.0055
-7 7 10 5.5100 0.0019
-7 7 11 2.5199 0.0013
-7 7 12 -9.0607 0.0013
-7 7 13 3.0543 -0.0077
-7 7 14 -0.9067 0.0081
-7 7 15 3.0412 -0.0022
-7 7 16 5.3152 -0.0029
-7 7 17 -9.0812 0.0047
-7 7 18 0.2414 0.0010
-7 7 19 -3.9254 -0.0023
-7 7 20 4.1628 0.0036
-7 7 21 10.4033 -0.0109
-7 7 22 3.0891 0.0014
-7 7 23 -2.3778 -0.0082
-7 7 24 -4.4987 -0.0054
-7 8 1 17.7010 0.0058
-7 8 2 26.6615 -0.0055
-7 8 3 -7.7879 -0.0583
-7 8 4 5.3926 0.0262
-7 8 5 8.9474 -0.0108
-7 8 6 4.1428 -0.0075
-7 8 7 10.1327 0.0043
-7 8 8 -0.4344 -0.0140
-7 8 9 -0.5583 -0.0102
-7 8 10 2.3994 0.0030
-7 8 11 -5.1409 -0.0124
-7 8 12 1.8549 -0.0049
-7 8 13 4.8555 -0.0079
-7 8 14 3.3007 -0.0053
-7 8 15 5.7210 0.0008
-7 8 16 -7.1297 -0.0045
-7 8 17 -9.9510 0.0056
-7 8 18 -4.7452 -0.0072
-7 8 19 18.1702 -0.0016
-7 8 20 4.3626 0.0031
-7 8 21 -0.8801 0.0079
-7 8 22 -4.3957 -0.0018
-7 8 23 -2.9905 0.0056
-7 8 24 -0.2149 -0.0071
-7 9 1 5.0582 0.0904
-7 9 2 0.3936 -0.0285
-7 9 3 -4.3305 0.0156
-7 9 4 -13.6978 -0.0140
-7 9 5 -2.9367 -0.0289
-7 9 6 8.9441 0.0084
-7 9 7 -1.7294 0.0044
-7 9 8 -0.4584 -0.0159
-7 9 9 -12.2546 0.0147
-7 9 10 -8.7051 0.0028
-7 9 11 9.4514 -0.0058
-7 9 12 10.4218 0.0012
-7 9 13 5.8150 -0.0103
-7 9 14 -7.6122 -0.0036
-7 9 15 -9.5879 -0.0015
-7 9 16 3.2895 -0.0032
-7 9 17 1.8851 0.0017
-7 9 18 10.1083 -0.0122
-7 9 19 2.2154 -0.0088
-7 9 20 -2.2606 0.0107
-7 9 21 -1.8157 0.0099
-7 9 22 -3.9653 0.0038
-7 9 23 -0.9795 -0.0069
-7 9 24 -0.9902 -0.0114
-7 10 1 -9.5579 0.0494
-7 10 2 5.7378 -0.0223
-7 10 3 11.0948 -0.0008
-7 10 4 5.4450 0.0162
-7 10 5 3.8696 0.0020
-7 10 6 1.5747 0.0041
-7 10 7 1.1181 -0.0157
-7 10 8 -6.8321 -0.0014
-7 10 9 4.1438 0.0001
-7 10 10 2.2770 -0.0054
-7 10 11 -2.7927 -0.0097
-7 10 12 4.9562 0.0002
-7 10 13 0.9668 -0.0088
-7 10 14 -8.5891 -0.0051
-7 10 15 -0.5622 -0.0036
-7 10 16 0.2060 0.0066
-7 10 17 9.3872 -0.0038
-7 10 18 -0.8526 -0.0157
-7 10 19 2.3855 0.0065
-7 10 20 -3.5931 0.0009
-7 10 21 -6.9814 0.0017
-7 10 22 -1.0805 0.0050
-7 10 23 1.0952 -0.0130
-7 11 1 -6.2024 0.0214
-7 11 2 -6.6800 -0.0313
-7 11 3 2.6989 0.0177
-7 11 4 3.3951 0.0064
-7 11 5 -1.9867 -0.0143
-7 11 6 -6.7389 0.0030
-7 11 7 -16.5410 0.0062
-7 11 8 -0.5655 -0.0060
-7 11 9 8.9071 0.0123
-7 11 10 4.9964 -0.0024
-7 11 11 -0.8351 -0.0003
-7 11 12 -8.0984 0.0061
-7 11 13 -7.3403 0.0019
-7 11 14 2.6896 0.0007
-7 11 15 -0.7618 0.0032
-7 11 16 9.1105 0.0052
-7 11 17 -0.6544 0.0009
-7 11 18 3.9192 -0.0003
-7 11 19 -4.9244 0.0045
-7 11 20 -1.8372 -0.0073
-7 11 21 0.2814 0.0018
-7 11 22 0.9708 0.0049
-7 12 1 5.6858 -0.0046
-7 12 2 12.7008 0.0461
-7 12 3 -2.7332 0.0280
-7 12 4 -3.7912 -0.0148
-7 12 5 0.6442 0.0014
-7 12 6 -1.7428 0.0031
-7 12 7 7.8742 0.0113
-7 12 8 2.3479 0.0025
-7 12 9 6.4881 -0.0085
-7 12 10 -0.3826 -0.0018
-7 12 11 -5.6984 0.0062
-7 12 12 -4.2037 0.0056
-7 12 13 -3.5509 -0.0044
-7 12 14 4.2717 -0.0022
-7 12 15 5.7590 0.0047
-7 12 16 -4.9715 -0.0015
-7 12 17 1.1833 0.0071
-7 12 18 -6.4082 -0.0008
-7 12 19 -4.3935 -0.0057
-7 12 20 2.7742 -0.0147
-7 12 21 -0.4863 0.0111
-7 12 22 0.1889 0.0205
-7 13 1 2.9865 0.0412
-7 13 2 0.2621 0.0141
-7 13 3 -6.0838 -0.0361
-7 13 4 -11.0110 -0.0181
-7 13 5 -6.0616 -0.0099
-7 13 6 6.9774 0.0036
-7 13 7 3.0278 0.0059
-7 13 8 2.1155 0.0038
-7 13 9 -6.7691 0.0007
-7 13 10 -4.1968 -0.0025
-7 13 11 0.8009 0.0057
-7 13 12 -4.0530 0.0024
-7 13 13 2.3148 -0.0012
-7 13 14 8.1688 -0.0005
-7 13 15 0.6145 -0.0053
-7 13 16 2.3192 0.0063
-7 13 17 -7.3923 -0.0012
-7 13 18 -0.6924 0.0031
-7 13 19 -0.2081 -0.0018
-7 13 20 1.8402 -0.0010
-7 13 21 2.1442 0.0102
-7 14 1 -4.0494 0.0229
-7 14 2 -0.6961 0.0166
-7 14 3 -1.9518 -0.0092
-7 14 4 6.3089 -0.0172
-7 14 5 8.3747 0.0228
-7 14 6 -2.7976 0.0132
-7 14 7 4.4267 0.0121
-7 14 8 0.4173 -0.0004
-7 14 9 -1.0085 -0.0110
-7 14 10 -0.7517 0.0043
-7 14 11 -2.2421 -0.0019
-7 14 12 1.3397 -0.0018
-7 14 13 6.2687 0.0062
-7 14 14 -1.0145 -0.0100
-7 14 15 -2.6219 0.0001
-7 14 16 -5.9625 -0.0006
-7 14 17 -1.6052 -0.0078
-7 14 18 -0.7552 -0.0028
-7 14 19 0.4706 0.0064
-7 14 20 2.7862 -0.0034
-7 15 1 -7.4739 0.0028
-7 15 2 -7.7611 0.0154
-7 15 3 0.4747 -0.0112
-7 15 4 3.3734 0.0135
-7 15 5 -2.8355 0.0005
-7 15 6 -0.5648 -0.0094
-7 15 7 -1.5624 0.0016
-7 15 8 -1.9879 -0.0007
-7 15 9 -6.8835 -0.0057
-7 15 10 -1.4001 0.0034
-7 15 11 5.6468 0.0032
-7 15 12 6.3822 -0.0047
-7 15 13 0.7740 0.0077
-7 15 14 -4.0439 0.0002
-7 15 15 -1.6645 -0.0019
-7 15 16 2.7947 -0.0008
-7 15 17 1.2866 -0.0075
-7 15 18 4.2867 -0.0029
-7 15 19 -0.3523 0.0029
-7 16 1 -1.0503 -0.0018
-7 16 2 -3.4923 -0.0390
-7 16 3 3.9902 -0.0155
-7 16 4 4.7182 -0.0217
-7 16 5 8.7836 0.0150
-7 16 6 -2.8146 -0.0101
-7 16 7 -0.9337 0.0023
-7 16 8 -1.0125 0.0181
-7 16 9 1.7462 0.0004
-7 16 10 1.2627 0.0040
-7 16 11 0.7264 0.0006
-7 16 12 0.5615 0.0022
-7 16 13 1.0315 0.0020
-7 16 14 -3.7284 0.0034
-7 16 15 4.2760 -0.0021
-7 16 16 -4.6910 0.0004
-7 16 17 -0.1493 0.0004
-7 16 18 0.5257 0.0030
-7 17 1 2.7277 -0.0091
-7 17 2 0.3283 -0.0010
-7 17 3 0.3838 -0.0175
-7 17 4 -3.8294 -0.0052
-7 17 5 -1.1916 -0.0220
-7 17 6 -3.4235 -0.0067
-7 17 7 -2.6851 0.0108
-7 17 8 1.4985 0.0131
-7 17 9 2.1967 -0.0015
-7 17 10 1.5903 -0.0028
-7 17 11 -1.9749 0.0050
-7 17 12 2.4246 -0.0057
-7 17 13 -2.3767 -0.0036
-7 17 14 1.2755 -0.0048
-7 17 15 4.9930 0.0055
-7 17 16 0.7877 -0.0065
-7 17 17 -0.9212 0.0125
-7 18 1 7.9373 -0.0966
-7 18 2 8.9472 0.0236
-7 18 3 -0.2665 0.0291
-7 18 4 -4.8416 -0.0011
-7 18 5 0.0998 0.0017
-7 18 6 0.4452 0.0044
-7 18 7 0.8406 -0.0061
-7 18 8 3.4102 -0.0072
-7 18 9 3.4779 0.0027
-7 18 10 -0.5891 -0.0040
-7 18 11 -2.8792 0.0010
-7 18 12 -0.1952 0.0059
-7 18 13 -0.5074 -0.0103
-7 18 14 -1.5742 0.0040
-7 18 15 2.0525 -0.0023
-7 19 1 -0.0739 -0.0039
-7 19 2 -2.2370 0.0062
-7 19 3 -2.9635 0.0010
-7 19 4 -2.3993 0.0017
-7 19 5 -2.6065 0.0026
-7 19 6 -0.4522 0.0049
-7 19 7 3.0629 0.0026
-7 19 8 -0.9583 0.0020
-7 19 9 0.2123 0.0073
-7 19 10 -0.2760 0.0028
-7 19 11 -4.4236 -0.0077
-7 19 12 0.7279 -0.0013
-7 19 13 2.9233 0.0095
-7 19 14 -0.7650 0.0087
-7 20 1 -1.5960 -0.0017
-7 20 2 -0.3633 -0.0016
-7 20 3 -1.7337 -0.0238
-7 20 4 0.5005 -0.0008
-7 20 5 1.9619 0.0049
-7 20 6 2.8919 -0.0049
-7 20 7 1.4873 0.0074
-7 20 8 -2.0975 -0.0055
-7 20 9 -0.9620 -0.0034
-7 20 10 0.6042 -0.0089
-7 20 11 -0.9896 -0.0022
-7 20 12 -0.5331 0.0109
-7 21 1 -2.0361 0.0047
-7 21 2 -3.2077 -0.0164
-7 21 3 0.7949 -0.0080
-7 21 4 0.0906 0.0131
-7 21 5 -0.7171 -0.0021
-7 21 6 -0.5780 0.0158
-7 21 7 0.0551 0.0050
-7 21 8 -4.1025 -0.0001
-7 21 9 -1.1172 -0.0090
-7 21 10 1.5942 -0.0144
-7 22 1 -0.7856 -0.0005
-7 22 2 1.0139 0.0064
-7 22 3 2.2141 0.0054
-7 22 4 0.8598 0.0067
-7 22 5 0.6507 0.0094
-7 22 6 1.3682 0.0049
-6 -22 3 -1.6746 -0.0180
-6 -22 4 -0.1962 0.0007
-6 -22 5 2.1470 0.0033
-6 -21 1 -0.9039 0.0631
-6 -21 2 1.7832 0.0130
-6 -21 3 0.2828 0.0041
-6 -21 4 -0.3863 -0.0165
-6 -21 5 1.0010 -0.0213
-6 -21 6 2.6845 0.0011
-6 -21 7 -0.9356 0.0079
-6 -21 8 -3.5054 0.0002
-6 -21 9 -0.2317 0.0013
-6 -21 10 0.4749 -0.0206
-6 -21 11 -1.3909 0.0145
-6 -20 1 -0.7909 0.0312
-6 -20 2 1.0818 -0.0050
-6 -20 3 0.1182 -0.0152
-6 -20 4 -0.8835 -0.0111
-6 -20 5 3.1642 0.0023
-6 -20 6 -0.5076 0.0067
-6 -20 7 -0.7297 0.0020
-6 -20 8 -1.9504 -0.0076
-6 -20 9 -2.1125 0.0056
-6 -20 10 2.3154 0.0157
-6 -20 11 0.3841 0.0045
-6 -20 12 0.5818 0.0144
-6 -20 13 2.4539 -0.0163
-6 -20 14 -1.4014 -0.0095
-6 -19 1 -2.1116 0.0149
-6 -19 2 0.6570 0.0259
-6 -19 3 3.1022 0.0308
-6 -19 4 -2.6696 0.0038
-6 -19 5 -8.1612 0.0091
-6 -19 6 -0.0685 0.0021
-6 -19 7 0.7898 0.0079
-6 -19 8 -2.0720 0.0109
-6 -19 9 4.8361 0.0086
-6 -19 10 2.7732 -0.0077
-6 -19 11 -2.7407 -0.0021
-6 -19 12 -0.6215 -0.0270
-6 -19 13 -4.1548 -0.0017
-6 -19 14 0.6000 -0.0010
-6 -19 15 -0.1466 -0.0146
-6 -19 16 1.5862 0.0150
-6 -18 1 0.3045 -0.0647
-6 -18 2 -0.2783 0.0430
-6 -18 3 5.4660 0.0185
-6 -18 4 2.9500 -0.0088
-6 -18 5 -10.1247 -0.0011
-6 -18 6 -2.1200 0.0069
-6 -18 7 6.8386 -0.0184
-6 -18 8 -2.6246 0.0172
-6 -18 9 -2.3006 0.0065
-6 -18 10 -1.1876 -0.0013
-6 -18 11 -0.5112 -0.0024
-6 -18 12 -0.1631 -0.0033
-6 -18 13 2.0942 0.0061
-6 -18 14 0.1790 0.0026
-6 -18 15 -0.6273 -0.0073
-6 -18 16 2.2406 0.0032
-6 -18 17 -0.8107 0.0009
-6 -17 1 -0.9159 -0.0137
-6 -17 2 3.8664 0.0006
-6 -17 3 -4.9869 0.0095
-6 -17 4 -1.3807 -0.0009
-6 -17 5 -3.5501 -0.0122
-6 -17 6 -3.1324 0.0012
-6 -17 7 3.3224 -0.0125
-6 -17 8 -4.1528 0.0030
-6 -17 9 2.7885 -0.0096
-6 -17 10 1.2061 -0.0054
-6 -17 11 3.0997 -0.0001
-6 -17 12 2.2346 0.0004
-6 -17 14 -3.2919 0.0004
-6 -17 15 0.1840 -0.0004
-6 -17 16 0.5612 0.0032
-6 -17 17 -0.7190 0.0137
-6 -17 18 -1.7904 -0.0037
-6 -16 1 6.2770 -0.0434
-6 -16 2 -1.1296 -0.0253
-6 -16 3 -3.2444 -0.0022
-6 -16 4 -3.1356 -0.0151
-6 -16 5 -1.5988 0.0102
-6 -16 6 1.9858 -0.0382
-6 -16 7 5.4095 -0.0032
-6 -16 8 4.4418 0.0112
-6 -16 9 -0.5044 -0.0141
-6 -16 10 -8.8424 0.0040
-6 -16 11 3.6565 -0.0090
-6 -16 12 0.3455 -0.0033
-6 -16 13 4.0716 -0.0022
-6 -16 14 -4.2078 0.0015
-6 -16 15 -2.8744 -0.0045
-6 -16 16 0.6920 -0.0054
-6 -16 17 3.4833 0.0154
-6 -16 18 -1.7699 -0.0030
-6 -16 19 -0.3034 -0.0028
-6 -16 20 1.1266 -0.0137
-6 -15 1 -7.2985 -0.0154
-6 -15 2 3.6137 0.0697
-6 -15 3 -5.7481 0.0053
-6 -15 4 0.1656 0.0296
-6 -15 5 4.4074 -0.0049
-6 -15 6 0.9283 -0.0037
-6 -15 7 -3.3955 -0.0025
-6 -15 8 -0.2888 -0.0033
-6 -15 9 3.1244 0.0042
-6 -15 10 3.1167 -0.0010
-6 -15 11 0.0681 -0.0132
-6 -15 12 2.6047 -0.0073
-6 -15 13 1.0217 0.0051
-6 -15 14 -6.8808 -0.0039
-6 -15 15 -2.9839 -0.0061
-6 -15 16 0.9842 0.0057
-6 -15 17 4.6398 0.0092
-6 -15 18 1.4430 0.0013
-6 -15 19 0.2789 0.0241
-6 -15 20 -2.2242 -0.0039
-6 -15 21 -2.1732 -0.0112
-6 -14 1 0.6655 0.0383
-6 -14 2 -5.0207 0.0044
-6 -14 3 1.0404 0.0143
-6 -14 4 6.1502 -0.0152
-6 -14 5 3.0568 0.0099
-6 -14 6 4.5744 -0.0102
-6 -14 7 -5.2796 -0.0049
-6 -14 8 -6.6277 0.0071
-6 -14 9 7.2998 -0.0037
-6 -14 10 -2.1984 -0.0014
-6 -14 11 1.1424 0.0046
-6 -14 12 -10.4173 -0.0075
-6 -14 13 1.2089 -0.0012
-6 -14 14 1.0467 -0.0101
-6 -14 15 -3.2456 -0.0002
-6 -14 16 4.9996 0.0015
-6 -14 17 4.0569 -0.0002
-6 -14 18 -0.2122 0.0015
-6 -14 19 -0.2400 -0.0120
-6 -14 20 -4.3296 -0.0003
-6 -14 21 -0.2785 0.0311
-6 -13 1 -5.2086 0.0180
-6 -13 2 10.6173 0.0351
-6 -13 3 5.2318 0.0038
-6 -13 4 -4.6710 0.0042
-6 -13 5 -0.7296 0.0081
-6 -13 6 -7.3114 -0.0076
-6 -13 7 1.7803 -0.0059
-6 -13 8 1.3144 -0.0014
-6 -13 9 -0.9511 -0.0055
-6 -13 10 12.6014 0.0009
-6 -13 11 -3.3077 0.0044
-6 -13 12 -7.2449 0.0036
-6 -13 13 -4.4620 -0.0002
-6 -13 14 10.2991 0.0011
-6 -13 15 -0.6187 -0.0052
-6 -13 16 5.4336 0.0049
-6 -13 17 -2.8399 -0.0037
-6 -13 18 10.2233 -0.0069
-6 -13 19 -4.6253 0.0155
-6 -13 20 -2.0835 0.0025
-6 -13 21 -0.0461 0.0038
-6 -13 22 0.3928 -0.0087
-6 -12 1 4.5149 -0.0194
-6 -12 2 -0.6399 -0.0312
-6 -12 3 6.3072 -0.0117
-6 -12 4 -2.4321 0.0078
-6 -12 5 -7.4472 0.0027
-6 -12 6 0.7949 -0.0112
-6 -12 7 4.8459 -0.0033
-6 -12 8 4.6377 -0.0044
-6 -12 9 -0.2755 0.0045
-6 -12 10 -8.6362 0.0040
-6 -12 11 -1.0451 0.0064
-6 -12 12 -4.7821 0.0057
-6 -12 13 -0.0042 -0.0040
-6 -12 14 4.8102 0.0032
-6 -12 15 7.1987 0.0145
-6 -12 16 2.2611 -0.0067
-6 -12 17 -13.0654 0.0048
-6 -12 18 -3.8234 0.0054
-6 -12 19 4.2800 -0.0078
-6 -12 20 8.3123 0.0051
-6 -12 21 2.9065 -0.0022
-6 -12 22 -1.5981 -0.0028
-6 -12 23 -1.0789 0.0186
-6 -11 1 9.0178 -0.0347
-6 -11 2 6.0840 -0.0572
-6 -11 3 -10.6698 0.0174
-6 -11 4 -4.5916 0.0142
-6 -11 5 0.4569 -0.0205
-6 -11 6 4.7911 0.0006
-6 -11 7 -3.0617 -0.0027
-6 -11 8 5.6975 -0.0077
-6 -11 9 -8.4661 -0.0006
-6 -11 10 6.2080 -0.0106
-6 -11 11 -6.0171 -0.0056
-6 -11 12 5.2900 -0.0015
-6 -11 13 0.8092 0.0084
-6 -11 14 1.7093 -0.0050
-6 -11 15 -2.2722 0.0022
-6 -11 16 -7.1997 0.0094
-6 -11 17 -2.4417 0.0080
-6 -11 18 7.5160 0.0030
-6 -11 19 0.3683 -0.0092
-6 -11 20 0.3794 -0.0078
-6 -11 21 0.7746 -0.0005
-6 -11 22 -3.9944 0.0069
-6 -11 23 -1.2086 0.0059
-6 -10 1 1.9542 -0.0018
-6 -10 2 -10.6649 -0.0316
-6 -10 3 -3.8062 -0.0365
-6 -10 4 11.3494 0.0136
-6 -10 5 5.3555 -0.0173
-6 -10 6 9.4394 -0.0092
-6 -10 7 3.3535 0.0163
-6 -10 8 -5.9752 -0.0057
-6 -10 9 1.1670 -0.0084
-6 -10 10 -7.5358 0.0074
-6 -10 11 4.6526 0.0082
-6 -10 12 10.2332 0.0131
-6 -10 13 -10.4861 0.0000
-6 -10 14 -7.6513 -0.0094
-6 -10 15 -8.2788 0.0106
-6 -10 16 1.9263 0.0048
-6 -10 17 4.9422 0.0105
-6 -10 18 0.5751 -0.0015
-6 -10 19 5.3838 -0.0065
-6 -10 20 1.9508 0.0124
-6 -10 21 -4.9364 0.0018
-6 -10 22 -4.1548 -0.0060
-6 -10 23 0.0758 -0.0145
-6 -10 24 3.6238 -0.0206
-6 -9 1 -25.6403 0.0400
-6 -9 2 4.4355 -0.0291
-6 -9 3 -4.8797 -0.0189
-6 -9 6 -10.4938 0.0022
-6 -9 7 -2.2436 0.0041
-6 -9 8 16.0330 -0.0079
-6 -9 9 0.8546 -0.0121
-6 -9 10 7.0891 0.0013
-6 -9 11 -7.6518 0.0023
-6 -9 12 0.0712 0.0106
-6 -9 13 -7.2726 -0.0048
-6 -9 14 -7.4298 -0.0033
-6 -9 15 -1.7333 0.0036
-6 -9 16 3.1378 -0.0117
-6 -9 17 10.0813 -0.0027
-6 -9 18 5.1285 0.0006
-6 -9 19 -9.0958 -0.0069
-6 -9 20 -3.5341 -0.0039
-6 -9 21 -8.4046 -0.0014
-6 -9 22 1.6399 0.0017
-6 -9 23 0.6463 -0.0195
-6 -9 24 4.3428 -0.0007
-6 -8 1 14.7662 0.0268
-6 -8 2 8.2905 -0.0067
-6 -8 3 -7.9479 -0.0173
-6 -8 8 5.0008 -0.0038
-6 -8 9 23.0764 0.0109
-6 -8 10 -6.2371 -0.0004
-6 -8 11 -2.3094 -0.0068
-6 -8 12 -3.3165 0.0021
-6 -8 13 -4.0135 0.0085
-6 -8 14 1.7757 -0.0028
-6 -8 15 -1.1177 -0.0010
-6 -8 16 19.2202 -0.0107
-6 -8 17 6.0615 0.0069
-6 -8 18 -9.9142 -0.0017
-6 -8 19 -9.7332 -0.0062
-6 -8 20 -0.3871 -0.0052
-6 -8 21 5.6841 -0.0019
-6 -8 22 6.3582 0.0018
-6 -8 23 -2.1905 -0.0118
-6 -8 24 2.0900 0.0033
-6 -8 25 -1.3582 -0.0329
-6 -7 1 -2.7887 0.0781
-6 -7 2 4.7549 0.0089
-6 -7 3 -5.4254 0.0234
-6 -7 8 12.1937 0.0047
-6 -7 9 -6.5584 -0.0033
-6 -7 10 6.1006 -0.0087
-6 -7 11 -22.3043 -0.0021
-6 -7 12 -13.2414 0.0092
-6 -7 13 19.0051 -0.0065
-6 -7 14 6.5865 0.0055
-6 -7 15 7.9631 -0.0032
-6 -7 16 0.4860 0.0017
-6 -7 17 -10.9015 -0.0038
-6 -7 18 -5.6788 0.0010
-6 -7 19 -4.4740 0.0052
-6 -7 20 8.3788 -0.0065
-6 -7 21 -1.6192 0.0042
-6 -7 22 -4.3183 -0.0043
-6 -7 23 1.3546 -0.0121
-6 -7 24 -1.2280 -0.0008
-6 -7 25 -0.0045 -0.0156
-6 -6 1 9.4237 -0.0308
-6 -6 2 -12.1345 0.0711
-6 -6 3 4.8418 0.0028
-6 -6 4 9.1144 -0.0207
-6 -6 7 26.4472 -0.0126
-6 -6 8 -33.6327 0.0222
-6 -6 9 -1.6656 0.0015
-6 -6 10 -5.5513 -0.0210
-6 -6 11 -3.4952 0.0121
-6 -6 12 1.1438 0.0040
-6 -6 13 8.8622 -0.0004
-6 -6 14 20.6019 0.0156
-6 -6 15 -9.2046 0.0079
-6 -6 16 -11.5257 -0.0096
-6 -6 17 -4.8109 -0.0003
-6 -6 18 2.7728 0.0056
-6 -6 19 8.5989 -0.0055
-6 -6 20 -2.1013 -0.0042
-6 -6 21 8.9242 0.0096
-6 -6 22 -1.1631 -0.0047
-6 -6 23 -1.3356 0.0062
-6 -6 24 -4.4246 0.0264
-6 -6 25 -4.2680 -0.0410
-6 -5 1 -4.9559 0.0378
-6 -5 2 -10.9155 -0.0035
-6 -5 3 20.5176 -0.0134
-6 -5 4 -22.0997 -0.0019
-6 -5 5 32.3178 -0.0255
-6 -5 6 4.7312 0.0068
-6 -5 7 -11.5866 0.0252
-6 -5 8 -1.1961 -0.0258
-6 -5 9 -22.9699 0.0087
-6 -5 10 13.9313 -0.0074
-6 -5 11 0.3290 -0.0125
-6 -5 12 -0.0879 -0.0059
-6 -5 13 13.1944 0.0072
-6 -5 14 -7.0381 0.0015
-6 -5 15 -10.1000 -0.0035
-6 -5 16 -15.2175 0.0021
-6 -5 17 1.7667 0.0005
-6 -5 18 18.9124 0.0043
-6 -5 19 -3.4927 -0.0063
-6 -5 20 -0.0734 -0.0115
-6 -5 21 0.2572 0.0043
-6 -5 22 -7.5213 0.0011
-6 -5 23 3.7870 0.0185
-6 -5 24 -0.2185 0.0266
-6 -5 25 0.5330 0.0127
-6 -5 26 -0.3063 -0.0200
-6 -4 1 -11.4016 0.0314
-6 -4 2 9.2700 -0.0018
-6 -4 3 14.8931 -0.0104
-6 -4 4 4.1943 -0.0336
-6 -4 5 -0.7185 0.0091
-6 -4 6 -5.0470 -0.0072
-6 -4 7 -16.6881 -0.0169
-6 -4 8 -31.0100 0.0382
-6 -4 9 19.9748 0.0068
-6 -4 10 16.8598 -0.0080
-6 -4 11 16.9355 0.0025
-6 -4 12 5.7480 -0.0008
-6 -4 13 -30.3176 -0.0033
-6 -4 14 -8.7152 -0.0112
-6 -4 15 -3.6486 -0.0017
-6 -4 16 4.4189 -0.0000
-6 -4 17 13.8733 -0.0024
-6 -4 18 4.5634 0.0063
-6 -4 19 8.3305 -0.0042
-6 -4 20 -6.5725 -0.0059
-6 -4 21 -4.4107 0.0109
-6 -4 22 -2.3740 -0.0071
-6 -4 23 -0.1777 -0.0057
-6 -4 24 4.4523 0.0153
-6 -4 25 -0.1119 -0.0067
-6 -4 26 -0.2042 -0.0023
-6 -3 1 16.1996 0.0467
-6 -3 2 -3.6378 0.0363
-6 -3 3 15.9403 0.0251
-6 -3 4 -2.2606 -0.0028
-6 -3 5 -15.4360 -0.0185
-6 -3 6 5.0623 -0.0181
-6 -3 7 -45.7148 -0.0022
-6 -3 8 20.9107 -0.0076
-6 -3 9 16.2084 -0.0009
-6 -3 10 18.9421 -0.0176
-6 -3 11 3.4466 -0.0104
-6 -3 12 -25.3587 -0.0061
-6 -3 13 -10.7920 -0.0049
-6 -3 14 -6.0118 -0.0056
-6 -3 15 11.9850 0.0026
-6 -3 16 14.9848 -0.0057
-6 -3 17 4.1255 -0.0054
-6 -3 18 0.5103 -0.0058
-6 -3 19 -7.6239 0.0086
-6 -3 20 -1.0793 0.0028
-6 -3 21 -3.6411 0.0020
-6 -3 22 -1.5449 -0.0178
-6 -3 23 4.3570 -0.0040
-6 -3 24 3.3554 0.0173
-6 -3 25 1.7602 0.0109
-6 -3 26 -0.3307 -0.0097
-6 -2 1 -6.6854 -0.0340
-6 -2 2 43.3455 0.0434
-6 -2 3 -0.3754 0.0452
-6 -2 4 29.5841 -0.0495
-6 -2 5 -104.9952 0.0205
-6 -2 6 -1.0183 -0.0313
-6 -2 7 44.8606 -0.0264
-6 -2 8 17.5096 0.0325
-6 -2 9 -7.5712 -0.0044
-6 -2 10 -26.4711 0.0054
-6 -2 11 0.9868 0.0246
-6 -2 12 9.1754 -0.0096
-6 -2 13 -23.5991 0.0085
-6 -2 14 21.4835 0.0073
-6 -2 15 2.8419 0.0063
-6 -2 16 8.9796 -0.0025
-6 -2 17 4.9196 -0.0053
-6 -2 18 -13.1472 0.0128
-6 -2 19 -0.1039 0.0033
-6 -2 20 -2.9677 0.0078
-6 -2 21 1.5903 0.0029
-6 -2 22 8.0904 -0.0185
-6 -2 24 0.9043 0.0117
-6 -2 25 -0.6267 0.0131
-6 -2 26 1.7152 0.0012
-6 -1 1 56.0756 -0.1142
-6 -1 2 -37.5366 0.0041
-6 -1 3 -64.4398 0.0130
-6 -1 4 -0.4470 0.0380
-6 -1 5 19.1934 0.0124
-6 -1 6 48.0890 -0.0427
-6 -1 7 -7.9632 -0.0026
-6 -1 8 8.2748 0.0085
-6 -1 9 -21.1958 -0.0044
-6 -1 10 -23.2502 0.0039
-6 -1 11 -13.7074 -0.0137
-6 -1 12 -4.7406 0.0017
-6 -1 13 37.0957 0.0099
-6 -1 14 16.6374 0.0075
-6 -1 15 0.9096 -0.0025
-6 -1 16 -3.3667 -0.0027
-6 -1 17 -15.8506 -0.0071
-6 -1 18 -3.3896 -0.0039
-6 -1 19 -2.7380 0.0116
-6 -1 20 2.9742 0.0066
-6 -1 21 4.6817 -0.0052
-6 -1 22 -1.1758 0.0016
-6 -1 23 -0.4532 0.0041
-6 -1 24 -2.8808 -0.0036
-6 -1 25 1.5202 0.0023
-6 -1 26 1.2709 0.0028
-6 0 1 -30.6437 -0.1086
-6 0 2 -27.6837 -0.0334
-6 0 3 -21.7995 0.0028
-6 0 4 67.6238 0.0053
-6 0 5 8.5365 0.0005
-6 0 6 -9.1226 -0.0118
-6 0 7 1.9856 0.0047
-6 0 8 -23.8668 0.0110
-6 0 9 -23.0322 -0.0039
-6 0 10 -6.7424 0.0005
-6 0 11 -4.4617 0.0109
-6 0 12 38.2575 -0.0105
-6 0 13 4.6460 0.0142
-6 0 14 15.0912 0.0041
-6 0 15 -19.5547 0.0126
-6 0 16 -16.3798 -0.0016
-6 0 17 3.3321 0.0006
-6 0 18 -0.6770 -0.0018
-6 0 19 12.6614 0.0034
-6 0 20 2.9529 0.0095
-6 0 21 -3.9411 0.0014
-6 0 22 -4.4644 0.0022
-6 0 24 3.5195 -0.0091
-6 0 25 3.1448 0.0041
-6 0 26 -1.4884 0.0123
-6 1 1 -6.6251 0.0492
-6 1 2 -34.4326 0.0115
-6 1 3 37.5882 -0.0053
-6 1 4 -4.6831 0.0427
-6 1 5 40.3600 0.0129
-6 1 6 13.6282 -0.0191
-6 1 7 -28.8791 0.0112
-6 1 8 -26.6602 -0.0165
-6 1 9 -7.0331 0.0019
-6 1 10 10.2388 0.0185
-6 1 11 16.4026 -0.0076
-6 1 12 0.6892 -0.0155
-6 1 13 18.4570 -0.0139
-6 1 14 -16.5867 -0.0022
-6 1 15 -10.5825 0.0069
-6 1 16 -4.8839 -0.0070
-6 1 17 -0.2850 0.0006
-6 1 18 11.7163 -0.0049
-6 1 19 -4.7504 -0.0077
-6 1 20 -4.4155 -0.0026
-6 1 21 2.5780 -0.0031
-6 1 22 2.4334 -0.0007
-6 1 24 -2.8064 -0.0122
-6 1 25 -0.5518 0.0077
-6 1 26 -0.1298 -0.0072
-6 2 1 -14.5425 0.0548
-6 2 2 18.1057 -0.0563
-6 2 3 24.0796 -0.0159
-6 2 4 -4.2289 0.0156
-6 2 5 14.8333 -0.0006
-6 2 6 -20.7099 -0.0012
-6 2 7 -3.0106 -0.0124
-6 2 8 -11.1464 -0.0257
-6 2 9 18.9512 0.0018
-6 2 10 32.6171 0.0156
-6 2 11 -7.1332 0.0039
-6 2 12 6.2006 0.0001
-6 2 13 -38.9274 -0.0063
-6 2 14 10.2355 0.0021
-6 2 15 6.0268 0.0063
-6 2 16 -6.4448 -0.0082
-6 2 17 7.9443 0.0023
-6 2 18 -1.7844 0.0030
-6 2 19 -0.5838 -0.0090
-6 2 20 -5.1308 0.0028
-6 2 21 5.4905 0.0028
-6 2 22 5.5290 0.0069
-6 2 23 1.6233 -0.0134
-6 2 25 -2.3887 0.0012
-6 2 26 -1.7148 0.0029
-6 3 1 33.0890 0.0078
-6 3 2 20.2699 -0.0683
-6 3 3 34.3259 -0.0047
-6 3 4 -48.9606 0.0338
-6 3 5 -22.5275 0.0298
-6 3 6 0.1916 0.0033
-6 3 7 6.5926 0.0078
-6 3 8 28.6034 -0.0385
-6 3 9 21.7470 0.0044
-6 3 10 -5.2434 0.0099
-6 3 11 9.3569 -0.0030
-6 3 12 -25.7143 0.0110
-6 3 13 -6.9912 0.0083
-6 3 14 -0.6851 -0.0082
-6 3 15 4.4799 -0.0005
-6 3 16 11.8475 -0.0059
-6 3 17 -11.3411 -0.0008
-6 3 18 4.3934 -0.0096
-6 3 19 -1.8248 0.0000
-6 3 20 -1.9669 -0.0086
-6 3 21 0.2255 -0.0022
-6 3 22 0.7781 0.0053
-6 3 23 0.0005 -0.0072
-6 3 24 -2.9758 -0.0114
-6 3 25 -0.9912 0.0257
-6 3 26 1.5444 -0.0141
-6 4 1 -6.4361 -0.0369
-6 4 2 28.4152 -0.0840
-6 4 3 -21.5584 -0.0285
-6 4 4 -26.7864 -0.0009
-6 4 5 -4.6800 -0.0277
-6 4 6 -10.1637 0.0132
-6 4 7 34.1734 0.0236
-6 4 8 31.8655 -0.0032
-6 4 9 -9.3328 0.0272
-6 4 10 -6.5497 -0.0121
-6 4 11 -18.1065 0.0008
-6 4 12 5.3644 0.0186
-6 4 13 -4.9816 -0.0027
-6 4 14 3.1693 0.0048
-6 4 15 10.5704 0.0025
-6 4 16 -4.5338 0.0013
-6 4 17 5.9242 0.0016
-6 4 18 -3.8204 0.0015
-6 4 19 4.8963 -0.0044
-6 4 20 3.8224 -0.0028
-6 4 21 -1.5675 0.0012
-6 4 23 -1.8769 -0.0098
-6 4 24 -4.1831 0.0119
-6 4 25 2.9794 0.0013
-6 5 1 26.1544 0.0140
-6 5 2 -18.9410 -0.0309
-6 5 3 -31.8224 -0.0154
-6 5 4 -1.2433 0.0046
-6 5 5 7.8540 -0.0172
-6 5 6 17.8070 0.0215
-6 5 7 3.3112 0.0395
-6 5 8 12.3958 0.0075
-6 5 9 -3.5062 -0.0095
-6 5 10 -24.7690 -0.0064
-6 5 11 -7.2806 -0.0031
-6 5 12 -1.7468 0.0091
-6 5 13 14.3550 0.0095
-6 5 14 -5.9106 -0.0021
-6 5 15 -11.5029 -0.0037
-6 5 16 12.3748 0.0072
-6 5 17 -6.2932 0.0052
-6 5 18 8.0368 -0.0057
-6 5 19 0.4880 0.0005
-6 5 20 -1.8756 -0.0033
-6 5 21 -6.4864 -0.0061
-6 5 22 -2.3845 -0.0034
-6 5 23 0.1349 0.0077
-6 5 24 3.3049 -0.0059
-6 5 25 1.1549 -0.0124
-6 6 1 -23.7367 0.0732
-6 6 2 -12.1260 0.0119
-6 6 3 -12.6525 -0.0049
-6 6 4 3.5322 -0.0087
-6 6 5 27.9384 -0.0146
-6 6 6 6.7702 0.0153
-6 6 7 -4.4319 0.0078
-6 6 8 -29.7302 0.0003
-6 6 9 -12.3587 0.0193
-6 6 10 19.0514 -0.0122
-6 6 11 0.0844 0.0123
-6 6 12 3.8507 0.0112
-6 6 13 -1.9792 0.0020
-6 6 14 -9.6588 -0.0003
-6 6 15 10.6558 0.0012
-6 6 16 -5.9742 0.0005
-6 6 17 4.3373 0.0051
-6 6 18 -7.0896 -0.0015
-6 6 19 2.5383 -0.0010
-6 6 20 -0.4803 0.0002
-6 6 21 -7.9358 0.0085
-6 6 22 1.4924 -0.0024
-6 6 23 7.4992 0.0072
-6 6 24 3.7271 -0.0050
-6 6 25 0.3807 -0.0154
-6 7 1 1.3915 0.1773
-6 7 2 3.0405 0.0306
-6 7 3 25.3432 0.0309
-6 7 4 9.5510 -0.0318
-6 7 5 -11.5965 -0.0239
-6 7 6 13.7343 0.0004
-6 7 7 -10.0130 0.0003
-6 7 8 -10.7985 0.0066
-6 7 9 6.6535 0.0051
-6 7 10 -5.1918 -0.0013
-6 7 11 4.7857 -0.0061
-6 7 12 -0.7229 0.0081
-6 7 13 -7.4925 -0.0009
-6 7 14 1.1523 -0.0053
-6 7 15 -4.6914 -0.0032
-6 7 16 7.7612 0.0020
-6 7 17 -4.5912 -0.0062
-6 7 18 -3.4585 -0.0034
-6 7 19 -4.0844 0.0056
-6 7 20 0.8792 0.0031
-6 7 21 4.4600 0.0015
-6 7 22 4.3267 0.0025
-6 7 23 1.4357 -0.0048
-6 7 24 1.4211 0.0031
-6 8 1 -23.1817 -0.0231
-6 8 2 -4.9481 -0.0362
-6 8 3 31.4111 0.0201
-6 8 4 -1.2675 -0.0114
-6 8 5 -11.9757 0.0014
-6 8 6 -15.0196 -0.0166
-6 8 7 2.4388 -0.0273
-6 8 8 -2.0634 0.0194
-6 8 9 6.6758 0.0114
-6 8 10 6.4164 -0.0117
-6 8 11 -4.5118 0.0075
-6 8 12 -2.1309 -0.0086
-6 8 13 1.1164 -0.0024
-6 8 14 -0.9669 -0.0065
-6 8 15 10.0250 0.0006
-6 8 16 -4.3022 0.0030
-6 8 17 5.0237 -0.0102
-6 8 18 -8.7819 0.0014
-6 8 19 -3.5397 0.0056
-6 8 20 10.7335 -0.0105
-6 8 21 5.3668 0.0065
-6 8 22 2.4669 -0.0033
-6 8 23 -3.7835 -0.0087
-6 8 24 -2.8542 0.0143
-6 9 1 7.6350 -0.0744
-6 9 2 4.3602 -0.0174
-6 9 3 3.7812 0.0384
-6 9 4 6.5049 0.0237
-6 9 5 -6.6992 0.0193
-6 9 6 1.9944 -0.0079
-6 9 7 1.6816 -0.0131
-6 9 8 6.4800 0.0068
-6 9 9 4.4800 0.0059
-6 9 10 -7.9654 -0.0080
-6 9 11 -5.0707 -0.0166
-6 9 12 -2.0874 -0.0003
-6 9 13 -0.7858 -0.0013
-6 9 14 12.4787 -0.0091
-6 9 15 -6.4943 -0.0007
-6 9 16 -1.5161 -0.0081
-6 9 17 -8.0036 -0.0142
-6 9 18 6.8123 -0.0024
-6 9 19 9.3546 0.0040
-6 9 20 5.3377 -0.0052
-6 9 21 -0.9520 -0.0036
-6 9 22 -2.6026 0.0027
-6 9 23 -2.6695 0.0009
-6 9 24 -1.0606 -0.0057
-6 10 1 14.5939 -0.1066
-6 10 2 -1.9118 0.0565
-6 10 3 -9.8543 0.0317
-6 10 4 -9.3683 -0.0076
-6 10 5 2.9368 -0.0164
-6 10 6 -2.0326 -0.0248
-6 10 7 5.9103 0.0002
-6 10 8 -4.1263 0.0113
-6 10 9 -9.4143 -0.0032
-6 10 10 0.2394 -0.0065
-6 10 11 4.6245 0.0007
-6 10 12 5.7445 0.0026
-6 10 13 3.1321 0.0055
-6 10 14 -5.2770 -0.0002
-6 10 15 -2.4789 -0.0089
-6 10 16 -7.1026 -0.0042
-6 10 17 10.0016 -0.0070
-6 10 18 7.2348 0.0053
-6 10 19 0.4994 -0.0004
-6 10 20 1.4277 -0.0001
-6 10 21 -0.9891 -0.0013
-6 10 22 -1.6617 0.0087
-6 10 23 -1.1738 0.0039
-6 11 1 1.0052 -0.0011
-6 11 2 2.6917 -0.0028
-6 11 3 -1.1866 0.0053
-6 11 4 7.8301 0.0140
-6 11 5 3.4087 0.0163
-6 11 6 8.2435 -0.0188
-6 11 7 -5.6147 0.0085
-6 11 8 -6.5004 0.0117
-6 11 9 -1.1803 -0.0078
-6 11 10 0.2654 0.0068
-6 11 11 6.8679 0.0009
-6 11 12 -3.1988 -0.0051
-6 11 13 -3.4088 0.0003
-6 11 14 -3.0375 -0.0053
-6 11 15 -6.1521 -0.0019
-6 11 16 6.1279 0.0008
-6 11 17 4.3109 -0.0025
-6 11 18 1.3534 0.0026
-6 11 19 -1.1392 -0.0039
-6 11 20 -5.2866 -0.0009
-6 11 21 -0.3047 0.0075
-6 11 22 0.6087 -0.0060
-6 12 1 -7.7759 -0.0330
-6 12 2 -7.4689 0.0069
-6 12 3 7.0628 -0.0204
-6 12 4 4.8528 0.0046
-6 12 5 0.3082 -0.0031
-6 12 6 -7.0801 -0.0106
-6 12 7 -4.6320 -0.0012
-6 12 8 -1.0395 -0.0052
-6 12 9 2.2071 -0.0028
-6 12 10 10.1893 0.0003
-6 12 11 0.5116 0.0043
-6 12 12 -6.8486 0.0005
-6 12 13 -1.7842 -0.0017
-6 12 14 -4.1951 -0.0013
-6 12 15 9.0418 0.0096
-6 12 16 3.1959 -0.0019
-6 12 17 1.8462 -0.0052
-6 12 18 -2.8617 0.0002
-6 12 19 -1.8543 0.0016
-6 12 20 -2.7997 0.0013
-6 12 21 -0.3771 0.0036
-6 12 22 1.5538 0.0150
-6 13 1 3.4104 -0.0125
-6 13 2 1.9955 0.0154
-6 13 3 3.1449 0.0264
-6 13 4 5.6801 0.0076
-6 13 5 -9.6786 0.0138
-6 13 6 -2.3985 -0.0018
-6 13 7 6.1113 0.0013
-6 13 8 5.6289 -0.0009
-6 13 9 2.4860 -0.0028
-6 13 10 -6.9051 0.0085
-6 13 11 -3.0859 -0.0078
-6 13 12 -0.4428 -0.0060
-6 13 13 0.9501 0.0066
-6 13 14 1.2085 0.0047
-6 13 15 -0.9280 -0.0004
-6 13 16 2.5035 0.0053
-6 13 17 -4.1612 -0.0109
-6 13 18 -4.9222 -0.0068
-6 13 19 3.2074 0.0016
-6 13 20 -2.2005 -0.0031
-6 13 21 -1.7404 0.0099
-6 14 1 2.1528 0.0172
-6 14 2 -4.9738 0.0238
-6 14 3 -4.5727 -0.0125
-6 14 4 -8.4829 0.0152
-6 14 5 1.6819 0.0052
-6 14 6 1.8711 -0.0015
-6 14 7 0.9987 -0.0003
-6 14 8 1.2454 0.0024
-6 14 9 -1.7179 0.0100
-6 14 10 0.8588 0.0058
-6 14 11 -5.5862 0.0008
-6 14 12 5.5427 -0.0060
-6 14 13 7.6303 0.0039
-6 14 14 0.8952 -0.0008
-6 14 15 3.7384 -0.0012
-6 14 16 -3.0433 0.0033
-6 14 17 -2.7236 0.0025
-6 14 18 -1.2353 0.0055
-6 14 19 -1.5805 -0.0060
-6 14 20 0.1501 -0.0062
-6 15 1 2.9601 -0.0125
-6 15 2 -5.4152 -0.0445
-6 15 3 -6.2303 -0.0235
-6 15 4 5.0187 -0.0038
-6 15 5 5.7462 0.0093
-6 15 6 1.5988 0.0073
-6 15 7 -2.2865 0.0039
-6 15 8 -3.0583 0.0032
-6 15 9 4.4457 -0.0028
-6 15 10 -3.8618 0.0058
-6 15 11 -6.6803 -0.0001
-6 15 12 1.7660 -0.0017
-6 15 13 3.3997 0.0040
-6 15 14 5.2386 0.0087
-6 15 15 -5.6418 -0.0035
-6 15 16 -4.4591 -0.0008
-6 15 17 -0.7380 0.0095
-6 15 18 -2.3941 -0.0082
-6 15 19 2.6017 -0.0022
-6 16 1 -5.8565 0.0381
-6 16 2 5.0217 0.0014
-6 16 3 -3.2847 -0.0257
-6 16 4 -10.6405 -0.0010
-6 16 5 2.1984 0.0026
-6 16 6 6.3233 0.0134
-6 16 7 -0.8637 -0.0085
-6 16 8 -3.8679 -0.0048
-6 16 9 -3.2173 0.0082
-6 16 10 2.5417 -0.0052
-6 16 11 6.4569 0.0047
-6 16 12 -0.0658 -0.0021
-6 16 13 0.0378 0.0039
-6 16 14 -0.9721 0.0171
-6 16 15 -1.6239 -0.0104
-6 16 16 3.9803 -0.0018
-6 16 17 1.6497 -0.0013
-6 16 18 -1.5200 0.0046
-6 17 1 -3.1423 -0.0156
-6 17 2 6.5483 0.0014
-6 17 3 2.9936 -0.0389
-6 17 4 2.7865 -0.0311
-6 17 5 -1.6989 0.0184
-6 17 6 2.6144 -0.0087
-6 17 7 0.6399 -0.0044
-6 17 8 -3.8710 -0.0092
-6 17 9 -0.1420 0.0023
-6 17 10 3.4613 -0.0031
-6 17 11 -0.2798 -0.0034
-6 17 12 -0.8377 0.0109
-6 17 13 -0.6228 0.0041
-6 17 14 0.8060 -0.0068
-6 17 15 -5.2982 -0.0067
-6 17 16 2.6754 -0.0077
-6 17 17 3.1572 0.0052
-6 18 1 -4.5434 0.0819
-6 18 2 0.8175 -0.0336
-6 18 3 5.8378 -0.0200
-6 18 4 1.2674 0.0208
-6 18 5 -6.9390 -0.0094
-6 18 6 -4.7315 0.0090
-6 18 7 -0.3182 0.0015
-6 18 8 0.6930 -0.0009
-6 18 9 2.7540 0.0164
-6 18 10 2.6907 0.0024
-6 18 11 0.5599 0.0016
-6 18 12 -5.7343 0.0046
-6 18 13 1.8397 0.0003
-6 18 14 4.4540 -0.0089
-6 18 15 -1.5877 -0.0065
-6 19 1 5.2599 0.0075
-6 19 2 0.5626 -0.0170
-6 19 3 4.4843 0.0237
-6 19 4 1.4453 -0.0007
-6 19 5 -4.1018 -0.0137
-6 19 6 -1.1314 -0.0063
-6 19 7 3.4307 0.0070
-6 19 8 3.9668 -0.0024
-6 19 9 1.2588 0.0029
-6 19 10 -1.5638 -0.0036
-6 19 11 0.8126 -0.0090
-6 19 12 -2.5177 -0.0101
-6 19 13 -1.8166 -0.0005
-6 19 14 1.3784 -0.0057
-6 20 1 0.9133 0.0300
-6 20 2 -3.1849 -0.0087
-6 20 3 -3.6675 0.0203
-6 20 4 -2.1407 -0.0074
-6 20 5 -2.1058 -0.0187
-6 20 6 3.1140 0.0020
-6 20 7 0.0365 0.0069
-6 20 8 0.7118 0.0005
-6 20 9 -2.6815 0.0015
-6 20 10 -2.2409 -0.0005
-6 20 11 1.5539 -0.0136
-6 20 12 1.7156 -0.0060
-6 21 1 1.1976 0.0297
-6 21 2 0.9520 -0.0141
-6 21 3 -2.1238 0.0035
-6 21 4 0.6026 0.0068
-6 21 5 3.8193 -0.0028
-6 21 6 3.0611 0.0130
-6 21 7 -1.5127 -0.0049
-6 21 8 -1.0155 -0.0061
-6 21 9 0.1475 -0.0204
-6 21 10 -1.9064 -0.0088
-6 22 1 -2.7937 -0.0483
-6 22 2 -0.7768 0.0038
-6 22 3 0.9574 0.0312
-6 22 4 0.0929 -0.0169
-6 22 5 1.7192 0.0193
-6 22 6 -1.3617 -0.0067
-6 22 7 -2.6864 0.0089
-5 -22 1 -0.5392 -0.0162
-5 -22 2 -1.4059 -0.0100
-5 -22 3 2.6209 0.0170
-5 -22 4 -2.2301 -0.0099
-5 -22 5 -1.1873 0.0197
-5 -22 6 2.5687 -0.0020
-5 -22 7 1.7137 0.0061
-5 -22 8 -0.3814 -0.0013
-5 -21 1 2.0462 -0.0490
-5 -21 2 -1.6705 0.0023
-5 -21 3 1.6984 -0.0195
-5 -21 4 0.7433 -0.0075
-5 -21 5 -4.6582 0.0006
-5 -21 6 0.3172 -0.0054
-5 -21 7 5.7546 -0.0032
-5 -21 8 1.2849 -0.0042
-5 -21 9 -1.1431 -0.0012
-5 -21 10 -1.0211 -0.0096
-5 -21 11 -0.9486 0.0098
-5 -21 12 -0.0345 -0.0048
-5 -20 1 2.0283 -0.0174
-5 -20 2 -2.3153 0.0105
-5 -20 3 1.1653 -0.0154
-5 -20 4 0.3699 -0.0021
-5 -20 5 -2.3353 0.0036
-5 -20 6 3.1873 0.0083
-5 -20 7 -2.1490 -0.0131
-5 -20 8 -1.9607 0.0072
-5 -20 9 1.2258 -0.0041
-5 -20 10 -1.5860 0.0011
-5 -20 11 -1.5097 0.0096
-5 -20 12 -0.0256 -0.0068
-5 -20 13 2.7177 0.0053
-5 -20 14 0.2724 -0.0004
-5 -19 1 0.9779 -0.0334
-5 -19 2 -0.1328 -0.0123
-5 -19 3 2.3408 0.0199
-5 -19 4 8.8668 -0.0209
-5 -19 5 -0.2590 0.0253
-5 -19 6 -4.7296 -0.0085
-5 -19 7 -1.8580 -0.0132
-5 -19 8 -2.1543 -0.0028
-5 -19 9 -0.6056 0.0239
-5 -19 10 0.8207 0.0148
-5 -19 11 1.9437 0.0026
-5 -19 12 2.3181 -0.0030
-5 -19 13 0.6916 -0.0144
-5 -19 14 -1.0690 -0.0090
-5 -19 15 -1.4676 0.0170
-5 -19 16 1.4665 -0.0050
-5 -18 1 2.9079 -0.0066
-5 -18 2 -1.6678 -0.0021
-5 -18 3 0.5145 0.0284
-5 -18 4 -1.4936 0.0254
-5 -18 5 -0.0654 -0.0053
-5 -18 6 -5.6008 0.0080
-5 -18 7 -5.5405 0.0048
-5 -18 8 5.0633 -0.0012
-5 -18 9 5.0941 -0.0033
-5 -18 10 -1.6999 0.0100
-5 -18 11 3.9709 -0.0033
-5 -18 12 -4.4096 -0.0042
-5 -18 13 -2.0232 -0.0087
-5 -18 14 -1.8511 -0.0061
-5 -18 15 0.1005 0.0072
-5 -18 16 -1.0983 0.0161
-5 -18 17 1.3556 0.0130
-5 -17 1 -1.4149 0.0161
-5 -17 2 4.7403 0.0085
-5 -17 3 4.6311 -0.0051
-5 -17 4 -0.5649 -0.0098
-5 -17 5 -4.8952 0.0123
-5 -17 6 0.0976 0.0065
-5 -17 7 -2.6454 -0.0088
-5 -17 8 6.6282 -0.0160
-5 -17 9 -4.3973 -0.0044
-5 -17 10 1.9503 0.0002
-5 -17 11 -2.9679 0.0030
-5 -17 12 0.9537 0.0010
-5 -17 13 1.5504 0.0009
-5 -17 14 0.9389 -0.0125
-5 -17 15 0.5755 0.0107
-5 -17 16 0.1436 -0.0078
-5 -17 17 -0.1671 0.0005
-5 -17 18 0.3369 0.0038
-5 -17 19 -1.0038 0.0160
-5 -16 1 5.5115 0.0981
-5 -16 2 -0.4938 -0.0274
-5 -16 3 -1.8219 0.0024
-5 -16 4 -4.5271 -0.0104
-5 -16 5 -5.0574 0.0110
-5 -16 7 -2.0644 -0.0060
-5 -16 8 0.8920 -0.0191
-5 -16 9 6.0972 0.0021
-5 -16 10 3.6631 -0.0017
-5 -16 11 -0.8349 0.0101
-5 -16 12 0.1366 0.0017
-5 -16 13 -1.5787 -0.0063
-5 -16 14 2.1508 -0.0022
-5 -16 15 -0.8944 -0.0064
-5 -16 16 -3.5448 0.0087
-5 -16 17 -2.2616 -0.0008
-5 -16 18 2.2844 0.0234
-5 -16 19 2.5301 0.0144
-5 -16 20 -0.7507 -0.0093
-5 -15 1 4.9373 -0.0231
-5 -15 2 -0.6211 0.0160
-5 -15 3 -0.6122 -0.0256
-5 -15 4 -8.6466 0.0067
-5 -15 6 5.0433 -0.0111
-5 -15 7 7.0128 -0.0043
-5 -15 8 5.9927 -0.0045
-5 -15 9 -13.8424 -0.0021
-5 -15 10 1.1033 0.0068
-5 -15 11 -3.5878 0.0010
-5 -15 12 1.0732 -0.0006
-5 -15 13 1.5274 -0.0081
-5 -15 14 1.8143 -0.0109
-5 -15 15 -3.6076 -0.0060
-5 -15 16 1.6765 -0.0027
-5 -15 17 -6.2837 0.0038
-5 -15 18 6.5426 -0.0032
-5 -15 19 2.1427 -0.0183
-5 -15 20 -0.3248 -0.0158
-5 -15 21 -2.8825 0.0095
-5 -14 1 0.5966 0.0139
-5 -14 2 -6.7665 -0.0252
-5 -14 3 -7.5941 0.0423
-5 -14 4 1.4260 0.0120
-5 -14 5 2.7239 -0.0053
-5 -14 6 3.9117 0.0229
-5 -14 7 4.7876 0.0033
-5 -14 8 -5.7462 -0.0155
-5 -14 9 -4.2821 -0.0070
-5 -14 10 -1.7563 -0.0164
-5 -14 11 5.1475 -0.0012
-5 -14 12 4.2315 0.0026
-5 -14 13 -6.9779 0.0017
-5 -14 14 -2.6548 -0.0041
-5 -14 15 3.5334 -0.0069
-5 -14 16 -1.8020 -0.0001
-5 -14 17 7.4494 -0.0085
-5 -14 18 -2.5365 -0.0047
-5 -14 19 1.3062 0.0001
-5 -14 20 -0.8066 0.0035
-5 -14 21 -1.4521 0.0034
-5 -13 1 -7.9004 -0.0005
-5 -13 2 -2.7929 0.0388
-5 -13 3 7.7558 -0.0176
-5 -13 4 9.1322 -0.0115
-5 -13 5 4.7677 -0.0093
-5 -13 6 0.0644 0.0026
-5 -13 7 -14.1207 0.0258
-5 -13 8 4.7817 -0.0010
-5 -13 9 -8.8682 -0.0142
-5 -13 10 4.9308 -0.0019
-5 -13 11 3.5195 -0.0076
-5 -13 12 -3.9804 0.0156
-5 -13 13 -4.7686 0.0050
-5 -13 14 -5.3018 -0.0057
-5 -13 15 6.6562 0.0052
-5 -13 16 7.4009 -0.0092
-5 -13 17 0.7048 -0.0023
-5 -13 18 -0.9677 0.0106
-5 -13 19 -3.1922 -0.0082
-5 -13 20 3.4666 0.0073
-5 -13 21 0.2905 0.0024
-5 -13 22 0.2257 -0.0106
-5 -12 1 -3.1179 0.0642
-5 -12 2 11.5192 -0.0170
-5 -12 3 6.8478 -0.0035
-5 -12 4 3.9653 0.0163
-5 -12 5 -7.7148 -0.0373
-5 -12 6 -12.7136 0.0183
-5 -12 7 -1.4056 0.0077
-5 -12 8 -6.4025 -0.0051
-5 -12 9 19.7810 0.0119
-5 -12 10 0.2498 -0.0152
-5 -12 11 -6.1083 -0.0100
-5 -12 12 -1.5432 0.0024
-5 -12 13 -4.1197 -0.0011
-5 -12 14 2.6258 -0.0015
-5 -12 15 3.6592 -0.0096
-5 -12 16 -7.2265 0.0067
-5 -12 17 17.8200 0.0029
-5 -12 18 -7.2654 0.0186
-5 -12 19 -4.1663 0.0044
-5 -12 20 1.5740 -0.0062
-5 -12 21 -0.3307 -0.0121
-5 -12 22 -0.0660 0.0024
-5 -12 23 0.6670 0.0106
-5 -11 1 2.6152 0.0521
-5 -11 2 6.8138 -0.0188
-5 -11 3 7.5195 -0.0178
-5 -11 5 -1.7159 -0.0234
-5 -11 6 6.7898 -0.0107
-5 -11 7 -2.8950 0.0093
-5 -11 8 11.6447 0.0038
-5 -11 9 -1.2252 0.0012
-5 -11 10 0.2880 -0.0002
-5 -11 11 -2.0802 -0.0077
-5 -11 12 -5.9838 0.0067
-5 -11 13 6.6907 0.0067
-5 -11 14 0.4683 0.0014
-5 -11 15 1.2614 0.0098
-5 -11 16 -3.2969 0.0005
-5 -11 17 -5.2866 0.0173
-5 -11 18 -0.7173 0.0047
-5 -11 19 4.2688 0.0031
-5 -11 20 6.9147 0.0065
-5 -11 21 4.5854 0.0047
-5 -11 22 -1.3016 0.0128
-5 -11 23 -3.0564 -0.0142
-5 -10 1 20.7622 0.0487
-5 -10 2 -9.6471 -0.0304
-5 -10 4 -12.9967 0.0119
-5 -10 5 8.8183 -0.0074
-5 -10 6 0.6475 -0.0147
-5 -10 7 9.5158 -0.0075
-5 -10 8 -8.1075 0.0009
-5 -10 9 11.2298 0.0071
-5 -10 10 -0.5741 -0.0086
-5 -10 11 -1.5871 -0.0136
-5 -10 12 -2.5945 0.0088
-5 -10 13 6.2142 0.0049
-5 -10 14 4.6032 0.0093
-5 -10 15 -11.9969 -0.0029
-5 -10 16 -9.2533 -0.0041
-5 -10 17 2.3004 0.0007
-5 -10 18 2.9890 -0.0009
-5 -10 19 -2.4158 -0.0060
-5 -10 20 -0.8096 0.0064
-5 -10 21 -1.7099 0.0097
-5 -10 22 -3.2094 -0.0036
-5 -10 23 -4.6249 -0.0193
-5 -10 24 -0.7468 -0.0128
-5 -9 1 9.1763 0.0378
-5 -9 2 -14.8853 -0.0384
-5 -9 3 -4.0633 -0.0101
-5 -9 7 -1.2426 -0.0213
-5 -9 8 0.4059 0.0055
-5 -9 9 -11.2387 0.0036
-5 -9 10 11.9471 0.0060
-5 -9 11 13.3917 -0.0053
-5 -9 12 -7.7818 0.0045
-5 -9 13 -0.2106 -0.0007
-5 -9 14 -9.4253 0.0057
-5 -9 15 -1.4036 -0.0018
-5 -9 16 5.3138 0.0055
-5 -9 17 -1.4849 -0.0094
-5 -9 18 7.0381 -0.0144
-5 -9 19 8.0211 0.0154
-5 -9 20 -3.8618 0.0019
-5 -9 21 1.1206 -0.0045
-5 -9 22 -9.6911 -0.0038
-5 -9 23 0.4339 -0.0112
-5 -9 24 2.7557 -0.0085
-5 -8 1 -19.5602 -0.0460
-5 -8 2 -4.0989 0.0238
-5 -8 3 5.2423 0.0113
-5 -8 8 -18.4291 0.0171
-5 -8 9 1.1679 0.0078
-5 -8 10 4.0934 -0.0099
-5 -8 11 1.9678 0.0017
-5 -8 12 -2.7853 -0.0094
-5 -8 13 -9.5907 -0.0019
-5 -8 14 -1.0152 0.0097
-5 -8 15 2.1587 0.0050
-5 -8 16 3.3548 0.0007
-5 -8 17 7.8686 0.0004
-5 -8 18 3.5122 -0.0062
-5 -8 19 -2.7463 -0.0016
-5 -8 20 -16.8463 0.0008
-5 -8 21 -8.0007 -0.0061
-5 -8 22 1.3416 -0.0143
-5 -8 23 5.9218 0.0062
-5 -8 24 1.8941 -0.0069
-5 -8 25 -0.3832 -0.0060
-5 -7 1 -5.0163 -0.0539
-5 -7 2 11.9160 0.0287
-5 -7 3 26.2936 0.0030
-5 -7 8 15.2453 0.0036
-5 -7 9 -2.4584 0.0068
-5 -7 10 -0.0834 0.0082
-5 -7 11 -1.2251 -0.0082
-5 -7 12 -12.3875 -0.0075
-5 -7 13 -2.7290 0.0014
-5 -7 14 1.8339 0.0075
-5 -7 15 13.4800 0.0017
-5 -7 16 8.1935 0.0140
-5 -7 17 0.6406 -0.0004
-5 -7 18 -1.0300 0.0015
-5 -7 19 -13.6900 -0.0067
-5 -7 20 -4.3057 -0.0058
-5 -7 21 7.6601 0.0016
-5 -7 22 9.1366 0.0007
-5 -7 23 4.4694 0.0130
-5 -7 24 -1.7193 -0.0050
-5 -7 25 -2.5266 -0.0054
-5 -6 1 4.7719 -0.0224
-5 -6 2 13.0222 0.0471
-5 -6 3 -14.9152 0.0219
-5 -6 7 13.8299 -0.0117
-5 -6 9 7.1647 0.0023
-5 -6 10 -15.6970 0.0085
-5 -6 11 -12.0422 0.0068
-5 -6 12 4.5283 0.0014
-5 -6 13 -2.8608 -0.0108
-5 -6 14 15.8845 -0.0020
-5 -6 15 13.5374 0.0088
-5 -6 16 -8.9074 0.0097
-5 -6 17 -7.5431 -0.0022
-5 -6 18 -13.7905 0.0016
-5 -6 19 0.7373 0.0020
-5 -6 20 8.9148 0.0007
-5 -6 21 -1.9659 0.0040
-5 -6 22 7.0037 -0.0029
-5 -6 23 -1.6434 -0.0128
-5 -6 24 -1.5257 0.0011
-5 -6 25 0.0957 0.0414
-5 -5 1 13.8666 -0.0125
-5 -5 2 11.6455 0.0169
-5 -5 3 -7.6521 -0.0026
-5 -5 4 23.6689 -0.0142
-5 -5 5 -34.4362 0.0201
-5 -5 6 35.2124 0.0091
-5 -5 7 -19.0959 -0.0284
-5 -5 8 3.2918 0.0089
-5 -5 10 -11.4446 0.0045
-5 -5 11 18.4008 0.0264
-5 -5 12 -5.5833 -0.0103
-5 -5 13 7.0628 0.0068
-5 -5 14 -4.4826 -0.0045
-5 -5 15 -7.1108 0.0024
-5 -5 16 -4.8126 0.0017
-5 -5 17 -10.8395 -0.0016
-5 -5 18 7.1420 -0.0044
-5 -5 19 10.7802 0.0031
-5 -5 20 13.0208 0.0003
-5 -5 21 -1.5804 -0.0029
-5 -5 22 -4.2049 -0.0032
-5 -5 23 -5.3091 -0.0083
-5 -5 24 -2.8914 0.0026
-5 -5 25 0.7093 0.0129
-5 -5 26 1.1091 0.0273
-5 -4 1 -14.7537 -0.0358
-5 -4 2 13.3648 0.0058
-5 -4 3 -24.1032 0.0059
-5 -4 4 11.7825 0.0247
-5 -4 5 8.6305 0.0245
-5 -4 6 -40.2389 0.0094
-5 -4 7 22.6206 0.0007
-5 -4 8 -15.4691 -0.0208
-5 -4 9 -10.2485 -0.0086
-5 -4 10 7.3909 0.0241
-5 -4 11 7.0448 -0.0054
-5 -4 12 27.2052 -0.0160
-5 -4 13 -3.4963 -0.0068
-5 -4 14 -16.2356 0.0012
-5 -4 15 -19.4441 -0.0137
-5 -4 16 -9.3165 0.0056
-5 -4 17 19.3300 -0.0050
-5 -4 18 8.7500 -0.0085
-5 -4 19 9.9881 -0.0077
-5 -4 20 3.3019 -0.0001
-5 -4 21 -9.5270 -0.0058
-5 -4 22 -1.2345 -0.0023
-5 -4 23 -5.1052 -0.0047
-5 -4 24 4.7368 0.0003
-5 -4 25 4.5580 0.0106
-5 -4 26 -2.8217 0.0162
-5 -3 1 2.9661 -0.0433
-5 -3 2 14.8608 0.0129
-5 -3 3 25.1447 -0.0295
-5 -3 4 -4.4790 0.0267
-5 -3 6 4.2288 -0.0114
-5 -3 7 -18.8476 -0.0252
-5 -3 8 -8.2840 0.0051
-5 -3 9 -0.3929 -0.0067
-5 -3 11 30.6895 -0.0029
-5 -3 12 -20.5697 0.0083
-5 -3 13 -10.6259 0.0031
-5 -3 14 -16.1528 -0.0085
-5 -3 15 -5.6101 0.0010
-5 -3 16 15.1883 -0.0022
-5 -3 17 4.6030 -0.0026
-5 -3 18 15.2184 -0.0023
-5 -3 19 -0.1805 0.0094
-5 -3 20 -13.8928 0.0030
-5 -3 21 -1.2816 0.0017
-5 -3 22 -6.2988 0.0177
-5 -3 23 6.3227 -0.0071
-5 -3 25 0.4489 0.0096
-5 -3 26 0.3257 0.0143
-5 -2 1 -9.3294 0.0525
-5 -2 2 -48.1766 -0.0057
-5 -2 3 43.9613 -0.0328
-5 -2 4 -20.8567 0.0418
-5 -2 5 65.2230 -0.0148
-5 -2 6 -78.4227 0.0219
-5 -2 7 -2.8164 0.0228
-5 -2 8 10.3266 -0.0247
-5 -2 9 20.4712 -0.0113
-5 -2 10 22.7520 -0.0169
-5 -2 11 -36.5978 -0.0019
-5 -2 12 -11.3796 0.0061
-5 -2 13 6.0379 -0.0004
-5 -2 14 2.9077 0.0031
-5 -2 15 23.9644 -0.0078
-5 -2 16 1.1007 -0.0016
-5 -2 17 7.7916 -0.0026
-5 -2 18 -3.1777 0.0005
-5 -2 19 -7.1171 -0.0043
-5 -2 20 -3.6077 -0.0076
-5 -2 21 -2.3263 -0.0063
-5 -2 22 2.1329 0.0138
-5 -2 23 3.9368 -0.0008
-5 -2 24 -1.6954 -0.0143
-5 -2 25 1.5057 0.0026
-5 -2 26 1.0573 -0.0077
-5 -1 1 -6.5698 0.0969
-5 -1 2 6.0859 -0.0303
-5 -1 3 84.0878 -0.0562
-5 -1 4 -43.7870 -0.0597
-5 -1 5 -45.3928 -0.0510
-5 -1 6 15.6861 0.0140
-5 -1 7 30.8793 0.0128
-5 -1 8 24.8626 -0.0271
-5 -1 9 -8.1624 -0.0205
-5 -1 10 -29.7509 0.0170
-5 -1 11 -2.2662 -0.0073
-5 -1 12 -27.9352 0.0031
-5 -1 13 12.8434 -0.0047
-5 -1 14 17.7777 0.0045
-5 -1 15 11.1605 0.0017
-5 -1 16 6.7347 -0.0016
-5 -1 17 -9.9972 0.0151
-5 -1 18 -2.8838 0.0044
-5 -1 19 -6.7456 -0.0074
-5 -1 20 -1.2827 0.0064
-5 -1 21 8.4772 -0.0054
-5 -1 22 -3.1418 0.0059
-5 -1 23 -1.7062 0.0065
-5 -1 24 -6.3992 0.0063
-5 -1 25 -0.4646 0.0149
-5 -1 26 3.7999 0.0167
-5 0 1 23.2534 0.1893
-5 0 2 -55.3064 -0.0349
-5 0 3 -39.1660 -0.0108
-5 0 4 -55.6522 0.0101
-5 0 5 99.4580 -0.0055
-5 0 6 11.0126 0.0232
-5 0 7 21.0759 0.0032
-5 0 8 -18.2695 -0.0006
-5 0 9 -16.0249 0.0200
-5 0 10 -19.9138 -0.0005
-5 0 11 -24.2491 0.0006
-5 0 12 13.8281 -0.0060
-5 0 13 18.6283 0.0013
-5 0 14 14.3175 0.0031
-5 0 15 18.5206 -0.0123
-5 0 16 -18.0983 -0.0033
-5 0 17 -13.3034 0.0044
-5 0 18 -6.5979 -0.0033
-5 0 19 -2.0343 -0.0062
-5 0 20 8.4930 0.0039
-5 0 21 1.7192 -0.0051
-5 0 22 3.4686 -0.0084
-5 0 23 -0.2811 0.0083
-5 0 24 -5.1857 -0.0080
-5 0 25 0.1053 -0.0137
-5 0 26 0.5962 -0.0065
-5 1 1 -43.1640 -0.0225
-5 1 2 8.9437 0.0311
-5 1 3 -22.2287 0.0549
-5 1 4 52.2698 -0.0119
-5 1 5 -8.2178 0.0070
-5 1 6 43.6797 -0.0092
-5 1 7 -15.9081 -0.0288
-5 1 8 -28.4689 -0.0081
-5 1 9 -16.9963 -0.0017
-5 1 10 -26.0258 -0.0067
-5 1 11 44.6755 -0.0116
-5 1 12 6.5870 0.0120
-5 1 13 7.8002 -0.0000
-5 1 14 -0.0107 -0.0003
-5 1 15 -15.4551 0.0054
-5 1 16 -7.1907 -0.0086
-5 1 17 -10.6627 -0.0066
-5 1 18 2.2914 0.0077
-5 1 19 12.9794 0.0061
-5 1 20 0.7782 0.0051
-5 1 21 -5.8240 -0.0017
-5 1 22 -5.4204 0.0018
-5 1 23 -0.3153 0.0027
-5 1 24 5.9795 0.0014
-5 1 25 -2.7847 -0.0016
-5 1 26 0.9716 -0.0078
-5 2 1 -37.9963 0.0852
-5 2 2 8.7899 0.0343
-5 2 3 4.9910 0.0612
-5 2 4 17.3957 0.0117
-5 2 5 18.2899 -0.0020
-5 2 6 -35.6068 0.0304
-5 2 7 -3.9952 -0.0015
-5 2 8 -4.9995 0.0088
-5 2 9 -23.0422 0.0157
-5 2 10 13.8777 -0.0150
-5 2 11 17.2371 -0.0083
-5 2 12 28.1642 0.0060
-5 2 13 0.6923 -0.0006
-5 2 14 -32.4697 0.0170
-5 2 15 -7.6650 0.0019
-5 2 16 -3.6652 -0.0001
-5 2 17 6.7655 -0.0064
-5 2 18 4.3248 0.0048
-5 2 19 1.4618 0.0015
-5 2 20 -0.4806 -0.0070
-5 2 21 -2.6858 -0.0048
-5 2 22 -2.4494 -0.0098
-5 2 23 1.5894 0.0035
-5 2 24 -1.2762 0.0208
-5 2 25 1.6949 -0.0016
-5 2 26 -1.1740 -0.0211
-5 3 1 -9.0815 -0.0626
-5 3 2 47.4920 -0.0061
-5 3 3 -28.3228 -0.0238
-5 3 4 64.6885 -0.0450
-5 3 5 -50.1669 -0.0058
-5 3 6 -16.4755 -0.0104
-5 3 7 -14.7896 -0.0047
-5 3 8 14.5955 0.0188
-5 3 9 44.0665 -0.0070
-5 3 10 9.4949 -0.0031
-5 3 11 10.5617 -0.0119
-5 3 12 -20.5077 0.0003
-5 3 13 -10.3942 0.0102
-5 3 14 -4.0435 0.0053
-5 3 15 -3.9278 0.0007
-5 3 16 18.4536 0.0009
-5 3 17 4.6411 0.0012
-5 3 18 -0.9047 0.0022
-5 3 19 0.5082 0.0064
-5 3 20 2.0329 -0.0032
-5 3 21 1.2705 -0.0031
-5 3 22 1.1476 -0.0030
-5 3 23 -4.5444 0.0032
-5 3 24 0.7444 -0.0019
-5 3 25 -3.2680 -0.0081
-5 3 26 0.5974 0.0317
-5 4 1 54.9500 -0.0245
-5 4 2 2.3124 -0.0222
-5 4 3 3.2981 -0.0300
-5 4 4 -56.9105 0.0247
-5 4 5 -17.0538 -0.0135
-5 4 6 -20.9101 -0.0082
-5 4 7 13.7600 0.0002
-5 4 8 22.6367 0.0004
-5 4 9 23.8100 0.0218
-5 4 10 28.6228 -0.0027
-5 4 11 -33.6916 0.0006
-5 4 12 -21.1574 0.0129
-5 4 13 -8.0227 0.0060
-5 4 14 -8.7130 -0.0042
-5 4 15 21.0669 -0.0052
-5 4 16 5.7109 0.0097
-5 4 17 -0.4389 0.0005
-5 4 18 -4.7945 -0.0011
-5 4 19 0.7178 0.0035
-5 4 20 0.6550 0.0034
-5 4 21 3.0304 -0.0116
-5 4 22 0.5430 -0.0019
-5 4 23 -2.8115 0.0030
-5 4 24 -2.1032 -0.0075
-5 4 25 -0.4422 0.0009
-5 5 1 13.3912 -0.0491
-5 5 2 19.3561 -0.0035
-5 5 3 -21.1333 0.0296
-5 5 4 -2.5005 -0.0243
-5 5 5 -38.3392 -0.0045
-5 5 6 36.7350 -0.0188
-5 5 7 33.7359 -0.0232
-5 5 8 -1.8026 0.0215
-5 5 9 15.8066 0.0009
-5 5 10 -16.3614 0.0006
-5 5 11 -7.0282 0.0079
-5 5 12 -7.0190 0.0032
-5 5 13 -3.3636 0.0033
-5 5 14 24.5932 -0.0009
-5 5 15 -3.6905 0.0010
-5 5 16 6.7594 0.0091
-5 5 17 -0.4798 -0.0051
-5 5 18 -3.4466 0.0001
-5 5 19 0.0175 0.0056
-5 5 20 1.7340 0.0023
-5 5 21 -0.2026 0.0065
-5 5 22 -2.0579 -0.0046
-5 5 23 -6.4740 -0.0081
-5 5 24 1.0284 0.0039
-5 5 25 2.8338 0.0097
-5 6 1 -5.2936 -0.0263
-5 6 2 -53.8086 0.0461
-5 6 3 21.4194 -0.0056
-5 6 4 -17.3846 0.0345
-5 6 5 15.4261 0.0210
-5 6 6 8.6874 -0.0168
-5 6 7 22.9485 0.0140
-5 6 8 13.5938 -0.0000
-5 6 10 -25.0511 0.0055
-5 6 11 -2.3517 -0.0008
-5 6 12 5.9251 -0.0027
-5 6 13 11.0751 0.0015
-5 6 14 -10.9315 0.0018
-5 6 15 -1.3625 0.0184
-5 6 16 -6.4323 -0.0015
-5 6 17 7.9242 -0.0083
-5 6 18 -1.3098 -0.0000
-5 6 19 -6.1352 -0.0045
-5 6 20 -3.6380 0.0021
-5 6 21 0.2484 0.0057
-5 6 22 -2.5885 -0.0080
-5 6 23 -2.5292 -0.0028
-5 6 24 2.4863 0.0079
-5 6 25 2.6470 0.0111
-5 7 1 -45.1241 -0.1267
-5 7 2 -6.1897 0.0012
-5 7 3 -11.2110 0.0005
-5 7 4 41.3461 -0.0024
-5 7 5 21.0448 0.0330
-5 7 6 7.7270 -0.0124
-5 7 7 -10.6372 -0.0468
-5 7 8 -13.3659 0.0137
-5 7 9 -9.8493 0.0058
-5 7 10 3.5677 -0.0022
-5 7 11 15.6268 0.0057
-5 7 12 6.4536 -0.0055
-5 7 13 -6.1661 -0.0057
-5 7 14 8.7658 0.0093
-5 7 15 -12.3184 0.0021
-5 7 16 2.7009 -0.0016
-5 7 17 -0.0573 -0.0082
-5 7 18 1.6263 0.0010
-5 7 19 -1.6432 0.0034
-5 7 20 -7.5360 -0.0039
-5 7 21 -1.3191 0.0011
-5 7 22 4.2594 0.0016
-5 7 23 2.7847 -0.0125
-5 7 24 1.0283 0.0152
-5 8 1 -1.3774 0.0006
-5 8 2 -2.5568 0.0159
-5 8 3 11.5425 -0.0202
-5 8 4 7.8712 0.0056
-5 8 5 18.6550 0.0198
-5 8 6 -19.1946 -0.0128
-5 8 7 -20.0361 0.0156
-5 8 8 6.0995 0.0047
-5 8 9 -10.7024 0.0069
-5 8 10 9.1992 0.0069
-5 8 11 3.8288 -0.0068
-5 8 12 -10.3144 0.0004
-5 8 13 2.4508 -0.0043
-5 8 14 -7.6475 -0.0026
-5 8 15 -1.0099 -0.0031
-5 8 16 -4.1625 -0.0069
-5 8 17 -0.2940 -0.0099
-5 8 18 4.0873 0.0065
-5 8 19 -0.7883 -0.0074
-5 8 20 -0.1764 -0.0055
-5 8 21 2.0573 -0.0001
-5 8 22 4.0107 -0.0131
-5 8 23 3.6015 0.0006
-5 8 24 -3.1199 -0.0122
-5 9 1 -7.6831 0.0041
-5 9 2 24.2041 -0.0297
-5 9 3 -0.9321 -0.0144
-5 9 4 7.4409 0.0049
-5 9 5 -5.7978 -0.0063
-5 9 6 -11.3895 -0.0114
-5 9 7 -11.4003 -0.0086
-5 9 8 -1.7191 -0.0024
-5 9 9 14.3944 0.0024
-5 9 10 6.6095 0.0067
-5 9 11 -3.4493 0.0049
-5 9 12 -2.1567 -0.0110
-5 9 13 -2.5539 0.0007
-5 9 14 4.2935 -0.0024
-5 9 15 1.0007 -0.0040
-5 9 16 1.7294 -0.0029
-5 9 17 -0.8427 -0.0020
-5 9 18 -6.0469 -0.0055
-5 9 19 5.0121 -0.0027
-5 9 20 5.7275 0.0017
-5 9 21 4.1276 -0.0001
-5 9 22 0.6230 0.0044
-5 9 23 -0.5292 -0.0116
-5 10 1 10.9244 0.0291
-5 10 2 -1.5210 0.0027
-5 10 3 1.2662 -0.0043
-5 10 4 -5.4410 0.0131
-5 10 5 -0.8692 0.0346
-5 10 6 6.7295 0.0129
-5 10 7 -0.7591 -0.0025
-5 10 8 2.0043 -0.0052
-5 10 9 -5.9081 -0.0012
-5 10 10 -3.5868 0.0069
-5 10 11 -4.4006 0.0077
-5 10 12 -8.0338 0.0025
-5 10 13 4.8058 -0.0029
-5 10 14 0.3514 0.0059
-5 10 15 2.4040 -0.0062
-5 10 16 -2.8829 -0.0029
-5 10 17 -5.6851 -0.0057
-5 10 18 3.6018 -0.0043
-5 10 19 8.0034 -0.0050
-5 10 20 5.1535 0.0038
-5 10 21 -0.7525 0.0131
-5 10 22 -4.0679 -0.0020
-5 10 23 2.2448 0.0080
-5 11 1 7.4988 0.0317
-5 11 2 2.3932 0.0361
-5 11 3 -9.6970 0.0124
-5 11 4 -11.5858 -0.0108
-5 11 5 -2.3880 -0.0061
-5 11 6 5.9711 0.0069
-5 11 7 14.6669 -0.0165
-5 11 8 0.1881 -0.0172
-5 11 9 -4.4616 -0.0058
-5 11 10 -2.8701 0.0013
-5 11 11 0.6184 0.0120
-5 11 12 9.0411 -0.0032
-5 11 13 -2.2883 0.0017
-5 11 14 -1.1349 -0.0048
-5 11 15 -2.2391 0.0040
-5 11 16 -2.2455 -0.0092
-5 11 17 2.4864 -0.0060
-5 11 18 3.0408 0.0041
-5 11 19 2.8824 -0.0066
-5 11 20 0.8553 -0.0043
-5 11 21 -3.8718 0.0137
-5 11 22 1.0507 0.0083
-5 12 1 -1.9495 -0.0040
-5 12 2 -7.0836 0.0266
-5 12 3 3.6200 -0.0325
-5 12 4 1.0606 0.0079
-5 12 5 2.4332 0.0222
-5 12 6 1.6585 -0.0032
-5 12 7 -6.1482 0.0005
-5 12 8 1.9017 -0.0014
-5 12 9 -5.0569 -0.0005
-5 12 10 2.4847 0.0099
-5 12 11 -3.2230 -0.0074
-5 12 12 4.8782 -0.0056
-5 12 13 -1.2394 0.0006
-5 12 14 -5.8198 0.0014
-5 12 15 -6.4698 -0.0012
-5 12 16 6.9900 0.0027
-5 12 17 3.2367 -0.0054
-5 12 18 1.4965 0.0006
-5 12 19 -3.5145 -0.0077
-5 12 20 -2.2002 0.0043
-5 12 21 1.9136 -0.0011
-5 12 22 -2.0709 0.0006
-5 13 1 -13.5759 0.0550
-5 13 2 3.2186 -0.0031
-5 13 3 4.8372 0.0095
-5 13 4 3.4620 0.0113
-5 13 5 9.9754 -0.0038
-5 13 6 -6.2900 0.0224
-5 13 7 -5.6918 -0.0056
-5 13 8 -6.5018 0.0061
-5 13 9 11.8647 -0.0073
-5 13 10 7.8950 -0.0034
-5 13 11 -0.7879 0.0027
-5 13 12 -3.3034 -0.0052
-5 13 13 -1.3277 -0.0019
-5 13 14 5.7132 0.0032
-5 13 15 3.2963 -0.0024
-5 13 16 -0.1969 -0.0027
-5 13 17 2.7930 -0.0003
-5 13 18 -1.6069 -0.0029
-5 13 19 -4.9879 -0.0083
-5 13 20 -0.1944 -0.0027
-5 13 21 0.8695 0.0107
-5 14 1 2.6070 0.0007
-5 14 2 6.4952 -0.0050
-5 14 3 6.1951 -0.0002
-5 14 4 -2.1936 -0.0080
-5 14 5 -8.9373 0.0092
-5 14 6 3.2001 -0.0047
-5 14 7 -2.5628 0.0170
-5 14 8 2.6902 -0.0043
-5 14 9 -6.2426 -0.0097
-5 14 10 -1.3374 -0.0031
-5 14 11 1.5293 0.0021
-5 14 12 -9.4525 0.0037
-5 14 13 1.2398 0.0088
-5 14 14 8.3315 0.0033
-5 14 15 -0.4358 -0.0027
-5 14 16 -1.4940 -0.0019
-5 14 17 -2.7286 0.0023
-5 14 18 1.6028 -0.0016
-5 14 19 -1.6555 -0.0011
-5 14 20 0.8027 0.0101
-5 15 1 2.4100 0.0829
-5 15 2 7.4551 0.0488
-5 15 3 -5.9636 -0.0216
-5 15 4 -6.7992 -0.0127
-5 15 5 -2.3655 -0.0051
-5 15 6 0.8569 0.0054
-5 15 7 7.9459 -0.0018
-5 15 8 1.4978 0.0075
-5 15 9 -2.6347 0.0030
-5 15 10 -0.7085 0.0011
-5 15 11 5.8034 0.0014
-5 15 12 1.4230 0.0008
-5 15 13 0.0793 -0.0070
-5 15 14 5.1296 0.0066
-5 15 15 3.4327 -0.0007
-5 15 16 -3.1270 -0.0069
-5 15 17 -0.5637 0.0193
-5 15 18 -3.0418 0.0013
-5 15 19 -1.9249 -0.0129
-5 16 1 -1.0712 0.0137
-5 16 2 -10.6318 0.0040
-5 16 3 3.5220 -0.0148
-5 16 4 6.3208 -0.0247
-5 16 5 -6.3155 -0.0263
-5 16 6 -1.7543 -0.0048
-5 16 7 1.3679 0.0017
-5 16 8 4.2682 -0.0021
-5 16 9 -3.7228 0.0028
-5 16 10 -6.1035 -0.0005
-5 16 11 -0.9327 -0.0015
-5 16 12 1.0053 -0.0003
-5 16 13 2.5508 -0.0036
-5 16 14 0.2266 -0.0028
-5 16 15 -2.4722 0.0062
-5 16 16 -0.4647 -0.0031
-5 16 17 -2.7644 -0.0068
-5 16 18 1.8718 0.0053
-5 17 1 -3.2633 0.0062
-5 17 2 -6.5359 -0.0098
-5 17 3 -3.6663 0.0237
-5 17 4 3.2736 0.0010
-5 17 5 2.0667 0.0056
-5 17 6 -0.5704 0.0024
-5 17 7 -1.6942 -0.0070
-5 17 8 -1.1442 0.0019
-5 17 9 0.0814 0.0076
-5 17 10 2.4706 0.0013
-5 17 11 3.2781 -0.0050
-5 17 12 1.5328 0.0067
-5 17 13 -2.7258 0.0041
-5 17 14 -2.8839 0.0063
-5 17 15 5.0764 0.0149
-5 17 16 -1.2141 -0.0062
-5 17 17 -0.2542 -0.0082
-5 18 1 1.2073 -0.0491
-5 18 3 3.0636 0.0015
-5 18 4 4.1657 0.0200
-5 18 5 3.2100 -0.0102
-5 18 6 -0.6350 0.0034
-5 18 7 -3.4304 -0.0086
-5 18 8 -2.2193 -0.0006
-5 18 9 1.3699 0.0010
-5 18 10 -0.4141 0.0002
-5 18 11 1.2118 0.0016
-5 18 12 2.7432 0.0014
-5 18 13 -4.9941 0.0015
-5 18 14 -3.5405 0.0087
-5 18 15 0.9509 0.0058
-5 19 1 -0.0251 -0.0736
-5 19 2 4.5121 -0.0368
-5 19 3 0.5144 0.0339
-5 19 4 -2.1498 0.0041
-5 19 5 -1.2781 -0.0013
-5 19 6 -3.0586 -0.0125
-5 19 7 -1.8461 -0.0126
-5 19 8 1.3266 0.0118
-5 19 9 2.1740 -0.0037
-5 19 10 1.8961 0.0117
-5 19 11 -1.3218 0.0116
-5 19 12 -0.4392 0.0030
-5 19 13 2.2654 0.0009
-5 19 14 -1.1029 -0.0076
-5 20 1 4.3790 -0.0531
-5 20 2 6.3620 0.0339
-5 20 3 0.3294 -0.0084
-5 20 4 -3.4932 0.0111
-5 20 5 -0.2276 0.0038
-5 20 6 -0.2275 -0.0036
-5 20 7 4.7373 0.0130
-5 20 8 2.3067 -0.0027
-5 20 9 -2.7132 -0.0201
-5 20 10 0.7092 0.0011
-5 20 11 -1.3574 0.0072
-5 20 12 -0.3353 -0.0125
-5 21 1 -1.6140 -0.0365
-5 21 2 -2.1357 0.0184
-5 21 3 -1.6708 -0.0071
-5 21 4 -1.1308 -0.0145
-5 21 5 1.8196 0.0034
-5 21 6 -0.6322 0.0095
-5 21 7 2.7995 -0.0034
-5 21 8 -0.6303 -0.0043
-5 21 9 -2.9061 -0.0045
-5 21 10 1.0865 -0.0180
-5 22 1 1.2553 0.0008
-5 22 2 -0.9882 -0.0065
-5 22 3 -0.2664 -0.0147
-5 22 4 3.1869 0.0183
-5 22 5 1.4360 0.0161
-5 22 6 -0.0891 0.0045
-5 22 7 -0.1488 0.0106
-5 23 1 -1.8795 0.0100
-5 23 2 -0.1304 -0.0089
-4 -22 1 0.7166 0.0319
-4 -22 2 0.1258 0.0426
-4 -22 3 -1.6416 -0.0088
-4 -22 4 1.5899 -0.0139
-4 -22 5 0.4102 -0.0004
-4 -22 6 -1.7541 0.0036
-4 -22 7 -1.8307 0.0061
-4 -22 8 0.9158 -0.0015
-4 -22 9 3.0007 0.0055
-4 -21 1 -0.5654 0.0458
-4 -21 2 2.0316 0.0150
-4 -21 3 -1.1006 0.0119
-4 -21 4 -0.7271 -0.0226
-4 -21 5 1.9913 -0.0026
-4 -21 6 -1.2088 0.0049
-4 -21 7 -0.4428 -0.0059
-4 -21 8 -0.3571 -0.0058
-4 -21 9 0.9922 -0.0007
-4 -21 10 -0.8547 0.0003
-4 -21 11 -0.1396 -0.0206
-4 -21 12 -2.0532 -0.0017
-4 -20 1 2.3238 -0.0317
-4 -20 2 2.4763 0.0116
-4 -20 3 0.6215 -0.0075
-4 -20 4 -0.8984 0.0007
-4 -20 5 -1.7926 -0.0158
-4 -20 6 -1.5923 0.0081
-4 -20 7 4.2061 -0.0071
-4 -20 8 0.9164 -0.0015
-4 -20 9 -2.9927 -0.0094
-4 -20 10 -0.7616 0.0046
-4 -20 11 1.1689 0.0041
-4 -20 12 -1.1796 0.0044
-4 -20 13 -0.8693 -0.0113
-4 -20 14 3.0310 -0.0220
-4 -19 1 -2.2019 -0.0756
-4 -19 2 -0.9474 -0.0473
-4 -19 3 -5.5436 0.0167
-4 -19 4 -1.8846 0.0065
-4 -19 5 5.9295 0.0087
-4 -19 6 2.2832 0.0004
-4 -19 7 -3.6701 0.0006
-4 -19 8 2.5080 -0.0093
-4 -19 9 -4.7417 -0.0141
-4 -19 10 0.4027 0.0073
-4 -19 11 0.1097 0.0104
-4 -19 12 1.8352 0.0067
-4 -19 13 1.2917 0.0129
-4 -19 14 0.3306 -0.0395
-4 -19 15 -2.3135 -0.0126
-4 -19 16 -2.0744 -0.0012
-4 -18 1 -0.9578 -0.0299
-4 -18 2 0.2848 0.0215
-4 -18 3 3.4080 -0.0310
-4 -18 4 4.1570 0.0117
-4 -18 5 3.4152 -0.0080
-4 -18 6 -5.0099 -0.0101
-4 -18 7 -0.0290 0.0134
-4 -18 8 -3.8573 0.0005
-4 -18 9 -2.4937 -0.0078
-4 -18 10 1.0170 -0.0076
-4 -18 11 4.6625 -0.0048
-4 -18 12 3.6284 0.0099
-4 -18 13 -0.1189 -0.0072
-4 -18 14 -2.9418 0.0081
-4 -18 15 -1.4103 -0.0138
-4 -18 16 0.4148 0.0015
-4 -18 17 -0.1258 -0.0181
-4 -17 1 -0.8403 0.0340
-4 -17 2 -2.5038 -0.0026
-4 -17 3 -0.4320 0.0128
-4 -17 5 0.0355 -0.0046
-4 -17 6 -7.7339 0.0022
-4 -17 7 -5.1871 0.0201
-4 -17 8 5.7706 0.0006
-4 -17 9 2.1194 -0.0119
-4 -17 10 4.1834 -0.0046
-4 -17 11 3.1626 -0.0013
-4 -17 12 0.0978 -0.0041
-4 -17 13 -5.0667 0.0068
-4 -17 14 -0.7920 0.0027
-4 -17 15 -0.9497 0.0075
-4 -17 16 -0.5658 0.0020
-4 -17 17 0.6684 0.0083
-4 -17 18 -0.0861 0.0077
-4 -17 19 0.9104 0.0173
-4 -16 1 -0.4742 -0.0158
-4 -16 2 9.3884 0.0509
-4 -16 3 5.7141 -0.0035
-4 -16 4 -0.5734 0.0062
-4 -16 5 -1.6254 0.0268
-4 -16 6 -6.9710 0.0011
-4 -16 7 3.5744 0.0068
-4 -16 8 -1.1346 -0.0146
-4 -16 9 4.7520 -0.0031
-4 -16 10 -3.7747 0.0154
-4 -16 11 -1.7408 -0.0074
-4 -16 12 -1.2961 0.0040
-4 -16 13 0.4660 0.0039
-4 -16 14 0.4757 0.0079
-4 -16 15 4.7291 -0.0084
-4 -16 16 -1.0780 -0.0027
-4 -16 17 1.0266 -0.0035
-4 -16 18 -3.4870 0.0055
-4 -16 19 -0.2325 0.0243
-4 -16 20 0.7041 -0.0036
-4 -15 1 4.2343 -0.0059
-4 -15 2 3.0076 -0.0051
-4 -15 3 -2.0934 -0.0069
-4 -15 4 -9.6086 0.0195
-4 -15 5 -9.8405 -0.0172
-4 -15 6 3.1550 0.0161
-4 -15 7 -1.1857 0.0072
-4 -15 8 7.5835 0.0021
-4 -15 9 8.1042 0.0117
-4 -15 10 -3.9948 0.0031
-4 -15 11 -0.6136 -0.0141
-4 -15 12 -6.2136 -0.0040
-4 -15 13 1.5432 0.0067
-4 -15 14 3.4383 -0.0020
-4 -15 15 -1.4951 -0.0060
-4 -15 16 1.8023 -0.0012
-4 -15 17 0.8376 -0.0007
-4 -15 18 0.9151 0.0131
-4 -15 19 -2.1801 -0.0088
-4 -15 20 3.5436 0.0060
-4 -15 21 1.1898 -0.0036
-4 -14 1 -2.4654 0.0427
-4 -14 2 6.6039 -0.0172
-4 -14 3 -7.6561 -0.0181
-4 -14 4 -4.6463 0.0151
-4 -14 5 3.9832 -0.0064
-4 -14 6 3.2926 -0.0050
-4 -14 7 14.1899 0.0099
-4 -14 8 -6.6129 0.0062
-4 -14 9 -2.3463 0.0148
-4 -14 10 -6.0774 -0.0053
-4 -14 11 -6.4133 -0.0102
-4 -14 12 3.8170 0.0037
-4 -14 13 5.2435 -0.0058
-4 -14 14 -2.9177 0.0028
-4 -14 15 -0.8433 0.0014
-4 -14 16 -6.2131 -0.0043
-4 -14 17 7.5444 0.0028
-4 -14 18 1.3712 -0.0092
-4 -14 19 3.0687 -0.0215
-4 -14 20 -1.3219 -0.0102
-4 -14 21 -1.5539 0.0007
-4 -13 1 -3.9529 -0.0191
-4 -13 2 -15.9666 -0.0385
-4 -13 3 -4.7234 0.0270
-4 -13 4 8.7442 0.0065
-4 -13 5 6.8343 -0.0083
-4 -13 6 10.7018 0.0133
-4 -13 7 -7.8184 -0.0016
-4 -13 8 -6.7633 -0.0026
-4 -13 9 -6.4559 -0.0055
-4 -13 10 -3.7128 0.0012
-4 -13 11 6.7616 -0.0085
-4 -13 12 -1.9115 -0.0125
-4 -13 13 1.1755 0.0014
-4 -13 14 -0.7374 -0.0087
-4 -13 15 -11.1901 -0.0004
-4 -13 16 6.4919 -0.0034
-4 -13 17 0.5752 -0.0051
-4 -13 18 4.8910 -0.0115
-4 -13 19 -1.4238 -0.0046
-4 -13 20 -1.8849 -0.0025
-4 -13 21 -1.1681 -0.0029
-4 -13 22 0.6691 0.0040
-4 -12 1 -5.9751 0.0706
-4 -12 2 -0.1509 0.0402
-4 -12 3 11.0924 -0.0239
-4 -12 4 10.0614 -0.0062
-4 -12 5 19.8175 -0.0054
-4 -12 6 -8.8011 -0.0205
-4 -12 7 -0.2623 0.0013
-4 -12 8 -19.6545 -0.0131
-4 -12 9 -3.2224 0.0066
-4 -12 10 15.4101 0.0127
-4 -12 11 6.4606 -0.0042
-4 -12 12 -2.3706 0.0031
-4 -12 13 -8.7450 -0.0140
-4 -12 14 0.9609 0.0038
-4 -12 15 4.8857 -0.0059
-4 -12 16 -0.3487 -0.0050
-4 -12 17 -3.8709 0.0153
-4 -12 18 3.3871 0.0025
-4 -12 19 3.4954 -0.0021
-4 -12 20 -3.1584 0.0153
-4 -12 21 0.8649 0.0113
-4 -12 22 3.8392 0.0068
-4 -12 23 1.6398 -0.0068
-4 -11 1 6.9481 0.0428
-4 -11 2 9.6092 -0.0218
-4 -11 3 2.7714 0.0038
-4 -11 5 -13.1510 0.0245
-4 -11 6 0.1519 -0.0122
-4 -11 7 -2.6595 -0.0223
-4 -11 8 5.9330 0.0154
-4 -11 9 1.2747 -0.0027
-4 -11 10 3.0279 0.0108
-4 -11 11 4.7669 0.0019
-4 -11 12 -5.0682 -0.0140
-4 -11 13 -4.5180 0.0104
-4 -11 14 3.7758 -0.0094
-4 -11 15 -4.1542 -0.0009
-4 -11 16 8.3153 0.0154
-4 -11 18 -3.9102 -0.0020
-4 -11 19 -2.8688 0.0102
-4 -11 20 -4.3912 -0.0068
-4 -11 21 3.7441 0.0138
-4 -11 22 1.5289 0.0101
-4 -11 23 -1.9116 -0.0173
-4 -10 1 -5.2437 -0.0282
-4 -10 2 22.7242 0.0375
-4 -10 5 -10.4695 0.0097
-4 -10 6 -6.7598 -0.0104
-4 -10 7 22.3412 -0.0183
-4 -10 8 8.0110 -0.0076
-4 -10 9 -1.9848 -0.0095
-4 -10 10 -0.0630 -0.0110
-4 -10 11 -0.7754 0.0040
-4 -10 12 7.6680 0.0021
-4 -10 13 -5.0432 -0.0003
-4 -10 14 -4.5650 0.0065
-4 -10 15 12.3949 0.0070
-4 -10 16 -2.0792 0.0071
-4 -10 17 -6.6677 -0.0048
-4 -10 18 -1.0363 -0.0029
-4 -10 19 5.8220 0.0083
-4 -10 20 8.1743 -0.0039
-4 -10 21 1.9506 0.0052
-4 -10 22 0.4830 0.0093
-4 -10 23 -5.0296 -0.0011
-4 -10 24 -2.1733 -0.0120
-4 -9 1 6.6317 -0.0306
-4 -9 2 -1.4040 -0.0087
-4 -9 3 -20.0808 0.0066
-4 -9 7 -0.1452 -0.0059
-4 -9 8 7.9682 -0.0012
-4 -9 9 3.9990 -0.0009
-4 -9 10 -12.8145 0.0026
-4 -9 11 -5.1652 0.0092
-4 -9 12 13.2002 -0.0040
-4 -9 13 4.4343 0.0010
-4 -9 14 -1.8233 0.0112
-4 -9 15 -7.9892 -0.0083
-4 -9 16 -3.5295 0.0088
-4 -9 17 0.7705 0.0001
-4 -9 18 4.2082 0.0099
-4 -9 19 1.0767 0.0064
-4 -9 20 -1.0102 -0.0115
-4 -9 21 -7.6105 -0.0039
-4 -9 22 -1.4833 -0.0017
-4 -9 23 -5.9976 -0.0072
-4 -9 24 -0.3630 -0.0006
-4 -8 1 -2.2402 -0.0508
-4 -8 2 -12.3535 0.0386
-4 -8 3 0.7999 -0.0051
-4 -8 8 6.1316 -0.0076
-4 -8 9 -1.4919 -0.0043
-4 -8 10 -1.6442 0.0041
-4 -8 11 1.1520 0.0154
-4 -8 12 -3.6518 -0.0027
-4 -8 13 -3.6844 -0.0060
-4 -8 14 -2.7143 -0.0149
-4 -8 15 5.6409 -0.0028
-4 -8 16 -1.5702 0.0018
-4 -8 17 8.4510 0.0100
-4 -8 18 5.4450 0.0086
-4 -8 19 2.7657 -0.0052
-4 -8 20 3.7169 -0.0059
-4 -8 21 -11.5250 0.0100
-4 -8 22 -7.3628 -0.0004
-4 -8 23 2.1211 -0.0041
-4 -8 24 3.5260 -0.0057
-4 -8 25 6.4318 -0.0160
-4 -7 1 -8.7890 -0.0196
-4 -7 2 -15.2406 -0.0117
-4 -7 3 -17.4605 0.0108
-4 -7 7 -14.6023 0.0021
-4 -7 8 -4.8403 -0.0099
-4 -7 9 3.3356 -0.0179
-4 -7 10 3.5708 -0.0134
-4 -7 11 -1.2010 0.0188
-4 -7 12 -7.6696 0.0062
-4 -7 13 -8.5989 0.0009
-4 -7 14 5.0643 -0.0077
-4 -7 15 -1.9314 -0.0007
-4 -7 16 11.6320 0.0157
-4 -7 17 10.2993 0.0012
-4 -7 18 2.1807 0.0027
-4 -7 19 -7.5712 0.0046
-4 -7 20 -15.5291 0.0024
-4 -7 21 -6.8400 0.0038
-4 -7 22 2.2383 0.0020
-4 -7 23 7.3658 -0.0131
-4 -7 24 4.9938 0.0043
-4 -7 25 -1.8332 0.0069
-4 -6 1 -9.0596 -0.0053
-4 -6 2 33.0119 -0.0014
-4 -6 3 44.1612 0.0094
-4 -6 7 4.2101 0.0065
-4 -6 8 15.7930 -0.0305
-4 -6 9 1.9738 -0.0243
-4 -6 10 8.2363 0.0099
-4 -6 11 -9.5601 0.0021
-4 -6 12 -6.4862 0.0067
-4 -6 13 -1.3169 0.0085
-4 -6 14 -1.9095 -0.0010
-4 -6 15 7.0177 0.0066
-4 -6 16 7.0733 0.0001
-4 -6 17 4.0399 -0.0032
-4 -6 18 -10.9910 0.0009
-4 -6 19 -8.4029 0.0001
-4 -6 20 -1.8106 -0.0012
-4 -6 21 9.5704 -0.0058
-4 -6 22 7.8237 -0.0024
-4 -6 23 3.4458 0.0090
-4 -6 24 -3.1194 0.0029
-4 -6 25 -1.3425 -0.0262
-4 -5 1 28.1759 0.0687
-4 -5 2 -5.5169 0.0124
-4 -5 3 -3.9556 -0.0024
-4 -5 5 -25.6661 -0.0141
-4 -5 7 -0.9250 0.0253
-4 -5 8 -10.0303 0.0090
-4 -5 9 -8.0261 0.0016
-4 -5 11 6.3173 -0.0026
-4 -5 12 8.6014 0.0004
-4 -5 13 4.6560 0.0040
-4 -5 14 10.3141 0.0008
-4 -5 15 -2.3571 0.0049
-4 -5 16 -4.5284 -0.0084
-4 -5 17 -16.0128 -0.0094
-4 -5 18 -11.8775 0.0038
-4 -5 19 6.5065 0.0047
-4 -5 20 6.5405 -0.0090
-4 -5 21 17.4847 -0.0099
-4 -5 22 -3.2791 -0.0045
-4 -5 23 -2.3335 -0.0033
-4 -5 24 -0.0510 -0.0037
-4 -5 25 -3.8046 0.0117
-4 -4 1 32.7285 0.0193
-4 -4 2 -21.7210 0.0222
-4 -4 3 69.3804 -0.0129
-4 -4 4 -54.9669 -0.0148
-4 -4 6 -10.7860 0.0055
-4 -4 7 -3.2878 0.0205
-4 -4 8 -9.4043 0.0229
-4 -4 9 -18.9311 -0.0148
-4 -4 10 13.5853 -0.0020
-4 -4 11 7.4740 -0.0076
-4 -4 12 5.5461 0.0108
-4 -4 13 5.3300 0.0058
-4 -4 14 -7.1828 0.0063
-4 -4 15 -2.1191 -0.0027
-4 -4 16 -22.2010 -0.0137
-4 -4 17 -8.6910 0.0007
-4 -4 18 13.2830 0.0111
-4 -4 19 12.7807 0.0008
-4 -4 20 8.3651 -0.0044
-4 -4 21 -2.2680 -0.0069
-4 -4 22 -5.6770 0.0017
-4 -4 23 -5.4091 -0.0042
-4 -4 24 -3.1335 -0.0071
-4 -4 25 1.6372 0.0109
-4 -4 26 3.2533 -0.0182
-4 -3 1 -23.1728 0.0231
-4 -3 2 -33.2948 -0.0415
-4 -3 3 -39.3029 0.1042
-4 -3 5 -53.3580 -0.0340
-4 -3 6 -11.9294 0.0361
-4 -3 7 -20.5312 0.0473
-4 -3 8 -3.1346 -0.0136
-4 -3 9 7.9271 0.0114
-4 -3 10 -11.8060 0.0047
-4 -3 11 12.0897 -0.0150
-4 -3 12 21.2700 -0.0034
-4 -3 13 -14.7497 0.0080
-4 -3 14 -4.7282 0.0091
-4 -3 15 -21.7445 -0.0107
-4 -3 16 -0.1024 -0.0027
-4 -3 17 12.3243 0.0038
-4 -3 18 16.2126 -0.0059
-4 -3 19 8.1275 -0.0032
-4 -3 20 -2.6075 0.0031
-4 -3 21 -7.1629 -0.0107
-4 -3 22 -5.6130 -0.0069
-4 -3 23 -1.6239 -0.0014
-4 -3 24 3.5365 0.0018
-4 -3 25 1.0649 0.0137
-4 -3 26 -0.9222 -0.0104
-4 -2 1 31.6385 0.0026
-4 -2 2 30.0301 0.0939
-4 -2 3 -31.6369 -0.0038
-4 -2 5 44.9442 -0.0168
-4 -2 6 9.0164 -0.0388
-4 -2 7 -10.2691 -0.0219
-4 -2 8 -4.4482 0.0042
-4 -2 9 11.3913 0.0012
-4 -2 10 18.9730 -0.0030
-4 -2 11 8.3897 -0.0163
-4 -2 12 -21.3447 -0.0089
-4 -2 13 -22.7275 0.0095
-4 -2 14 -16.5276 -0.0017
-4 -2 15 16.8490 -0.0007
-4 -2 16 14.5423 -0.0035
-4 -2 17 14.6601 0.0018
-4 -2 18 7.4595 -0.0037
-4 -2 19 -10.5571 0.0087
-4 -2 20 -7.8395 0.0126
-4 -2 21 -10.0712 -0.0006
-4 -2 22 7.0145 -0.0018
-4 -2 23 3.5516 0.0028
-4 -2 24 0.9770 0.0001
-4 -2 25 -1.1765 0.0018
-4 -2 26 -1.4188 0.0245
-4 -1 1 -78.3721 0.0024
-4 -1 2 44.3152 -0.0051
-4 -1 3 -139.6621 -0.0227
-4 -1 4 131.4305 0.0171
-4 -1 5 -31.8226 0.0132
-4 -1 6 -1.6225 -0.0108
-4 -1 7 -31.7110 -0.0180
-4 -1 8 18.5190 0.0070
-4 -1 9 34.1473 0.0198
-4 -1 10 -9.5785 -0.0059
-4 -1 11 -29.6602 -0.0010
-4 -1 12 11.5624 -0.0002
-4 -1 13 -23.9505 -0.0044
-4 -1 14 16.0235 0.0031
-4 -1 15 12.9717 0.0055
-4 -1 16 19.1868 0.0021
-4 -1 17 1.7304 -0.0025
-4 -1 18 -14.0434 -0.0068
-4 -1 19 0.1615 -0.0038
-4 -1 20 -4.4642 0.0053
-4 -1 21 -1.1079 -0.0058
-4 -1 22 5.5867 -0.0024
-4 -1 23 -2.8211 -0.0065
-4 -1 24 3.7313 -0.0061
-4 -1 25 -0.8176 -0.0052
-4 -1 26 -0.9933 -0.0055
-4 0 1 19.8846 -0.0767
-4 0 2 58.2537 0.0057
-4 0 3 48.9044 0.0173
-4 0 4 -50.8125 0.0096
-4 0 5 -15.4365 -0.0029
-4 0 6 13.1459 -0.0385
-4 0 7 53.6079 -0.0122
-4 0 8 27.7072 -0.0084
-4 0 9 -30.9866 -0.0062
-4 0 10 -20.0451 -0.0001
-4 0 11 -18.2623 -0.0119
-4 0 12 -11.1199 -0.0058
-4 0 13 31.2879 -0.0148
-4 0 14 4.5152 0.0019
-4 0 15 7.2102 0.0062
-4 0 16 5.7164 -0.0043
-4 0 17 -11.5654 -0.0058
-4 0 18 -4.9627 -0.0101
-4 0 19 -2.6088 0.0015
-4 0 20 3.1065 -0.0015
-4 0 21 3.0488 0.0113
-4 0 22 -1.1369 -0.0141
-4 0 23 -4.1243 -0.0023
-4 0 24 -3.4268 0.0154
-4 0 25 1.4342 0.0083
-4 0 26 -0.4962 -0.0058
-4 1 1 -11.1437 -0.0804
-4 1 2 4.5832 0.0243
-4 1 3 -102.1231 0.0072
-4 1 4 53.9823 0.0623
-4 1 5 -12.8389 -0.0030
-4 1 6 44.5259 0.0071
-4 1 7 16.6822 0.0182
-4 1 8 1.3873 0.0087
-4 1 9 -33.1263 0.0079
-4 1 10 -24.5423 0.0083
-4 1 11 -29.6477 -0.0036
-4 1 12 29.8166 -0.0058
-4 1 13 17.9742 0.0019
-4 1 14 25.0855 -0.0024
-4 1 15 -9.2590 0.0049
-4 1 16 -16.7623 0.0055
-4 1 17 -8.3441 -0.0052
-4 1 18 -12.1338 -0.0047
-4 1 19 5.3615 0.0055
-4 1 20 1.7984 0.0013
-4 1 21 6.6811 -0.0080
-4 1 22 2.1196 0.0068
-4 1 23 -6.3571 -0.0076
-4 1 24 -4.6751 0.0140
-4 1 25 -1.3485 -0.0043
-4 1 26 1.0697 -0.0139
-4 2 1 67.7454 -0.0334
-4 2 2 -84.1227 0.0504
-4 2 3 87.9052 0.0529
-4 2 4 -52.0977 0.0214
-4 2 5 66.2433 -0.0181
-4 2 6 8.1691 -0.0042
-4 2 7 -20.3766 -0.0079
-4 2 8 -19.0015 -0.0190
-4 2 9 -14.5161 -0.0008
-4 2 10 18.9733 -0.0039
-4 2 11 13.1775 0.0049
-4 2 12 3.7472 0.0027
-4 2 13 18.7554 -0.0117
-4 2 14 -4.0933 -0.0090
-4 2 15 -13.0183 -0.0040
-4 2 16 -2.6963 0.0073
-4 2 17 -11.6122 -0.0030
-4 2 18 9.6854 0.0017
-4 2 19 0.4113 0.0080
-4 2 20 6.7760 -0.0153
-4 2 21 -1.6470 -0.0025
-4 2 22 -3.2583 -0.0004
-4 2 23 1.4670 0.0013
-4 2 24 -2.7580 -0.0010
-4 2 25 -0.6987 -0.0042
-4 2 26 0.6696 0.0343
-4 3 1 -59.2104 0.0103
-4 3 2 13.9343 0.0204
-4 3 3 14.4621 -0.0120
-4 3 4 18.8047 -0.0140
-4 3 5 -34.5992 0.0148
-4 3 6 -14.2895 -0.0009
-4 3 7 -29.2172 -0.0094
-4 3 8 -31.6045 -0.0030
-4 3 9 14.1389 -0.0063
-4 3 10 22.1290 -0.0030
-4 3 11 23.8460 0.0127
-4 3 12 19.3647 0.0026
-4 3 13 -33.7688 0.0029
-4 3 14 -15.1715 -0.0068
-4 3 15 -10.6721 0.0083
-4 3 16 -5.2843 0.0076
-4 3 17 17.9730 -0.0000
-4 3 18 1.2127 0.0082
-4 3 19 1.8394 0.0030
-4 3 20 -0.7500 -0.0051
-4 3 21 -2.0744 -0.0005
-4 3 22 -0.2882 0.0013
-4 3 23 -1.2383 -0.0055
-4 3 24 0.1588 0.0006
-4 3 25 0.4354 0.0147
-4 4 1 33.0905 0.0180
-4 4 2 -39.9734 -0.0199
-4 4 3 103.8588 -0.0394
-4 4 4 -32.8658 0.0268
-4 4 5 -9.2626 -0.0044
-4 4 6 -39.8941 0.0088
-4 4 7 -23.6607 -0.0176
-4 4 8 40.4782 -0.0091
-4 4 9 26.8012 -0.0106
-4 4 10 15.2144 -0.0036
-4 4 11 19.9968 0.0110
-4 4 12 -26.3907 -0.0017
-4 4 13 -9.8223 0.0013
-4 4 14 -8.4078 0.0077
-4 4 15 2.8808 -0.0009
-4 4 16 13.9930 -0.0007
-4 4 17 13.0980 0.0008
-4 4 18 9.3330 0.0000
-4 4 19 -6.5638 0.0005
-4 4 20 1.1845 0.0053
-4 4 21 0.3628 0.0134
-4 4 22 -4.3628 -0.0019
-4 4 23 3.2431 -0.0111
-4 4 24 1.2074 0.0005
-4 4 25 -1.2446 -0.0032
-4 5 1 -17.5829 0.0044
-4 5 2 40.6837 -0.0509
-4 5 3 -63.6517 0.0007
-4 5 4 -12.9911 -0.0060
-4 5 5 -31.4785 0.0411
-4 5 6 -16.6084 0.0068
-4 5 7 15.4927 -0.0138
-4 5 8 29.3874 0.0186
-4 5 9 18.9321 -0.0124
-4 5 10 -5.0929 0.0032
-4 5 11 -23.5653 0.0058
-4 5 12 -19.1846 -0.0075
-4 5 13 -19.9746 0.0083
-4 5 14 6.7934 0.0089
-4 5 15 13.1519 0.0039
-4 5 16 -1.5069 0.0022
-4 5 17 5.5127 0.0014
-4 5 18 0.5152 0.0043
-4 5 19 -4.6367 0.0023
-4 5 20 -1.7884 0.0026
-4 5 21 -1.0303 0.0065
-4 5 22 0.2626 -0.0011
-4 5 23 -1.0094 0.0004
-4 5 24 -1.9154 0.0256
-4 5 25 1.8313 0.0085
-4 6 1 56.5605 -0.0133
-4 6 2 -21.7250 0.0110
-4 6 3 -18.3527 -0.0181
-4 6 4 -24.6072 -0.0247
-4 6 5 25.8171 0.0102
-4 6 6 23.0151 0.0012
-4 6 7 14.4728 -0.0094
-4 6 8 28.9323 0.0038
-4 6 9 2.3186 -0.0059
-4 6 10 -10.4499 -0.0044
-4 6 11 -13.0536 -0.0005
-4 6 12 -11.1211 0.0001
-4 6 13 22.9119 0.0002
-4 6 14 10.7498 0.0053
-4 6 15 2.7975 0.0033
-4 6 16 1.9959 -0.0050
-4 6 17 -8.4660 0.0091
-4 6 18 2.5316 0.0119
-4 6 19 0.8455 -0.0005
-4 6 20 -2.5471 0.0012
-4 6 21 -2.0506 -0.0063
-4 6 22 -3.1595 -0.0036
-4 6 23 -0.0353 0.0108
-4 6 24 -1.2983 0.0037
-4 6 25 1.5159 0.0048
-4 7 1 -29.3521 0.0953
-4 7 2 -6.3309 -0.0088
-4 7 3 -46.4528 -0.0265
-4 7 4 20.8991 -0.0067
-4 7 5 21.9481 -0.0166
-4 7 6 9.2918 0.0077
-4 7 7 23.4778 0.0156
-4 7 8 -26.6079 0.0004
-4 7 9 -16.3463 -0.0034
-4 7 10 -14.0524 0.0042
-4 7 11 -12.3653 -0.0035
-4 7 12 20.0318 -0.0037
-4 7 13 2.6357 0.0046
-4 7 14 -5.4874 0.0048
-4 7 15 1.9472 -0.0067
-4 7 16 -6.4170 -0.0003
-4 7 17 -3.2017 0.0011
-4 7 18 -5.8652 0.0009
-4 7 19 4.8000 -0.0026
-4 7 20 3.2689 -0.0021
-4 7 21 -5.5574 -0.0095
-4 7 22 -3.3720 0.0101
-4 7 23 1.1813 -0.0160
-4 7 24 -1.1649 -0.0093
-4 8 1 7.4123 0.0000
-4 8 2 -24.0677 0.0854
-4 8 3 8.5533 -0.0156
-4 8 4 18.1552 -0.0396
-4 8 5 25.9230 0.0020
-4 8 6 25.8574 -0.0215
-4 8 7 -14.9394 -0.0154
-4 8 8 -26.6170 0.0095
-4 8 9 -5.5888 -0.0089
-4 8 10 2.4779 0.0065
-4 8 11 16.7397 0.0017
-4 8 12 7.9741 -0.0056
-4 8 13 0.1323 0.0078
-4 8 14 -2.1882 -0.0075
-4 8 15 -2.0853 -0.0067
-4 8 16 2.4005 -0.0063
-4 8 17 -7.9194 -0.0003
-4 8 18 -2.4566 -0.0025
-4 8 19 0.5513 -0.0047
-4 8 20 2.8645 -0.0023
-4 8 21 1.3955 0.0047
-4 8 22 -2.0088 -0.0124
-4 8 23 4.0510 0.0034
-4 8 24 0.7397 -0.0499
-4 9 1 -12.2616 -0.0368
-4 9 2 18.2745 0.0312
-4 9 3 16.4937 0.0020
-4 9 4 -2.2164 0.0107
-4 9 5 -4.5820 0.0053
-4 9 6 -14.6812 -0.0025
-4 9 7 7.8176 0.0173
-4 9 8 -14.9557 0.0019
-4 9 9 -1.4792 0.0034
-4 9 10 0.2257 0.0027
-4 9 11 -2.4048 0.0040
-4 9 12 3.0015 0.0049
-4 9 13 -8.3574 0.0031
-4 9 14 -6.9096 -0.0023
-4 9 15 1.1150 0.0004
-4 9 16 -4.1431 -0.0058
-4 9 17 6.4934 0.0046
-4 9 18 -2.0080 -0.0065
-4 9 19 -2.0313 -0.0090
-4 9 20 4.1408 0.0057
-4 9 21 3.2490 -0.0107
-4 9 22 4.1780 0.0008
-4 9 23 -3.0392 -0.0163
-4 10 1 14.5127 -0.0569
-4 10 2 19.7038 0.0229
-4 10 3 19.4399 -0.0074
-4 10 4 -6.1357 0.0324
-4 10 5 -21.9708 0.0020
-4 10 6 -5.2411 -0.0106
-4 10 7 -9.7105 -0.0027
-4 10 8 19.2461 0.0103
-4 10 9 12.5284 -0.0108
-4 10 10 2.4642 0.0056
-4 10 11 -1.5185 -0.0068
-4 10 12 -5.0400 -0.0013
-4 10 13 -6.8713 0.0012
-4 10 14 3.5115 0.0044
-4 10 15 -4.6786 0.0027
-4 10 16 7.1311 -0.0050
-4 10 17 -1.2937 -0.0072
-4 10 18 1.1141 -0.0061
-4 10 19 -2.6250 -0.0041
-4 10 20 -1.3664 -0.0006
-4 10 21 7.2409 0.0057
-4 10 22 -0.5045 0.0011
-4 10 23 1.1923 0.0152
-4 11 1 -5.5423 -0.0014
-4 11 2 1.2463 -0.0034
-4 11 3 3.3208 0.0081
-4 11 4 -4.6511 0.0192
-4 11 5 4.3906 -0.0032
-4 11 6 -13.5959 -0.0137
-4 11 7 2.9524 0.0098
-4 11 8 -2.4311 0.0020
-4 11 9 6.6425 0.0057
-4 11 10 0.4886 -0.0001
-4 11 11 -6.9021 0.0026
-4 11 12 -6.0187 -0.0003
-4 11 13 3.5886 0.0054
-4 11 14 -1.7878 0.0048
-4 11 15 3.8832 0.0022
-4 11 16 -7.2987 0.0004
-4 11 17 1.3841 -0.0038
-4 11 18 3.9413 -0.0112
-4 11 19 4.0445 0.0046
-4 11 20 0.8730 0.0008
-4 11 21 -3.6711 0.0012
-4 11 22 1.8515 0.0261
-4 12 1 5.9593 0.0107
-4 12 2 -8.0712 0.0043
-4 12 3 -12.7097 0.0858
-4 12 4 5.2498 0.0337
-4 12 5 -4.2725 -0.0131
-4 12 6 15.4485 -0.0075
-4 12 7 4.6548 0.0004
-4 12 8 0.9155 -0.0030
-4 12 9 -3.8311 0.0013
-4 12 10 -2.3935 0.0059
-4 12 11 11.5142 -0.0001
-4 12 12 -4.2887 -0.0012
-4 12 13 2.4621 -0.0051
-4 12 14 8.1025 0.0068
-4 12 15 -4.8749 -0.0018
-4 12 16 -5.8692 -0.0056
-4 12 17 -1.2208 0.0035
-4 12 18 5.4094 -0.0115
-4 12 19 3.7931 0.0011
-4 12 20 -2.2024 0.0004
-4 12 21 -0.4333 -0.0065
-4 13 1 -6.7616 -0.0550
-4 13 2 -7.9826 -0.0042
-4 13 3 -5.6255 -0.0101
-4 13 4 1.4544 0.0285
-4 13 5 5.8525 -0.0056
-4 13 6 -3.9343 0.0096
-4 13 7 6.3661 0.0149
-4 13 8 -8.3859 -0.0058
-4 13 9 -12.8034 0.0040
-4 13 10 -3.2295 -0.0005
-4 13 11 8.5980 0.0001
-4 13 12 0.2519 -0.0002
-4 13 13 -0.8556 0.0003
-4 13 14 -7.4368 0.0050
-4 13 15 3.8147 0.0007
-4 13 16 0.3150 0.0016
-4 13 17 1.9657 0.0051
-4 13 18 -0.5630 -0.0049
-4 13 19 -1.9676 0.0105
-4 13 20 1.7184 0.0010
-4 13 21 -2.0201 -0.0263
-4 14 1 2.5224 0.0236
-4 14 2 -3.4920 -0.0004
-4 14 3 -1.4189 0.0409
-4 14 4 15.1339 -0.0154
-4 14 5 4.0479 0.0131
-4 14 6 -2.7758 0.0068
-4 14 7 -7.6275 0.0017
-4 14 8 5.3835 -0.0047
-4 14 9 5.0657 -0.0033
-4 14 10 0.1768 0.0027
-4 14 11 0.4928 0.0061
-4 14 12 3.6548 -0.0075
-4 14 13 -2.8696 -0.0057
-4 14 15 3.6274 -0.0021
-4 14 16 5.1910 -0.0000
-4 14 17 0.2952 0.0061
-4 14 18 -5.1028 -0.0100
-4 14 19 -1.7412 -0.0022
-4 14 20 -0.7410 0.0065
-4 15 1 -0.3371 -0.0591
-4 15 2 4.2846 0.0269
-4 15 3 7.8896 -0.0091
-4 15 4 -3.4592 0.0008
-4 15 5 -0.8693 -0.0079
-4 15 6 -10.5124 0.0036
-4 15 7 -1.4161 -0.0184
-4 15 8 2.7497 -0.0230
-4 15 9 0.2254 0.0003
-4 15 10 -4.1241 -0.0002
-4 15 11 -7.7121 0.0090
-4 15 12 1.6781 0.0045
-4 15 13 2.5705 -0.0129
-4 15 14 -2.6189 -0.0027
-4 15 15 3.6602 0.0004
-4 15 16 0.8204 -0.0084
-4 15 17 0.6116 -0.0146
-4 15 18 -1.2888 0.0045
-4 15 19 0.2823 0.0018
-4 16 1 10.7528 0.0358
-4 16 2 1.0913 -0.0445
-4 16 3 -3.3927 0.0193
-4 16 4 -5.5841 -0.0121
-4 16 5 0.5344 0.0079
-4 16 6 0.7119 0.0093
-4 16 7 2.3642 -0.0174
-4 16 8 1.1184 -0.0065
-4 16 9 6.1080 -0.0059
-4 16 10 -1.4942 0.0011
-4 16 11 1.0585 0.0022
-4 16 13 -0.5344 0.0030
-4 16 14 2.9353 0.0018
-4 16 15 1.1555 -0.0004
-4 16 16 -0.8950 -0.0032
-4 16 17 -1.4322 -0.0058
-4 16 18 0.6139 -0.0084
-4 17 1 -3.2216 -0.0404
-4 17 2 -0.2245 -0.0070
-4 17 3 -1.3540 -0.0064
-4 17 4 -5.4031 -0.0118
-4 17 5 0.0868 0.0074
-4 17 6 3.1635 0.0059
-4 17 7 -0.8693 0.0015
-4 17 8 0.2688 -0.0066
-4 17 9 -3.3341 0.0068
-4 17 10 -2.6290 0.0003
-4 17 11 -1.0711 -0.0043
-4 17 12 -1.1150 -0.0012
-4 17 13 1.9264 0.0046
-4 17 14 -2.3775 -0.0056
-4 17 15 0.9051 0.0014
-4 17 16 -2.5643 0.0048
-4 17 17 0.0832 0.0036
-4 18 1 0.6410 -0.0002
-4 18 2 -0.8980 -0.0307
-4 18 3 -2.6055 -0.0186
-4 18 4 -0.2230 0.0126
-4 18 5 3.9764 -0.0031
-4 18 6 -0.4299 -0.0010
-4 18 7 0.0796 -0.0024
-4 18 8 -0.6657 -0.0022
-4 18 9 0.0609 0.0018
-4 18 10 3.3662 0.0015
-4 18 11 -0.6748 -0.0002
-4 18 12 0.9801 0.0070
-4 18 13 -0.5355 0.0081
-4 18 14 0.8846 -0.0061
-4 18 15 -1.0557 0.0076
-4 19 1 -4.4927 0.1254
-4 19 2 4.2808 0.0201
-4 19 3 2.0387 -0.0166
-4 19 4 2.3401 -0.0115
-4 19 5 -0.6861 0.0081
-4 19 6 -1.1534 0.0023
-4 19 7 -1.8535 0.0056
-4 19 8 -0.1530 0.0075
-4 19 9 -1.8087 -0.0066
-4 19 10 -1.4147 -0.0044
-4 19 11 3.0041 -0.0055
-4 19 12 -0.3479 0.0049
-4 19 13 -2.5449 0.0095
-4 19 14 -2.9940 0.0075
-4 20 1 1.5277 0.0337
-4 20 2 1.1527 0.0191
-4 20 3 2.2313 -0.0112
-4 20 4 2.4508 -0.0132
-4 20 5 -3.3555 -0.0040
-4 20 6 -1.7797 -0.0141
-4 20 7 -1.7904 0.0079
-4 20 8 -0.2490 -0.0066
-4 20 9 4.9926 0.0042
-4 20 10 -0.2527 -0.0117
-4 20 11 0.2004 0.0021
-4 20 12 2.3299 0.0272
-4 21 1 2.1274 0.0204
-4 21 2 -0.2167 -0.0259
-4 21 3 0.5105 0.0225
-4 21 4 -1.0844 0.0117
-4 21 5 -0.2715 0.0080
-4 21 6 3.1720 0.0083
-4 21 7 -1.0864 -0.0026
-4 21 8 -0.6272 0.0041
-4 21 9 1.0474 -0.0052
-4 21 10 -1.8095 0.0039
-4 22 1 -1.3431 -0.0320
-4 22 2 -1.8753 0.0075
-4 22 3 0.4279 -0.0061
-4 22 4 1.7437 0.0053
-4 22 5 -0.9273 0.0025
-4 22 6 3.6702 0.0049
-4 22 7 0.7108 -0.0109
-4 23 1 1.2669 0.0279
-4 23 2 -0.5812 0.0056
-4 23 3 2.7360 0.0101
-3 -22 1 -0.7008 -0.0526
-3 -22 2 0.1733 -0.0092
-3 -22 3 0.8576 0.0328
-3 -22 4 0.1886 0.0216
-3 -22 5 -0.5458 0.0014
-3 -22 6 -0.0129 0.0011
-3 -22 7 2.4754 0.0006
-3 -22 8 -0.3728 0.0004
-3 -22 9 -3.7103 -0.0094
-3 -21 1 0.8804 -0.0077
-3 -21 2 -2.2214 0.0158
-3 -21 3 -0.1827 0.0069
-3 -21 4 2.6335 0.0216
-3 -21 5 -1.3505 0.0115
-3 -21 6 -2.1337 -0.0091
-3 -21 7 -2.3464 0.0087
-3 -21 8 3.1594 0.0039
-3 -21 9 0.8709 -0.0197
-3 -21 10 -1.1178 0.0014
-3 -21 11 0.8540 0.0150
-3 -21 12 -0.5892 -0.0097
-3 -20 1 -1.2142 0.0019
-3 -20 2 -1.2499 -0.0332
-3 -20 3 0.1846 -0.0295
-3 -20 4 1.9722 0.0117
-3 -20 5 2.9199 -0.0097
-3 -20 6 -3.6549 0.0075
-3 -20 7 -1.6692 0.0101
-3 -20 8 2.7770 -0.0150
-3 -20 9 -0.2843 0.0010
-3 -20 10 -0.4461 -0.0002
-3 -20 11 -2.0410 -0.0167
-3 -20 12 -1.2265 0.0005
-3 -20 13 0.2662 0.0129
-3 -20 14 -0.7563 0.0376
-3 -19 1 5.6094 0.0941
-3 -19 2 2.6133 -0.0635
-3 -19 3 1.0375 -0.0262
-3 -19 4 -4.2527 -0.0001
-3 -19 6 2.4197 -0.0122
-3 -19 7 3.1536 0.0115
-3 -19 8 0.6845 -0.0025
-3 -19 9 -1.5134 0.0025
-3 -19 10 -2.3010 -0.0030
-3 -19 11 -0.6956 -0.0101
-3 -19 12 0.8802 -0.0094
-3 -19 13 1.7051 -0.0198
-3 -19 14 2.3766 0.0145
-3 -19 15 1.0685 0.0101
-3 -19 16 -1.2526 -0.0008
-3 -18 1 0.6312 -0.0255
-3 -18 2 -1.6375 -0.0083
-3 -18 4 -4.8232 0.0171
-3 -18 5 8.2878 -0.0049
-3 -18 6 2.6225 -0.0125
-3 -18 7 0.1552 -0.0073
-3 -18 8 -3.8229 -0.0004
-3 -18 9 3.0501 0.0045
-3 -18 10 -2.0760 0.0058
-3 -18 11 1.3561 -0.0063
-3 -18 12 3.8178 -0.0073
-3 -18 13 3.6184 -0.0219
-3 -18 14 -0.4417 -0.0174
-3 -18 15 -1.4684 -0.0037
-3 -18 16 -3.8489 0.0246
-3 -18 17 -0.6450 0.0239
-3 -17 3 2.0511 -0.0008
-3 -17 4 3.0515 0.0183
-3 -17 5 -0.1676 -0.0148
-3 -17 6 6.0177 0.0087
-3 -17 7 -7.3341 -0.0020
-3 -17 8 -7.4013 -0.0114
-3 -17 9 0.0325 -0.0003
-3 -17 10 1.8996 -0.0019
-3 -17 11 3.1573 0.0134
-3 -17 12 4.7137 -0.0049
-3 -17 13 -1.6102 -0.0085
-3 -17 14 -1.7067 -0.0000
-3 -17 15 -3.4548 0.0047
-3 -17 16 1.0657 -0.0004
-3 -17 17 -1.5569 -0.0072
-3 -17 18 -0.0353 0.0004
-3 -17 19 -0.2587 0.0096
-3 -16 1 -10.6560 -0.0292
-3 -16 2 3.6766 -0.0286
-3 -16 3 4.7381 0.0069
-3 -16 4 2.1050 -0.0056
-3 -16 5 -2.1603 -0.0010
-3 -16 6 -6.6339 0.0227
-3 -16 7 -2.0409 -0.0001
-3 -16 8 -0.1459 0.0035
-3 -16 9 2.8809 -0.0069
-3 -16 10 7.4564 0.0084
[truncated: 3,509,888 more chars]
